# Supplementary material for: The gastric microbiome altered by A4GNT deficiency in mice
Source: Front Microbiol. 2025 Feb 12;16:1541800. doi: 10.3389/fmicb.2025.1541800 (PMC11861098; doi:10.3389/fmicb.2025.1541800)
Supplement: Supplementary file 1 [file Data_Sheet_1.ZIP]

Archive with 2 entries (2 files):
- Supplementary Figures.DOCX
- Supplementary Table 1.xlsm
