# Supplementary material for: The gastric microbiome altered by A4GNT deficiency in mice
Source: Front Microbiol. 2025 Feb 12;16:1541800. doi: 10.3389/fmicb.2025.1541800 (PMC11861098; doi:10.3389/fmicb.2025.1541800)
Supplement: Supplementary file 1 [file Data_Sheet_1.ZIP › Supplementary Table 1.xlsm]

## Sheet: Table S1
Table S1: OTU abundance and taxonomic annotation table.
ID	W2M	W2S	W2F	HA54F2	HA58S2	HA55T2	HB152M	W5F	W5S	W5T	W5M	HA55F2	HA54S1	HA54T1	W4F	W4S	W4T	W4M	HA55F1	HA55S2	HA57T2	HB170M	W1T	HA54F1	HB149M	WA4F	W3S	W3T	W3M	HA55S1	HA57T1	HB159M	WA116W	WA118W	WA125W	WA135W	HB187W	HB188W	HB218W	HB206W	taxonomy
OTU_1	7.09597e-05	0	0	0	0	0	0	0	0	0	0	0	0.00010644	0	0	0	0	0	0	0	0	0	0	0	7.09597e-05	0	0	0	0	0	0	0	0	0	0	0	0.000283839	0	0	0	k__unidentified; p__unidentified; c__unidentified; o__unidentified; f__unidentified; g__unidentified; s__unidentified
OTU_10	0	0	0	0	0	0	0	0	0	0	0	0	0	0	0	0	0	3.54799e-05	0	0	0	0	0	0	0	0	3.54799e-05	0	0	0	0	3.54799e-05	0	0	3.54799e-05	0	0	0	0	0	k__unidentified; p__unidentified; c__unidentified; o__unidentified; f__unidentified; g__unidentified; s__unidentified
OTU_100	0	0	0.000248359	0	0	0	0	0	0	0	0	0	0	0	0	0.00010644	0	0	0	0	0	0	0	0	0	0	0	7.09597e-05	0	0	0	7.09597e-05	0	0	0	0	0	0	0	0	k__Bacteria; p__Proteobacteria; c__Gammaproteobacteria; o__Pseudomonadales; f__Moraxellaceae; g__Acinetobacter; s__Acinetobacter_pittii
OTU_1000	0	0	0	0	0	0	0	0	0	7.09597e-05	0	0	0	0	0	0	0	0	0	0	0.00010644	0	0	0	0	0	0	0	0	0	0	0	0	0	0	0	0	0	0	0	k__Bacteria; p__Chloroflexi; c__Anaerolineae; o__SBR1031; f__wastewater_metagenome; g__unidentified; s__unidentified
OTU_1001	7.09597e-05	0	0	0	0	0	0	0	0	0	0	0	0	0	0	0	0	0	0	0	0	0.00010644	0	0	0	0	0	0	0	0	0	0	0	0	0	0	7.09597e-05	3.54799e-05	7.09597e-05	0	k__Bacteria; p__Firmicutes; c__Clostridia; o__Lachnospirales; f__Lachnospiraceae; g__uncultured; s__uncultured_bacterium
OTU_1002	0	0	0	0	0	0	0	0	0	0	0	0	0	0	0	0	3.54799e-05	0	0	0	0	0	0	7.09597e-05	0	0	0	0	0	0	0	0	0	0	0	0	0	0	0	0	k__Bacteria; p__Actinobacteriota; c__Acidimicrobiia; o__IMCC26256; f__uncultured_bacterium; g__unidentified; s__unidentified
OTU_1003	0	0	0	0	0	0	0	0	0	0	0	0	0	0	0	0	0	0	0	0	0	0.000319319	0	0	0	0	0	0	0	0	0	0	0	0	0	0	0.00010644	0	3.54799e-05	7.09597e-05	k__Bacteria; p__Firmicutes; c__Clostridia; o__Clostridia_UCG-014; f__uncultured_bacterium; g__unidentified; s__unidentified
OTU_1004	0.000283839	0	0	0	0	0	0	0	0	0	0	0	0	0	0	0	0	0	0	0	0	3.54799e-05	0	0	0	0	0	0	0	0	0	0	0	0	0	0	0	0	0	0	k__Bacteria; p__Firmicutes; c__Clostridia; o__Clostridia_vadinBB60_group; f__uncultured_bacterium; g__unidentified; s__unidentified
OTU_1005	0	0	0	0	0	0	0	0	0	0	3.54799e-05	0	0	0	0	0	0	0	0	0	0	0	0.00010644	0	0	0	0	0	0	0	0	0	0	0	7.09597e-05	0	0	0	0	0	k__Bacteria; p__Firmicutes; c__Clostridia; o__Oscillospirales; f__Butyricicoccaceae; g__Butyricicoccus; s__uncultured_bacterium
OTU_1006	0	0	0	0	0	0	0	0	0	0	0	0	0	0	0	0	0	0	0	0	7.09597e-05	0	0	0	0	0	0	0	0	0	0	0	0	0	0	0	0	0	0	0	k__Bacteria; p__Chloroflexi; c__Anaerolineae; o__C10-SB1A; f__metagenome; g__unidentified; s__unidentified
OTU_1007	0	0	0	0	0	0	0	0	0	0	0	0	0	0	0	0	0	0	0	0	0.000141919	0	3.54799e-05	0	0	0	0	0	0	0	0	0	7.09597e-05	0	0	0	0	0	0	0	k__Bacteria; p__Chloroflexi; c__Anaerolineae; o__SBR1031; f__A4b; g__uncultured_bacterium; s__unidentified
OTU_1008	0.000177399	0	0	0	0	0	0	0	0	0	0	0	0	0	0	0	0	0	0	3.54799e-05	0	0.000212879	0	0	0	0	0	0	3.54799e-05	0	0	0.000461238	0	0	0	0	0.000141919	0	3.54799e-05	0.00010644	k__Bacteria; p__Actinobacteriota; c__Coriobacteriia; o__Coriobacteriales; f__Eggerthellaceae; g__Enterorhabdus; s__uncultured_bacterium
OTU_1009	3.54799e-05	0	0	0	0	0	0	0	0	0	0	0	0	0	0	0	0	0	0	0	0	0	0	0	0	0	0	0	0	0	0	0	0	0	0	0	0	0	0	0	k__Bacteria; p__Firmicutes; c__Clostridia; o__Lachnospirales; f__Lachnospiraceae; g__Lachnospiraceae_NK4A136_group; s__uncultured_bacterium
OTU_101	0	0	0	0	0	0	0	0	3.54799e-05	0	0	0	0	0	0	0	0	0	0	0	0	0	0	0	0	0	0	0	0	0	0	0	0	0	0	0	0	0	0	0	k__Bacteria; p__Bdellovibrionota; c__Oligoflexia; o__0319-6G20; f__metagenome; g__unidentified; s__unidentified
OTU_1010	0	0	0	0	0	0	0	0	0	0	0	0	0	0	0	0	3.54799e-05	0	0	0	0	0	0	0	0	0	0	0	0	0	0	0	0	0	0	0	0	0	0	0	k__Bacteria; p__Patescibacteria; c__Saccharimonadia; o__Saccharimonadales; f__uncultured_bacterium; g__unidentified; s__unidentified
OTU_1012	0	0	0	0	0	0	0	0	0	0	0	0	0	0	0	0	3.54799e-05	0	0	0	7.09597e-05	0	0	0	0	0	0	0	0	0	0	0	0	0	0	0	0	0	0	0	k__Bacteria; p__Planctomycetota; c__Phycisphaerae; o__Phycisphaerales; f__Phycisphaeraceae; g__uncultured; s__uncultured_Planctomycetales_bacterium
OTU_1013	0	0	0	0	0	0	0	0	0	0	0	0	0	0	0	0	0	0	0	0	0.000212879	0	0	0	0	0	0	0	0	0	0	0	3.54799e-05	0	0	0	0	0	0	0	k__Bacteria; p__Actinobacteriota; c__Acidimicrobiia; o__Microtrichales; f__Ilumatobacteraceae; g__CL500-29_marine_group; s__metagenome
OTU_1014	0	0	0	0	0	0	0	0	0	0	0	0	0	0	0	0	0	0	0	0	3.54799e-05	0	0	0	0	0	0	0	0	0	0	0	0	0	0	0	0	0	0	0	k__Bacteria; p__Patescibacteria; c__Saccharimonadia; o__Saccharimonadales; f__uncultured_bacterium; g__unidentified; s__unidentified
OTU_1015	0	0	0	0	3.54799e-05	0	0	0	0	0	0	0	0	0	0	0	0	0	0	0.00010644	0	0	0	0	3.54799e-05	0	0	0	0	0	0	3.54799e-05	0	0	0	0	3.54799e-05	0	0	0	k__Bacteria; p__Firmicutes; c__Clostridia; o__Lachnospirales; f__Lachnospiraceae; g__uncultured; s__uncultured_bacterium
OTU_1016	3.54799e-05	0	0	0	0	0	0	0	0	0	0	0	0	0	0	0	0	0	0	0	0	0	0	0	0	0	0	0	0	0	0	0	0	0	0	0	3.54799e-05	0	0	0	k__Bacteria; p__Firmicutes; c__Clostridia; o__Lachnospirales; f__Lachnospiraceae; g__uncultured; s__uncultured_bacterium
OTU_1017	3.54799e-05	0	0	0	0	0	0	0	0	0	0	0	0	0	0	0	0	0	0	0	0	0	0	0	0	0	0	0	0	0	0	0	0	0	0	0	3.54799e-05	0	3.54799e-05	0	k__Bacteria; p__Firmicutes; c__Clostridia; o__Lachnospirales; f__Lachnospiraceae; g__Lachnospiraceae_NK4A136_group; s__uncultured_bacterium
OTU_1018	0.00010644	0	0	0	0	0	0	0	0	0	0	0	0	0	0	0	0	0	0	0	0	0	0	0	0	0	0	0	0	0	0	0	0	0	0	0	0	0	0	0	k__Bacteria; p__Firmicutes; c__Clostridia; o__Lachnospirales; f__Lachnospiraceae; g__Roseburia; s__uncultured_bacterium
OTU_1019	0	0	0	0	0	0	0	0	3.54799e-05	3.54799e-05	0	0	0	0	0	0	0	0	0	0	0.00010644	0	0	0	0	0	0	0	0	0	0	0	0	0	0	0	0	0	0	0	k__Bacteria; p__Patescibacteria; c__Saccharimonadia; o__Saccharimonadales; f__uncultured_bacterium; g__unidentified; s__unidentified
OTU_102	0	0	0	0	0	0	0	0	0	0	0	0	0	0	0	0	0	0	0	0	0	0	0	0	0	0	0	0	0	3.54799e-05	0	0	0	0	0	0	0	0	0	0	k__Bacteria; p__Acidobacteriota; c__Vicinamibacteria; o__Vicinamibacterales; f__uncultured; g__uncultured_bacterium; s__unidentified
OTU_1020	0	0	0	0	0	0	0	0	0	0	0	0	0	0	0	0	0	0	0	0	7.09597e-05	0	0	0	0	0	0	0	0	0	0	0	0	0	0	0	0	0	0	0	k__Bacteria; p__Planctomycetota; c__Phycisphaerae; o__Phycisphaerales; f__Phycisphaeraceae; g__uncultured; s__metagenome
OTU_1021	0	0	0	0	0	0	0	0	0	0	0	0	0	0	0	0	0	0	0	3.54799e-05	0	0	0	0	0	0	0	0	0	0	0	0.000177399	0	0	0	0	0	0	0	0	k__Bacteria; p__Firmicutes; c__Clostridia; o__Lachnospirales; f__Lachnospiraceae; g__uncultured; s__uncultured_bacterium
OTU_1022	0	0	0	0	0	0	0	0	0	0	0	0	0	0	0	0	0	0	0	0	0	7.09597e-05	0	0	0	0	0	0	0	0	0	0	0	0	0	0	3.54799e-05	0	0	0	k__Bacteria; p__Firmicutes; c__Clostridia; o__Lachnospirales; f__Lachnospiraceae; g__uncultured; s__uncultured_bacterium
OTU_1023	7.09597e-05	0	0	0	0	0	0	0	0	0	0	0	0	0	0	0	0	0	0	0	0	0	0	0	0	0	0	0	0	0	0	0	0	0	0	0	3.54799e-05	0	0	0	k__Bacteria; p__Firmicutes; c__Clostridia; o__Oscillospirales; f__Ruminococcaceae; g__Candidatus_Soleaferrea; s__uncultured_bacterium
OTU_1024	0	0	0	0	0	0	0	0	0	0	0	0	0	0	0	0	0	0	0	0	0	0	0	0	0	0	0	0	0	0	0	0	0	0	0	0	3.54799e-05	0	0	0	k__Bacteria; p__Firmicutes; c__Clostridia; o__Lachnospirales; f__Defluviitaleaceae; g__Defluviitaleaceae_UCG-011; s__uncultured_organism
OTU_1025	3.54799e-05	0	0	0	0	0	0	0	0	0	0	0	0	0	0	0	0	0	0	0	0	0	0	0	0	0	0	0	0	0	0	0	7.09597e-05	0	0	0	0	0	0	0	k__Bacteria; p__Firmicutes; c__Clostridia; o__Oscillospirales; f__Ruminococcaceae; g__uncultured; s__uncultured_bacterium
OTU_1026	0.00010644	0	0	0	0	0	0	0	0	0	0	0	0	0	0	0	0	0	0	0	0	0	0	0	0	0	0	0	0	0	0	0	0	0	0	0	0	0	0	0	k__Bacteria; p__Firmicutes; c__Clostridia; o__Lachnospirales; f__Lachnospiraceae; g__Roseburia; s__uncultured_bacterium
OTU_1027	0.00010644	0	0	0	0	0	0	0	0	0	0	0	0	0	0	0	0	0	0	0	0	0	0	0	0	0	0	0	0	0	0	0	0	0	0	0	0	0	0	0	k__Bacteria; p__Firmicutes; c__Clostridia; o__Clostridia_vadinBB60_group; f__uncultured_bacterium; g__unidentified; s__unidentified
OTU_1028	0	0	0	0	0	0	0	0	0	0	0	0	0	0	0	0	0	0	0	0	0	0	0	7.09597e-05	0	0	0	0	0	0	0	0	0	0	0	0	0	0	0	0	k__Bacteria; p__Chloroflexi; c__Gitt-GS-136; o__uncultured_bacterium; f__unidentified; g__unidentified; s__unidentified
OTU_1029	0	0	0	0	0	0	0	0	0	0	0	0	0	0	0	0	0	0	3.54799e-05	0	0	0	0	0	0	0	0	0	0	0	0	0	0	0	0	0	0	0	0	0	k__Bacteria; p__Actinobacteriota; c__Acidimicrobiia; o__IMCC26256; f__uncultured_bacterium; g__unidentified; s__unidentified
OTU_103	0	0	0	0	0.00010644	0	0	0	0	0	0	0	0	0	0	0	0	0	0	0	0	0	0	0	0	0	0	0	7.09597e-05	0	0	0	0	0	0	0	0	0	0	0	k__Bacteria; p__Desulfobacterota; c__Syntrophorhabdia; o__Syntrophorhabdales; f__Syntrophorhabdaceae; g__Syntrophorhabdus; s__uncultured_bacterium
OTU_1030	0	0	0	0	0	0	0	0	3.54799e-05	0	0	0	0	0	0	0	0	0	0	0	3.54799e-05	0	0	0	0	0	0	0	0	0	0	0	0	0	0	0	0	0	0	0	k__Bacteria; p__Patescibacteria; c__Saccharimonadia; o__Saccharimonadales; f__uncultured_Candidatus_Saccharibacteria_bacterium; g__unidentified; s__unidentified
OTU_1031	0	0	0	0	0	0	0	0	0	0	0	0	0	0	0	0	0	0	0	0	3.54799e-05	0	0	0	0	0	0	0	0	0	0	0	3.54799e-05	0	0	0	0	0	0	0	k__Bacteria; p__Chloroflexi; c__Anaerolineae; o__Anaerolineales; f__Anaerolineaceae; g__Leptolinea; s__uncultured_soil_bacterium
OTU_1032	3.54799e-05	0	0	0	0	0	0	0	0	0	0	0	0	0	0	0	0	0	0	0	0	0.000212879	0	0	0	0	0	0	0	0	0	0	0	0	0	0	7.09597e-05	0	0	0	k__Bacteria; p__Firmicutes; c__Clostridia; o__Lachnospirales; f__Lachnospiraceae; g__uncultured; s__uncultured_bacterium
OTU_1033	0.00010644	0	0	0	0	0	0	0	0	0	0	0	0	0	0	0	0	0	0	0	0	0	0	0	0	0	0	0	0	0	0	0	0	0	0	0	0	0	3.54799e-05	0	k__Bacteria; p__Firmicutes; c__Clostridia; o__Lachnospirales; f__Lachnospiraceae; g__Lachnospiraceae_UCG-001; s__uncultured_bacterium
OTU_1035	0	0	3.54799e-05	3.54799e-05	0	0	0	0	0	0	0	0	0	0	0	0	0	0	0	0	0	0	0	0	0	0	0	3.54799e-05	0	0	0	0	0	0	0	0	0	0	0	0	k__Bacteria; p__Patescibacteria; c__Parcubacteria; o__uncultured_Parcubacteria_group_bacterium; f__unidentified; g__unidentified; s__unidentified
OTU_1036	0	0	0	0	0	0	0	0	0	0	0	0	0	0	0	0	0	0	0	0	0	0	0	0.00010644	0	0	0	0	0	0	0	0	0	0	0	0	0	0	0	0	k__Bacteria; p__Actinobacteriota; c__Acidimicrobiia; o__Microtrichales; f__uncultured; g__uncultured_bacterium; s__unidentified
OTU_1037	0	0	0	0	0	0	0	0	0	0	0	0	0	0	0	0	0	0	0	0	0	0	0	7.09597e-05	0	0	0	0	0	0	0	0	0	0	0	0	0	0	0	0	k__Bacteria; p__Chloroflexi; c__Gitt-GS-136; o__uncultured_bacterium; f__unidentified; g__unidentified; s__unidentified
OTU_1038	0	0	0	0	0	0	0	0	0	0	0	0	0	0	0	0	0	0	0	0	0	0	0	0.00010644	0	0	0	0	0	0	0	0	0	0	0	0	0	0	0	0	k__Bacteria; p__Patescibacteria; c__Saccharimonadia; o__Saccharimonadales; f__uncultured_bacterium; g__unidentified; s__unidentified
OTU_1039	0	0	0	0	0	0	0	0	0	0	0	0	0	0	0	0	0	0	0	0	0	0	0	0	0	0	0	0	0	3.54799e-05	0	0	0	0	0	0	0	0	0	0	k__Bacteria; p__Patescibacteria; c__Dojkabacteria; o__uncultured_bacterium; f__unidentified; g__unidentified; s__unidentified
OTU_104	0.00010644	0	0.000212879	0	0	0	0.00010644	0	7.09597e-05	0	0	0	0.000532198	0	0.000177399	0	0	0	0	0.00188043	0.00010644	0.00212879	0	0.000177399	0.0322867	7.09597e-05	7.09597e-05	0.00010644	3.54799e-05	3.54799e-05	0	0.00212879	0.00184495	0.00010644	3.54799e-05	0.000461238	0.000141919	0	0.0225652	0.00010644	k__Bacteria; p__Proteobacteria; c__Gammaproteobacteria; o__Enterobacterales; f__Enterobacteriaceae; g__Escherichia-Shigella; s__Escherichia_coli
OTU_1040	0	0	0	0	0	0	0	0	0	0	0	0	0	0	0	0	0	0	0	0	7.09597e-05	0	0	0	0	0	0	0	0	0	0	0	0	0	0	0	0	0	0	0	k__Bacteria; p__Actinobacteriota; c__Acidimicrobiia; o__Microtrichales; f__uncultured; g__metagenome; s__unidentified
OTU_1041	0	0	0	0	0	0	0	0	0	3.54799e-05	0	0	0	0	0	0	0	0	0	0	7.09597e-05	0	0	0	0	0	0	0	0	0	0	0	0	0	0	0	0	0	0	0	k__Bacteria; p__Chloroflexi; c__Anaerolineae; o__Anaerolineales; f__Anaerolineaceae; g__uncultured; s__metagenome
OTU_1042	0	0	0	0	0	0	0	0	0	0	0	0	0	0	0	0	0	0	0	0	7.09597e-05	0	0	0	0	0	0	0	0	0	0	0	0	0	0	0	0	0	0	0	k__Bacteria; p__Patescibacteria; c__Saccharimonadia; o__Saccharimonadales; f__uncultured_soil_bacterium; g__unidentified; s__unidentified
OTU_1043	0	0	0	0	0	0	0	0	0	0	0	0	0	0	0	0	0	0	0	0	3.54799e-05	0	0	0	0	0	0	0	0	0	0	0	0	0	0	0	0	0	0	0	k__Bacteria; p__Patescibacteria; c__Saccharimonadia; o__Saccharimonadales; f__uncultured_bacterium; g__unidentified; s__unidentified
OTU_1044	0	0	0	0	0	0	0	0	0	0	0	0	0	0	0	0	0	0	0	0	0.00010644	0	0	0	0	0	0	0	0	0	0	0	0	0	0	0	0	0	0	0	k__Bacteria; p__Chloroflexi; c__Anaerolineae; o__Caldilineales; f__Caldilineaceae; g__uncultured; s__metagenome
OTU_1045	0	0	0	0	0	0	0	0	0	3.54799e-05	0	0	0	0	0	0	0	0	0	0	3.54799e-05	0	0	0	0	0	0	0	3.54799e-05	0	0	0	3.54799e-05	0	0	0	0	0	0	0	k__Bacteria; p__Acidobacteriota; c__Blastocatellia; o__11-24; f__uncultured_bacterium; g__unidentified; s__unidentified
OTU_1047	0	0	0	0	0	0	0	0	0	0	0	0	0	0	0	0	0	0	0	0	3.54799e-05	0	0	0	0	0	0	0	0	0	0	0	0	0	0	0	0	0	0	0	k__Bacteria; p__WPS-2; c__metagenome; o__unidentified; f__unidentified; g__unidentified; s__unidentified
OTU_1048	0	0	0	0	0	0	0	0	0	3.54799e-05	0	0	0	0	0	0	0	0	0	0	3.54799e-05	0	0	0	0	0	0	0	0	0	0	0	0	0	0	0	0	0	0	0	k__Bacteria; p__Chloroflexi; c__Anaerolineae; o__Anaerolineales; f__Anaerolineaceae; g__Longilinea; s__metagenome
OTU_1049	0	0	0	0	0	0	0	0	0	0	0	0	0	0	0	0	0	0	0	0	0.00010644	0	0	0	0	0	0	0	0	0	0	0	0	0	0	0	0	0	0	0	k__Bacteria; p__Actinobacteriota; c__Acidimicrobiia; o__Microtrichales; f__Microtrichaceae; g__Candidatus_Microthrix; s__wastewater_metagenome
OTU_105	0	0	3.54799e-05	0	0	0	0	0	0	0	0	0	0	0	0	0	0	0	0	0	0	0	0	0	0	0	3.54799e-05	0	0	0	0	0	0	0	0	0	0	0	0	0	k__Bacteria; p__Bdellovibrionota; c__Bdellovibrionia; o__Bacteriovoracales; f__Bacteriovoracaceae; g__Bacteriovorax; s__uncultured_bacterium
OTU_1050	0	0	0	0	7.09597e-05	0	0	0	0	0	0	0	0	0	0	0	3.54799e-05	0	0	0	0	0	0	0	0	0	0	0	0	0	0	0	0	0	0	0	0	0	0	0	k__Bacteria; p__Chloroflexi; c__Anaerolineae; o__Anaerolineales; f__Anaerolineaceae; g__uncultured; s__uncultured_bacterium
OTU_1051	0	0	0	0	3.54799e-05	0	0	0	0	0	0	0	0	0	0	0	0	0	0	0	0	0	0	0	0	0	0	0	0	0	0	0	0	0	0	0	0	0	0	0	k__Bacteria; p__Chloroflexi; c__Anaerolineae; o__SJA-15; f__uncultured_Chloroflexi_bacterium; g__unidentified; s__unidentified
OTU_1052	0	0	0	0	0	0	0	0	0	0	0	0	0	0	0	0	0	0	0	0	0	0	0	0	0	0	0	0	0	0	0	3.54799e-05	0	0	0	0	0	0	0	0	k__Bacteria; p__Firmicutes; c__Clostridia; o__Lachnospirales; f__Lachnospiraceae; g__uncultured; s__uncultured_bacterium
OTU_1053	0	0	0	0	0	0	0	0	0	0	0	0	0	0	0	0	0	0	0	0	0	0	0	0	0	0	0	0	0	0	0	0	0	0	0	0	0.00010644	0	0	0	k__Bacteria; p__Firmicutes; c__Clostridia; o__Clostridia_vadinBB60_group; f__uncultured_bacterium; g__unidentified; s__unidentified
OTU_1054	3.54799e-05	0	0	0	0	0	0	0	0	0	0	0	0	0	0	0	0	0	0	0	0	3.54799e-05	0	0	0	0	0	0	0	0	0	0	0	0	0	0	3.54799e-05	0	0	0	k__Bacteria; p__Firmicutes; c__Clostridia; o__Lachnospirales; f__Lachnospiraceae; g__uncultured; s__uncultured_bacterium
OTU_1055	0	0	0	0	0	0	0	0	0	0	0	0	0	0	0	0	0	0	0	0	3.54799e-05	0	0	0	0	0	0	0	0	0	0	0	0	0	0	0	0	0	0	0	k__Bacteria; p__Actinobacteriota; c__Coriobacteriia; o__Coriobacteriales; f__Coriobacteriaceae; g__Collinsella; s__gut_metagenome
OTU_1056	0	0	0	0	0	0	0	0	0	3.54799e-05	0	0	0	0	0	0	0	0	0	0	0	0	0	0	0	0	0	0	0	0	0	0	0	0	0	0	0	0	0	0	k__Bacteria; p__Chloroflexi; c__Anaerolineae; o__Anaerolineales; f__Anaerolineaceae; g__uncultured; s__metagenome
OTU_1057	0	0	3.54799e-05	0	0	0	0	0	0	0	0	0	0	0	0	0	0	0	0	0	0	0	0	7.09597e-05	0	0	0	0	0	0	0	0	0	0	0	0	0	0	0	0	k__Bacteria; p__Proteobacteria; c__Alphaproteobacteria; o__Tistrellales; f__Geminicoccaceae; g__uncultured; s__uncultured_bacterium
OTU_1058	0	0	0	0	0	0	0	0	0	0	0	0	0	0	0	0	0	0	0	0	0	0	0	0	0	0	0	0	0	3.54799e-05	0	0	0	0	0	0	0	0	0	0	k__Bacteria; p__Chloroflexi; c__Anaerolineae; o__Anaerolineales; f__Anaerolineaceae; g__uncultured; s__uncultured_Chloroflexi_bacterium
OTU_1059	0	0	0	0	0	0	0	0	0	0	0	0	0	0	0	0	0	0	0	0	0	0	0	0	0	0	0	0	0	3.54799e-05	0	0	0	0	0	0	0	0	0	0	k__Bacteria; p__Proteobacteria; c__Alphaproteobacteria; o__Rickettsiales; f__Mitochondria; g__uncultured_bacterium; s__unidentified
OTU_106	0	0	0	0	0	0	0	0	0	0	0	0	0	0	0	0	0	0	0	0	0	0	0	3.54799e-05	0	0	0	0	0	0	0	0	0	0	0	0	0	0	0	0	k__Bacteria; p__Acidobacteriota; c__Vicinamibacteria; o__Vicinamibacterales; f__uncultured; g__uncultured_bacterium; s__unidentified
OTU_1060	0	0	0	0	0	3.54799e-05	0	0	0	0	0	0	0	0	0	0	0	0	0	0	0	0	0	0	0	0	0	0	0	0	0	0	0	0	0	0	0	0	0	0	k__Bacteria; p__Firmicutes; c__Clostridia; o__Hungateiclostridiaceae; f__uncultured; g__uncultured_bacterium; s__unidentified
OTU_1062	0	0	0	0	0	0	0	0	0	0	0	0	0	0	0	0	0	0	0	0	3.54799e-05	0	0	0	0	0	0	0	0	0	0	0	0	0	0	0	0	0	0	0	k__Bacteria; p__Patescibacteria; c__Saccharimonadia; o__Saccharimonadales; f__uncultured_bacterium; g__unidentified; s__unidentified
OTU_1063	0	0	0	0	0	0	0	0	0	0	0	0	0	0	0	0	0	0	0	0	3.54799e-05	0	0	0	0	0	0	0	0	0	0	0	0	0	0	0	0	0	0	0	k__Bacteria; p__Patescibacteria; c__Saccharimonadia; o__Saccharimonadales; f__uncultured_bacterium; g__unidentified; s__unidentified
OTU_1064	0	0	0	0	0	0	0	0	0	0	0	0	0	0	0	0	0	0	0	0	7.09597e-05	0	0	0	0	0	0	0	0	0	0	0	0	0	0	0	0	0	0	0	k__Bacteria; p__Patescibacteria; c__Saccharimonadia; o__Saccharimonadales; f__metagenome; g__unidentified; s__unidentified
OTU_1068	0	0	0	0	0	0	0	0	0	0	0	0	0	0	0	0	0	0	0	0	7.09597e-05	0	0	0	0	0	0	0	0	0	0	0	0	0	0	0	0	0	0	0	k__Bacteria; p__Patescibacteria; c__Parcubacteria; o__Candidatus_Jorgensenbacteria; f__Candidatus_Adlerbacteria_bacterium_GW2011_GWC1_50_9; g__unidentified; s__unidentified
OTU_1072	0	0	0	0	0	0	0	0	0	0.00010644	0	0	0	0	0	0	0	0	0	0	3.54799e-05	0	0	0	0	0	0	0	0	0	0	0	3.54799e-05	0	0	0	0	0	0	0	k__Bacteria; p__Chloroflexi; c__Anaerolineae; o__Anaerolineales; f__Anaerolineaceae; g__Anaerolinea; s__uncultured_soil_bacterium
OTU_1074	0	0	0	0	7.09597e-05	0	0	0	0	0	0	0	0	3.54799e-05	0	0	0	0	0	0	0	0	0	0	0	0	0	0	3.54799e-05	0	0	0	0	0	0	0	0	0	0	0	k__Bacteria; p__Chloroflexi; c__Anaerolineae; o__Anaerolineales; f__Anaerolineaceae; g__uncultured; s__uncultured_bacterium
OTU_1075	0	0	0	0	3.54799e-05	0	0	0	0	0	0	0	0	0	0	0	3.54799e-05	0	0	0	0	0	0	0	0	0	0	0	0	0	0	0	0	0	0	0	0	0	0	0	k__Bacteria; p__Patescibacteria; c__Dojkabacteria; o__uncultured_bacterium; f__unidentified; g__unidentified; s__unidentified
OTU_1076	0	0	0	0	0	0	3.54799e-05	0	0	0	0	0	0	0	0	0	0	0	0	0	0	0	0	0	0	0	0	0	0	0	0	0	0	0	0	0	0	0	0	0	k__Bacteria; p__Firmicutes; c__Clostridia; o__Lachnospirales; f__Lachnospiraceae; g__uncultured; s__uncultured_bacterium
OTU_1077	0.00283839	3.54799e-05	0	0	0	0	0	3.54799e-05	0	0	3.54799e-05	0	7.09597e-05	0	0	0	0	3.54799e-05	0	0	3.54799e-05	0.00290935	0	3.54799e-05	3.54799e-05	3.54799e-05	0	0	3.54799e-05	0	0	0.00223523	7.09597e-05	0	0	0	0	0	0.000141919	7.09597e-05	k__Bacteria; p__Firmicutes; c__Clostridia; o__Lachnospirales; f__Lachnospiraceae; g__Lachnospiraceae_NK4A136_group; s__Lachnospiraceae_bacterium_10-1
OTU_1078	0	0	0	0	0	0	0	0	0	0	0	0	0	0	0	0	0	0	0	0	0	0	0	0	0	0	0	0	0	0	0	3.54799e-05	0	0	0	0	0	0	0	0	k__Bacteria; p__Chloroflexi; c__Ktedonobacteria; o__Ktedonobacterales; f__Ktedonobacteraceae; g__uncultured; s__uncultured_bacterium
OTU_108	0	0	0	0	0	0	0	0	0	0	0	0	0	0	3.54799e-05	0	0	0	0	0	0	0	0	3.54799e-05	0	0	0	0	0	0	0	0	0	0	0	0	0	0	0	0	k__Bacteria; p__Methylomirabilota; c__Methylomirabilia; o__Rokubacteriales; f__uncultured_bacterium; g__unidentified; s__unidentified
OTU_1080	0.00489622	0	0	0	0	0	0	0	0	0	0	0	0.00010644	0	0	0	0	0	0	0	0	0.000993436	0	0	3.54799e-05	0	0	0	0	3.54799e-05	0	0.000248359	0	0	0	0	0.000922476	0	0	0	k__Bacteria; p__Firmicutes; c__Clostridia; o__Lachnospirales; f__Lachnospiraceae; g__uncultured; s__uncultured_bacterium
OTU_1081	0.000532198	3.54799e-05	0	0	0	0	0	0	0	0	0	0	7.09597e-05	0	0	0	0	0	0	0	0	3.54799e-05	0	0	3.54799e-05	0	0	0	0	0	0	0	0	0	0	0	0.00223523	0	0	0	k__Bacteria; p__Proteobacteria; c__Alphaproteobacteria; o__Rhodospirillales; f__uncultured; g__uncultured_bacterium; s__unidentified
OTU_1082	0	0	0	0	0	0	0	0	0	0	0	0	0	0	0	0	0	0	0	0	0	0	0	0	0	0	0	0	0	0	0	0	0	0	0	0	0.000496718	0	3.54799e-05	0	k__Bacteria; p__Firmicutes; c__Clostridia; o__Clostridia_UCG-014; f__uncultured_bacterium; g__unidentified; s__unidentified
OTU_1083	0	0	0	0	0	0	0	0	0	0	3.54799e-05	0	0	0	0	0	0	0	0	0	0	0	0	0	0	0	0	0	0	0	0	0	0	0	0	0	0	0	0	0	k__Bacteria; p__Firmicutes; c__Clostridia; o__Clostridia_UCG-014; f__uncultured_bacterium; g__unidentified; s__unidentified
OTU_1084	0	0	0	0	0	0	0	0	0	0	0	0	0	0	0	0	0	0	0	0	0	0	0	0	0	0	0	0	0	0	0	0	7.09597e-05	0	0	0	0	0	0	0	k__Bacteria; p__Patescibacteria; c__Saccharimonadia; o__Saccharimonadales; f__uncultured_bacterium; g__unidentified; s__unidentified
OTU_1085	7.09597e-05	0	0	0	0	0	0	0	0	0	0	0	0	0	0	0	0	0	0	0	0	0	0	0	0	0	0	0	0	0	0	0	0	0	0	0	0	0	0	0	k__Bacteria; p__Firmicutes; c__Clostridia; o__Lachnospirales; f__Lachnospiraceae; g__uncultured; s__uncultured_bacterium
OTU_1086	3.54799e-05	0	0	0	0	0	0	0	0	0	0	0	0	0	0	0	0	0	0	0	0	0	0	0	0	0	0	0	0	0	0	0	0	0	0	0	0	0	0	0	k__Bacteria; p__Firmicutes; c__Clostridia; o__Clostridia_vadinBB60_group; f__uncultured_bacterium; g__unidentified; s__unidentified
OTU_1087	7.09597e-05	0	0	0	0	0	0	0	0	0	0	0	0	0	0	0	0	0	0	0	0	0	0	0	0	0	0	0	0	0	0	0	0	0	0	0	0	0	0	0	k__Bacteria; p__Firmicutes; c__Clostridia; o__Clostridia_vadinBB60_group; f__uncultured_bacterium; g__unidentified; s__unidentified
OTU_1088	7.09597e-05	0	0	0	0	0	0	0	0	0	0	0	0	0	0	0	0	0	0	0	0	0	0	0	0	0	0	0	0	0	0	0	0	0	0	0	0	0	0	0	k__Bacteria; p__Firmicutes; c__Clostridia; o__Lachnospirales; f__Lachnospiraceae; g__Lachnospiraceae_NK4A136_group; s__uncultured_bacterium
OTU_1089	0	0	0	0	0	0	0	3.54799e-05	0	0	0	0	0	0	0	0	0	0	0	0	0	0	0	0	0	0	0	0	0	0	0	0	0	0	0	0	0	0	0	0	k__unidentified; p__unidentified; c__unidentified; o__unidentified; f__unidentified; g__unidentified; s__unidentified
OTU_1090	0	0	0	0	0	0	0	0	0	3.54799e-05	0	0	0	0	0	0	0	0	0	0	0	0	0	0	0	0	0	0	0	0	0	0	0	0	0	0	0	0	0	0	k__Bacteria; p__Patescibacteria; c__Saccharimonadia; o__Saccharimonadales; f__uncultured_bacterium; g__unidentified; s__unidentified
OTU_1091	0	0	0.000141919	0	0	3.54799e-05	0	0	0	0	0	0	0.000141919	3.54799e-05	0.00894093	7.09597e-05	0	0.00141919	3.54799e-05	7.09597e-05	3.54799e-05	0	3.54799e-05	0.000141919	0	0.000141919	7.09597e-05	0	0	0	0	3.54799e-05	0	0	0	3.54799e-05	0	0	3.54799e-05	0	k__Bacteria; p__Proteobacteria; c__Alphaproteobacteria; o__Sphingomonadales; f__Sphingomonadaceae; g__Sphingomonas; s__Sphingomonas_paucimobilis_NBRC_13935
OTU_1092	0.00482526	3.54799e-05	0	0	0	0	0	7.09597e-05	0	0	0	3.54799e-05	7.09597e-05	0	0	0	0	0	0	0	0	0.0010644	0	0	3.54799e-05	0	0	0	3.54799e-05	0	0	0	0	0	0	0	0.00227071	0	0.000354799	0	k__Bacteria; p__Firmicutes; c__Clostridia; o__Oscillospirales; f__Ruminococcaceae; g__uncultured; s__uncultured_bacterium
OTU_1093	3.54799e-05	0	0	0	0	0	0	0	0	0	0	0	3.54799e-05	0	0	0	0	3.54799e-05	0	7.09597e-05	0	0.00149015	0	0	0.00010644	0	0	0	3.54799e-05	0	0	0.000283839	0	0	0	0	0.00574774	0	0	0	k__Bacteria; p__Firmicutes; c__Clostridia; o__Lachnospirales; f__Lachnospiraceae; g__Marvinbryantia; s__uncultured_bacterium
OTU_1094	3.54799e-05	0	0	0	0	0	0	0.00184495	0.000141919	3.54799e-05	0.00010644	0	3.54799e-05	0	0	0	0	0	0	0.00603158	7.09597e-05	0	0.000709597	0	3.54799e-05	0	0	0	0	0	0	0.00138371	0.000141919	0	0.00010644	0	0	0	3.54799e-05	0	k__Bacteria; p__Firmicutes; c__Clostridia; o__Oscillospirales; f__Ruminococcaceae; g__Faecalibacterium; s__human_gut_metagenome
OTU_1095	0.00425758	3.54799e-05	0	0	0	0	0	0	0	3.54799e-05	0	0	0.000141919	3.54799e-05	0	7.09597e-05	0	0	0	7.09597e-05	3.54799e-05	0.00823133	3.54799e-05	0	0.00010644	0	0	0	0	0	0	0	0	3.54799e-05	3.54799e-05	0	3.54799e-05	0	0	0	k__Bacteria; p__Firmicutes; c__Clostridia; o__Lachnospirales; f__Lachnospiraceae; g__Blautia; s__Lachnospiraceae_bacterium_28-4
OTU_1096	7.09597e-05	0	0	0	0	0	0	0	0	0	0.000141919	0	7.09597e-05	0	0	0	0	0	0	0	0	3.54799e-05	0	0	3.54799e-05	0	0	0	3.54799e-05	0	0	0	0	0	0	0	0.00212879	0	0.000141919	3.54799e-05	k__Bacteria; p__Firmicutes; c__Clostridia; o__Clostridia_UCG-014; f__uncultured_bacterium; g__unidentified; s__unidentified
OTU_1097	0.00354799	0	0	0	0	0	0	0	0	0	0	0	0.00010644	0	0	0	0	0	0	0	0	0.00010644	0	0	3.54799e-05	0	0	0	3.54799e-05	0	0	0	0	0	0	0	0.000141919	0	0	0	k__Bacteria; p__Firmicutes; c__Clostridia; o__Lachnospirales; f__Lachnospiraceae; g__Lachnospiraceae_NK4A136_group; s__uncultured_bacterium
OTU_1098	0.00152563	0	0	0	0	3.54799e-05	0	3.54799e-05	0	0	0	0	0	0	0	0	0	0	0	3.54799e-05	0	0.000283839	0	0	0	0	0	0	0	0	0	0.000248359	0	0	0	0	0.000886997	0	0.000390279	0	k__Bacteria; p__Firmicutes; c__Clostridia; o__Lachnospirales; f__Lachnospiraceae; g__Roseburia; s__uncultured_bacterium
OTU_1099	0.00287387	0	0	0	0	0	0	0	0	0	0	0	3.54799e-05	0	0	0	0	0	0	0	0	0	0	0	3.54799e-05	0	0	0	0	0	0	0	0	0	0	0	0	0	0	0	k__Bacteria; p__Firmicutes; c__Clostridia; o__Oscillospirales; f__UCG-010; g__uncultured_bacterium; s__unidentified
OTU_11	0	0	0	0	0	0	0	0	0.000212879	0	3.54799e-05	0	0	0	0	0	0	0	0	0	0	0	3.54799e-05	0	0	0	0	0	0	0	0	0	0	0	0	0	0	0	0	0	k__unidentified; p__unidentified; c__unidentified; o__unidentified; f__unidentified; g__unidentified; s__unidentified
OTU_110	0	0	0	0	0	0	0	0	0	0	0	0	0	0	0	0	0	0	0	0	0	0	0	0	0	0	0	0	0	3.54799e-05	0	0	0	0	0	0	0	0	0	0	k__Bacteria; p__Desulfobacterota; c__uncultured; o__uncultured_bacterium; f__unidentified; g__unidentified; s__unidentified
OTU_1100	0.00010644	3.54799e-05	0	0	0	0	0	3.54799e-05	0	0	0.00109988	0	0	3.54799e-05	0	0.000248359	0	0.00138371	0	0	0	0	3.54799e-05	0	0	0	0	0	0.000248359	0	0	0	0	0	3.54799e-05	0	0	0	0	0	k__Bacteria; p__Firmicutes; c__Clostridia; o__Clostridiales; f__Clostridiaceae; g__Clostridium_sensu_stricto_1; s__uncultured_bacterium
OTU_1101	0.00301579	0	0	0	0	0	0	0	0	0	0	0	3.54799e-05	0	0	3.54799e-05	0	0	0	3.54799e-05	0	0	0	0	0.00010644	0	0	0	3.54799e-05	0	0	0	0	0	0	0	0.000141919	0	7.09597e-05	3.54799e-05	k__Bacteria; p__Firmicutes; c__Clostridia; o__Oscillospirales; f__Ruminococcaceae; g__Eubacterium_siraeum_group; s__uncultured_bacterium
OTU_1102	0.00145467	0	0	0	0	0	0	0	0	0	0	0	0	0	0	0	0	0	0	0	0	0.000141919	0	0	7.09597e-05	0	0	0	0	0	0	0.000177399	0	0	0	0	0.000780557	0	0	0	k__Bacteria; p__Firmicutes; c__Clostridia; o__Lachnospirales; f__Lachnospiraceae; g__uncultured; s__uncultured_bacterium
OTU_1103	0.00489622	3.54799e-05	0	0	3.54799e-05	0	0	3.54799e-05	3.54799e-05	0	0	0	0	0	0	0	0	0	0	0	0	0.000248359	0	0	3.54799e-05	0	0	0	3.54799e-05	0	0	3.54799e-05	0	0	3.54799e-05	0	0.000390279	0	0.000283839	0	k__Bacteria; p__Firmicutes; c__Clostridia; o__Lachnospirales; f__Lachnospiraceae; g__Lachnospiraceae_NK4A136_group; s__uncultured_bacterium
OTU_1104	0.00205783	0	0	0	0	0	0	0	0	0	0	0	7.09597e-05	0	0	0	0	0	0	0	0	0	0	0	0	0	0	0	7.09597e-05	0	0	0	0	3.54799e-05	3.54799e-05	0	0	0	0	0	k__Bacteria; p__Firmicutes; c__Clostridia; o__Oscillospirales; f__Ruminococcaceae; g__Ruminococcus; s__uncultured_bacterium
OTU_1105	0	0	0	0	0	0	0	0	0	0	0	0	0	0	0.0012418	0	0	0.000709597	0	0	0	0	0	0.000141919	3.54799e-05	0	0	0	0	0	0	0	0	0	0	0	0	0	0	0	k__Bacteria; p__Proteobacteria; c__Alphaproteobacteria; o__Rhizobiales; f__Beijerinckiaceae; g__uncultured; s__Psychroglaciecola_sp.
OTU_1106	0	0	0	0	0	0	0	0	0.000461238	0	0	0	0	0	0	0	0	0	0	0	0.000248359	0	0	0	0	0	0	0	0	0	0	3.54799e-05	0.000177399	0	0	0	0	0	0	0	k__Bacteria; p__Firmicutes; c__Clostridia; o__Lachnospirales; f__Lachnospiraceae; g__Lachnospira; s__gut_metagenome
OTU_1107	0.000745077	3.54799e-05	0	0	0	0	0	0	3.54799e-05	0	0	0	3.54799e-05	0	0	0	0	0	0	0	0	0.000886997	0	0	3.54799e-05	0	0	0	3.54799e-05	0	0	0	0	0.00010644	0	0	0.000638638	0	0	0	k__Bacteria; p__Firmicutes; c__Clostridia; o__Lachnospirales; f__Lachnospiraceae; g__uncultured; s__uncultured_bacterium
OTU_1108	0	0	0	0	0	0	0	3.54799e-05	7.09597e-05	0	0.000532198	0	0	0	0	0	0	0	0	0.000283839	3.54799e-05	0	0.00113536	0	0	0	0	0	0	0	0	3.54799e-05	3.54799e-05	0	0.000283839	0	0	0	0	0	k__Bacteria; p__Firmicutes; c__Clostridia; o__Lachnospirales; f__Lachnospiraceae; g__Blautia; s__Blautia_sp._Marseille-P2398
OTU_1109	0.000496718	0	0	0	0	0	0	0	0	0	0	0	3.54799e-05	0	0	0	0	0	0	0	0	0	0	0	3.54799e-05	0	0	0	0	0	0	3.54799e-05	0	0	0	0	0.000567678	0	0	0	k__Bacteria; p__Cyanobacteria; c__Vampirivibrionia; o__Gastranaerophilales; f__uncultured_bacterium; g__unidentified; s__unidentified
OTU_111	0	0	0	0	0	3.54799e-05	0	0	0	0	0	0	0	0	0	0	0	3.54799e-05	0	0	0	0	0	0	0	0	0	0	0	0.000141919	0	0	0	0	0	0	0	0	0	0	k__Bacteria; p__Desulfobacterota; c__Desulfuromonadia; o__Geothermobacteraceae; f__Geothermobacter; g__uncultured_delta_proteobacterium; s__unidentified
OTU_1110	0.000709597	0	0	0	0	0	0	0	0	0	0	0	0	0	0	0	0	0	0	0	0	0.000319319	0	0	0	0	0	0	3.54799e-05	0	0	0	0	0	0	0	0.000461238	0	3.54799e-05	0	k__Bacteria; p__Firmicutes; c__Clostridia; o__Lachnospirales; f__Lachnospiraceae; g__uncultured; s__uncultured_bacterium
OTU_1111	0.000780557	0	0	0	0	0	0	3.54799e-05	0	0	0.000141919	0	0.000141919	0	0	0	0	0	0	0.00010644	0	0.00223523	0.000248359	0	0	0	0	0	0	3.54799e-05	0	0.000496718	3.54799e-05	0	3.54799e-05	0	0.0012418	0	0.000177399	0.000141919	k__Bacteria; p__Firmicutes; c__Clostridia; o__Lachnospirales; f__Lachnospiraceae; g__Lachnoclostridium; s__Dorea_sp._5-2
OTU_1112	0.000993436	0	0	0	0	0	0	0	0	0	0	0	0	0	0	0	0	0	0	0	0	3.54799e-05	0	0	0	0	0	0	0	0	0	0.000177399	0	0	0	0	0	0	7.09597e-05	0	k__Bacteria; p__Firmicutes; c__Clostridia; o__Oscillospirales; f__Ruminococcaceae; g__Anaerotruncus; s__uncultured_bacterium
OTU_1113	0.000993436	0	0	0	0	0	0	0	0	0	0	0	3.54799e-05	0	0	0	0	0	0	0	0	3.54799e-05	0	0	0	3.54799e-05	0	0	7.09597e-05	0	0	0.000248359	0.00010644	3.54799e-05	0	0	0	0	0.000816037	0	k__Bacteria; p__Firmicutes; c__Clostridia; o__Lachnospirales; f__Lachnospiraceae; g__Roseburia; s__uncultured_bacterium
OTU_1114	0.000922476	0	3.54799e-05	0	0	0	0	0	0	0	0	0	0	0	0	0	0	0	0	0	0	0.00102892	0	0	7.09597e-05	0	0	0	0	0	0	3.54799e-05	0	0	0	0	0.000425758	0	0	7.09597e-05	k__Bacteria; p__Firmicutes; c__Clostridia; o__Oscillospirales; f__Ruminococcaceae; g__Incertae_Sedis; s__uncultured_bacterium
OTU_1115	0.00149015	0	0	0	0	0	0	0	0	0	0	0	0	0	0	0	0	0	0	0	0	3.54799e-05	0	0	3.54799e-05	0	0	0	0	0	0	0	0	0	0	0	3.54799e-05	0	7.09597e-05	0	k__Bacteria; p__Firmicutes; c__Clostridia; o__Lachnospirales; f__Lachnospiraceae; g__Lachnospiraceae_NK4A136_group; s__uncultured_bacterium
OTU_1116	0.000390279	0	0	0	0	0	0	0	0	0	0	0	3.54799e-05	0	0	0	0	0	0	0	0	0.000354799	0	0	0	0	0	0	0	0	0	3.54799e-05	0	0	0	0	0.000319319	0	0	0	k__Bacteria; p__Firmicutes; c__Clostridia; o__Oscillospirales; f__Ruminococcaceae; g__uncultured; s__uncultured_bacterium
OTU_1117	0	0	3.54799e-05	0	0.000248359	3.54799e-05	0	0	0	0	3.54799e-05	0	3.54799e-05	0	0	0	0.000141919	0	0	0	0	0	0	0	0	0	0	0	0.000212879	7.09597e-05	0	0	0	0	0	0	0	0	0	0	k__Bacteria; p__Proteobacteria; c__Alphaproteobacteria; o__Rhizobiales; f__Rhizobiaceae; g__Ochrobactrum; s__Ochrobactrum_rhizosphaerae_SJY1
OTU_1118	0.000993436	0	0	0	0	0	0	0	0	0	0	0	0	0	0	0	0	0	0	0	0	0.000141919	0	0	3.54799e-05	0	0	0	3.54799e-05	0	0	0.000177399	0	0	0	0	0.000532198	0	0.000177399	0	k__Bacteria; p__Firmicutes; c__Clostridia; o__Lachnospirales; f__Lachnospiraceae; g__Roseburia; s__uncultured_bacterium
OTU_1119	0.00163207	0	0	0	0	0	0	0	0	0	7.09597e-05	0	3.54799e-05	0	0	0	0	0	0	0	0	3.54799e-05	0	0	0	0	0	0	0.000212879	0	0	0	0	0	0	0	0.000212879	0	7.09597e-05	3.54799e-05	k__Bacteria; p__Firmicutes; c__Clostridia; o__Oscillospirales; f__Ruminococcaceae; g__Ruminococcus; s__uncultured_bacterium
OTU_112	3.54799e-05	3.54799e-05	0.000851517	0.000532198	7.09597e-05	7.09597e-05	0.000141919	0.000496718	0.00010644	7.09597e-05	0.000354799	0.000319319	0.000141919	0.00010644	0.00102892	0.000390279	3.54799e-05	0.00102892	0.00127728	0.000177399	0	0.000283839	0.000141919	0.00244811	0.000141919	0.000141919	0.000425758	0.000248359	7.09597e-05	0.00010644	0	0.000425758	0.000212879	0.000319319	0.000177399	0.000248359	0.000212879	0.000283839	0.000177399	0.000283839	k__Bacteria; p__Firmicutes; c__Bacilli; o__Bacillales; f__Bacillaceae; g__Bacillus; s__Bacillus_sp._LL01
OTU_1120	0.00166755	0	3.54799e-05	0	0	0	0	0	0	0	0	0	0	0	0	0	0	0	0	0	0	0	0	0	0	0	0	0	0	0	0	3.54799e-05	0	0	0	0	0	0	0	7.09597e-05	k__Bacteria; p__Firmicutes; c__Clostridia; o__Lachnospirales; f__Lachnospiraceae; g__Lachnospiraceae_NK4A136_group; s__uncultured_organism
OTU_1121	0	0	7.09597e-05	0	0	0	0	0.00120632	0	0	0	0	0	0	0	0	0	0	0	3.54799e-05	0	0	0	3.54799e-05	0	0	3.54799e-05	0	0	0	0	3.54799e-05	0	0	0	0	0	0	0	0	k__Bacteria; p__Proteobacteria; c__Alphaproteobacteria; o__Rhodobacterales; f__Rhodobacteraceae; g__Paracoccus; s__uncultured_bacterium
OTU_1122	0.000603158	0	0	0	0	0	0	0	0	0	0	0	0	0	0	0	0	0	0	0	0	0.000248359	0	0	0	0	0	0	0	0	0	0	0	0	0	0	0	0	0	0	k__Bacteria; p__Firmicutes; c__Clostridia; o__Lachnospirales; f__Lachnospiraceae; g__Lachnospiraceae_NK4A136_group; s__uncultured_bacterium
OTU_1123	0.00010644	0	0	0	0	0	0	0	0	0	0	0	3.54799e-05	0	0	0	0	0	0	0	0	0	3.54799e-05	0	3.54799e-05	0	0	0	0	0	0	0	3.54799e-05	3.54799e-05	0.000212879	0	0.00188043	0	3.54799e-05	0	k__Bacteria; p__Firmicutes; c__Clostridia; o__Lachnospirales; f__Lachnospiraceae; g__Roseburia; s__uncultured_bacterium
OTU_1124	0.000177399	0	0	0	0	0	0	0	0	0	0	0	0	0	0	0	0	0	0	0	0	0	0	0	0	3.54799e-05	0	0	3.54799e-05	0	0	0	0	3.54799e-05	0	0	0.000283839	0	0	3.54799e-05	k__Bacteria; p__Firmicutes; c__Clostridia; o__Lachnospirales; f__Lachnospiraceae; g__Lachnospiraceae_NK4A136_group; s__uncultured_bacterium
OTU_1125	0.000390279	0	0	0	0	0	0	0	0	0	0	0	3.54799e-05	0	0	0	0	0	0	0	0	0	0	0	0	0	0	0	0	0	0	0	0	0	0	0	0.000177399	0	3.54799e-05	0	k__Bacteria; p__Firmicutes; c__Clostridia; o__Lachnospirales; f__Lachnospiraceae; g__uncultured; s__uncultured_bacterium
OTU_1126	0.000709597	0	3.54799e-05	0	0	0	0	0	0	0	3.54799e-05	0	0	0	0	0	0	0	0	0	0	0	3.54799e-05	0	0	0	0	0	3.54799e-05	0	0	7.09597e-05	0	0	0.00010644	0	0.00010644	0	0.000425758	3.54799e-05	k__Bacteria; p__Firmicutes; c__Clostridia; o__Lachnospirales; f__Lachnospiraceae; g__Eubacterium_xylanophilum_group; s__uncultured_bacterium
OTU_1127	7.09597e-05	0	0	0	0	0	0	0	0	0	0	0	0	0	0	0	0	0	0	0	0	0.000638638	0	0	0	0	0	0	0	0	0	0	0	0	0	0	0.000141919	0	0	0	k__Bacteria; p__Firmicutes; c__Clostridia; o__Lachnospirales; f__Lachnospiraceae; g__uncultured; s__uncultured_bacterium
OTU_1128	0	0	0.000283839	0	0	0	0	0	0	0	0	0	0	0	0.00010644	0	0	0	0	0	0	0	0	0	0	0	0.000212879	0	0	0	0	0	0	0	0	0	0	0	7.09597e-05	0	k__Bacteria; p__Proteobacteria; c__Alphaproteobacteria; o__Rhizobiales; f__Hyphomicrobiaceae; g__Hyphomicrobium; s__uncultured_bacterium
OTU_1129	0	0	0	0	0	7.09597e-05	0	0	0	0	0	0	0	0	0.000177399	3.54799e-05	0	0	0	0	0	0	0	0	3.54799e-05	0	0	0	7.09597e-05	0.00010644	0	7.09597e-05	0	0	0	0	0.00010644	7.09597e-05	0	3.54799e-05	k__Bacteria; p__Proteobacteria; c__Alphaproteobacteria; o__Rhizobiales; f__Rhizobiaceae; g__Allorhizobium-Neorhizobium-Pararhizobium-Rhizobium; s__Agrobacterium_tumefaciens_CCNWGS0286
OTU_113	0	0	0	0	0	0	0	0	0	0	0	0	0	0	0	0	0	0	0	0	3.54799e-05	0	0	0	0	0	0	0	0	0	0	0	0	0	0	0	0	0	0	0	k__Bacteria; p__Bdellovibrionota; c__Oligoflexia; o__0319-6G20; f__uncultured_bacterium; g__unidentified; s__unidentified
OTU_1130	7.09597e-05	0	0	0	0	0	0	0	0	0	3.54799e-05	0	0	0	0	0	0	0	0	0	0	0	0	0	0	0	0	0	0	0	0	0	0	0	0	0	0.000390279	0	3.54799e-05	0	k__Bacteria; p__Firmicutes; c__Clostridia; o__Lachnospirales; f__Lachnospiraceae; g__Roseburia; s__uncultured_bacterium
OTU_1131	0.000390279	0	7.09597e-05	0	0	0	0	0	0	0	3.54799e-05	0	3.54799e-05	0	0	0	0	0	0	0	0	0.000283839	0	0	0	0	0	0	0	0	0	0.00010644	0	0	0	0	0.000248359	0	7.09597e-05	3.54799e-05	k__Bacteria; p__Firmicutes; c__Clostridia; o__Lachnospirales; f__Lachnospiraceae; g__Lachnospiraceae_UCG-006; s__uncultured_bacterium
OTU_1132	0	0	0.000141919	0	3.54799e-05	3.54799e-05	0	0	0	0	0	3.54799e-05	0	0	7.09597e-05	3.54799e-05	0	0.000177399	0	0	0	0	3.54799e-05	0	3.54799e-05	0	0.00010644	0.000390279	3.54799e-05	0.00010644	0	0	0	3.54799e-05	3.54799e-05	0.000141919	0	3.54799e-05	0	3.54799e-05	k__Bacteria; p__Proteobacteria; c__Alphaproteobacteria; o__Caulobacterales; f__Caulobacteraceae; g__Brevundimonas; s__rock_porewater_metagenome
OTU_1133	0	0	0	0	0	0	0	0	0	0.00010644	0	0	0	0	0	0	0	0	0	0	0.000354799	0	0	0	0	0	0	0	0	0	0	0	0.000177399	0	0	0	0	0	0	0	k__Bacteria; p__Campilobacterota; c__Campylobacteria; o__Campylobacterales; f__Arcobacteraceae; g__Pseudarcobacter; s__uncultured_Arcobacter_sp.
OTU_1134	0	0	7.09597e-05	0	0	0	0	0	0	0	0	0	7.09597e-05	0	0.000425758	0	0	0	0	0	0	0	0	0.000177399	0.000177399	3.54799e-05	0.00010644	0	0	0	0	0	0	0	0	0	0	0	0	0	k__Bacteria; p__Proteobacteria; c__Alphaproteobacteria; o__Rhizobiales; f__Beijerinckiaceae; g__Methylobacterium-Methylorubrum; s__Methylobacterium_extorquens_DSM_13060
OTU_1135	0.000496718	0	0	0	0	0	0	0	0	0	0	0	0	0	0	0	0	0	0	0	0	0.00180947	0	0	3.54799e-05	0	0	0	0	0	0	7.09597e-05	0	0	0	0	0.000390279	0	0	0	k__Bacteria; p__Firmicutes; c__Clostridia; o__Lachnospirales; f__Lachnospiraceae; g__GCA-900066575; s__uncultured_bacterium
OTU_1136	0.000212879	0	0	0	0	0	0	0	0	0	0	0	0	0	0	0	0	0	0	0	0	0.00010644	0	0	0	0	0	0	0	0	0	7.09597e-05	0	0	0	0	0	0	0	0	k__Bacteria; p__Firmicutes; c__Clostridia; o__Lachnospirales; f__Lachnospiraceae; g__uncultured; s__uncultured_bacterium
OTU_1137	0.000354799	0	0	0	0	0	0	0	0	0	0	0	0	0	0	0	0	0	0	0	0	0	0	0	0	0	0	0	0	0	0	0	3.54799e-05	0	0	0	0	0	7.09597e-05	0	k__Bacteria; p__Firmicutes; c__Clostridia; o__Lachnospirales; f__Lachnospiraceae; g__Roseburia; s__uncultured_bacterium
OTU_1138	0	0	0.000141919	0	0	0	3.54799e-05	0	0	0	0	0	0	0	0.00010644	0	0	3.54799e-05	0	0	0	0	0	0	0	0.000141919	7.09597e-05	0.000141919	0.000248359	0	0	0	0	0	3.54799e-05	0	0	3.54799e-05	0	0	k__Bacteria; p__Proteobacteria; c__Alphaproteobacteria; o__Rhizobiales; f__Beijerinckiaceae; g__Methylobacterium-Methylorubrum; s__Ralstonia_sp._UNCCL144
OTU_1139	0	0	0	0	0	0	0	0	0	0	0	0	3.54799e-05	0	0	0	0	0	0	0	0	0	0	0.000177399	0	0	0	3.54799e-05	0	0	0	0	0	0	0	0	0	0	0	3.54799e-05	k__Bacteria; p__Proteobacteria; c__Alphaproteobacteria; o__Rhodobacterales; f__Rhodobacteraceae; g__Rubellimicrobium; s__uncultured_bacterium
OTU_114	0	0	0	0	0	0	0	0	0	3.54799e-05	0	0	0	0	0	0	0	0	0	0	0.00010644	0	0	0	0	0	0	0	0	0	0	0	0	0	0	0	0	0	0	0	k__Bacteria; p__Proteobacteria; c__Gammaproteobacteria; o__Burkholderiales; f__Sutterellaceae; g__AAP99; s__uncultured_bacterium
OTU_1140	0.000354799	0	0	0	0	0	0	0	0	0	0	0	3.54799e-05	0	0	0	0	0	0	0	0	0.00010644	0	0	0	0	0	0	0	0	0	0	0	0	0	0	0.000177399	0	0	0	k__Bacteria; p__Firmicutes; c__Clostridia; o__Lachnospirales; f__Lachnospiraceae; g__Roseburia; s__uncultured_bacterium
OTU_1141	0.000248359	0	0	0	0	0	0	0	0	0	0	0	0	0	0	0	0	0	0	0	0	0.00010644	0	0	0	0	0	0	0	0	0	0	0	0	0	0	0.00010644	0	0	0	k__Bacteria; p__Firmicutes; c__Clostridia; o__Lachnospirales; f__Lachnospiraceae; g__uncultured; s__uncultured_bacterium
OTU_1142	0.000390279	0	0	0	0	0	0	0	0	0	0	0	0	0	0	0	0	0	0	0	0	0	0	0	0	0	0	0	0	0	0	0	0	0	0	0	0	0	0	0	k__Bacteria; p__Firmicutes; c__Clostridia; o__Oscillospirales; f__Ruminococcaceae; g__uncultured; s__uncultured_bacterium
OTU_1143	0	0	0	0	0	0	0	0	0	0	0	0	0	0	0	0	0	0	0	0	0	0.000212879	0	0	0	0	0	0	0	0	0	7.09597e-05	0	0	0	0	0.000177399	0	0	0	k__Bacteria; p__Firmicutes; c__Clostridia; o__Lachnospirales; f__Lachnospiraceae; g__uncultured; s__uncultured_bacterium
OTU_1144	0.000886997	0	0	0	0	0	0	0	3.54799e-05	0	0	0	0	0	0	0	0	7.09597e-05	0	3.54799e-05	7.09597e-05	0.000461238	0.000141919	0	7.09597e-05	0	0	0	0	0	0	0.000354799	7.09597e-05	0	0	0	0.000177399	0	0	0	k__Bacteria; p__Firmicutes; c__Clostridia; o__Lachnospirales; f__Lachnospiraceae; g__Lachnoclostridium; s__uncultured_bacterium
OTU_1145	0.00010644	0	0	0	0	0	0	0	0	0	0	0	0	0	0	0	0	0	0	0	0	7.09597e-05	0	0	0	0	0	0	0	0	0	3.54799e-05	0	0	0	0	7.09597e-05	0	0	0	k__Bacteria; p__Firmicutes; c__Clostridia; o__Lachnospirales; f__Lachnospiraceae; g__GCA-900066575; s__uncultured_bacterium
OTU_1146	0.000496718	0	0	0	0	0	0	0	0	0	0	0	0	0	0	0	0	0	0	0	0	0.00010644	0	0	0	0	0	0	0	0	0	0	0	0	0	0	0	0	0	0	k__Bacteria; p__Firmicutes; c__Clostridia; o__Lachnospirales; f__Lachnospiraceae; g__uncultured; s__uncultured_bacterium
OTU_1147	3.54799e-05	0	0	0	0	0	0	0	0	0	3.54799e-05	0	0	3.54799e-05	0	0	0	0	0	7.09597e-05	3.54799e-05	3.54799e-05	0.000141919	0	0	0	0	0	0	0	0	0	0	0	0	0	0	0	0	0	k__Bacteria; p__Firmicutes; c__Clostridia; o__Lachnospirales; f__Lachnospiraceae; g__Coprococcus; s__metagenome
OTU_1148	0	0	0	0	0	0	0	7.09597e-05	0	0	0	0	0	0	0	0	0	0	0	7.09597e-05	0	0	0	0	3.54799e-05	0	0	0	0	0	0	0	0	0	0	0	0	0	0	0	k__Bacteria; p__Firmicutes; c__Clostridia; o__Lachnospirales; f__Lachnospiraceae; g__Fusicatenibacter; s__metagenome
OTU_1149	3.54799e-05	0	0	0	0	0	0	0	0	0	0	0	0	0	0	0	0	0	0	0	0	7.09597e-05	0	0	0	0	0	0	0	0	0	0	0	0	0	0	3.54799e-05	0	0	0	k__Bacteria; p__Firmicutes; c__Clostridia; o__Lachnospirales; f__Lachnospiraceae; g__uncultured; s__uncultured_bacterium
OTU_115	0	0	0	0	0	0	0	0	0	0	0	0	0	0	0	0	0	0	0	0	7.09597e-05	0	0	0	0	0	0	0	0	0	0	0	0	0	0	0	0	0	0	0	k__Bacteria; p__Desulfobacterota; c__uncultured; o__uncultured_bacterium; f__unidentified; g__unidentified; s__unidentified
OTU_1150	0.000354799	0	0	0	0	0	0	0	0	0	0	0	0	0	0	0	0	0	0	3.54799e-05	0	0	0	0	0	0	0	0	0	0	0	3.54799e-05	0	0	0	0	0	0	0	0	k__Bacteria; p__Firmicutes; c__Clostridia; o__Lachnospirales; f__Lachnospiraceae; g__Lachnospiraceae_NK4A136_group; s__uncultured_bacterium
OTU_1151	0	0	0	0	0	0	0	0	3.54799e-05	0	0	0	3.54799e-05	0	0	0	0	0	0	7.09597e-05	3.54799e-05	0	0.000141919	0	0	0	0	0	0	0	0	0	0	0	3.54799e-05	0	0	0	0	0	k__Bacteria; p__Firmicutes; c__Clostridia; o__Lachnospirales; f__Lachnospiraceae; g__Lachnoclostridium; s__Clostridia_bacterium_UC5.1-1F7
OTU_1152	0	0	0	0	0	0	0	0	0	7.09597e-05	0	0	0	0	0	0	0	0	0	0	0.000141919	0	0	0	0	0	0	3.54799e-05	0	0	0	0	0	0	0	0	0	0	0	0	k__Bacteria; p__Chloroflexi; c__Chloroflexia; o__Chloroflexales; f__Roseiflexaceae; g__Kouleothrix; s__uncultured_bacterium
OTU_1153	3.54799e-05	0	0	0	3.54799e-05	0	0	0	0	0	0	0	0	0	0	0	0	0	0	0	0	0.000141919	0	0	0	0	0	0	0	0	0	0.000248359	0	0	0	0	0.000319319	0	0	0	k__Bacteria; p__Firmicutes; c__Clostridia; o__Lachnospirales; f__Lachnospiraceae; g__Roseburia; s__Eubacterium_sp._14-2
OTU_1155	0	0	0	0	0	0	0	0	0	0	7.09597e-05	0	0	0	0	0	0	0	0	3.54799e-05	0	0	0	0	0	0	0	0	0	0	0	3.54799e-05	0	0	3.54799e-05	0	0	0	0	0	k__Bacteria; p__Firmicutes; c__Clostridia; o__Lachnospirales; f__Lachnospiraceae; g__Eubacterium_ventriosum_group; s__uncultured_bacterium
OTU_1156	0	0	7.09597e-05	0	0	0	0	0	0	0	0	0	0	0	0.00010644	0	0	0	0	0	0	0	0	0	0	0	0.00010644	3.54799e-05	0	0	0	0	0	0	0	0	0	0	3.54799e-05	0	k__Bacteria; p__Bdellovibrionota; c__Bdellovibrionia; o__Bdellovibrionales; f__Bdellovibrionaceae; g__Bdellovibrio; s__uncultured_bacterium
OTU_1157	0.000141919	0	0	0	0	0	0	0	0	0	0	0	0	0	0	0	0	0	0	0	0	0	0	0	0	0	0	0	0	0	0	0	0	0	0	0	0	0	0	0	k__Bacteria; p__Firmicutes; c__Clostridia; o__Oscillospirales; f__Ruminococcaceae; g__uncultured_bacterium; s__unidentified
OTU_1158	7.09597e-05	0	0	0	0	0	0	0	0	0	0	0	0	0	0	0	0	0	0	0	0	7.09597e-05	0	0	0	0	0	0	0	0	0	3.54799e-05	0	0	0	0	0.000141919	0	0	0	k__Bacteria; p__Firmicutes; c__Clostridia; o__Lachnospirales; f__Lachnospiraceae; g__uncultured; s__uncultured_bacterium
OTU_1159	3.54799e-05	0	0	0	0	0	0	0	0	0	0	0	0	0	0	0	0	0	0	0	0	7.09597e-05	0	0	0	0	0	0	0	0	0	0	0	0	0	0	0.00010644	0	0	0	k__Bacteria; p__Firmicutes; c__Clostridia; o__Lachnospirales; f__Lachnospiraceae; g__uncultured; s__uncultured_bacterium
OTU_116	0	0	0	0	3.54799e-05	0	0	0	0	0	0	0	0	0	0	0	0	0	0	0	0	0	0	0	0	0	0	0	0	0	0	0	0	0	0	0	0	0	0	0	k__Bacteria; p__Desulfobacterota; c__Desulfobacteria; o__Desulfobacterales; f__Desulfosarcinaceae; g__Sva0081_sediment_group; s__uncultured_bacterium
OTU_1160	0.000141919	0	0	0	0	0	0	0	0	0	0	0	0	0	0	0	0	0	0	0	0	0	0	0	0	0	0	0	0	0	0	0	0	0	0	0	0	0	0	0	k__Bacteria; p__Firmicutes; c__Clostridia; o__Lachnospirales; f__Lachnospiraceae; g__Lachnospiraceae_NK4A136_group; s__uncultured_bacterium
OTU_1161	0	0	3.54799e-05	0	7.09597e-05	0	0	0	0	0	0	0	0	0	3.54799e-05	0	3.54799e-05	0	0	0	0	0	0	0.00010644	0	0	0	3.54799e-05	3.54799e-05	0	0	0	0	0	0	0	0	0	0	0	k__Bacteria; p__Proteobacteria; c__Alphaproteobacteria; o__Sphingomonadales; f__Sphingomonadaceae; g__Sphingobium; s__Sphingobium_sp._Leaf26
OTU_1162	0	0	0	0	0	0	0	0	0	0	0	0	0	0	0	0	0	0	3.54799e-05	0	0	0	0	0	0	0	0	3.54799e-05	0	0	0	0	0	0	0	0	0	0	0	0	k__Bacteria; p__Proteobacteria; c__Alphaproteobacteria; o__Rhizobiales; f__Beijerinckiaceae; g__Camelimonas; s__uncultured_bacterium
OTU_1163	0	3.54799e-05	0	0	0	0	0	0	0	3.54799e-05	7.09597e-05	0	0	0	0	0	0	0	0	0.00010644	0	0	0.00010644	0	0	0	0	0	0	0	0	3.54799e-05	0	0	3.54799e-05	0	0	0	0	0	k__Bacteria; p__Firmicutes; c__Clostridia; o__Lachnospirales; f__Lachnospiraceae; g__Ruminococcus_torques_group; s__uncultured_Ruminococcus_sp.
OTU_1164	0	0	0.00010644	0	0	0	0	0	0	0	0	3.54799e-05	3.54799e-05	0	0.00010644	3.54799e-05	0	0.000212879	0	3.54799e-05	7.09597e-05	0	0	0	3.54799e-05	0	3.54799e-05	7.09597e-05	0	3.54799e-05	0	7.09597e-05	0	0	0	0	7.09597e-05	0	3.54799e-05	0	k__Bacteria; p__Proteobacteria; c__Alphaproteobacteria; o__Rhizobiales; f__Xanthobacteraceae; g__Bradyrhizobium; s__Bradyrhizobium_manausense
OTU_1165	0	0	0	0	0	0	0	0	3.54799e-05	7.09597e-05	0	0	0	0	0	0	0	0	0	0	0.000141919	0	3.54799e-05	0	0	0	0	0	0	0	0	0	3.54799e-05	0	0	0	0	0	0	0	k__Bacteria; p__Acidobacteriota; c__Blastocatellia; o__Blastocatellales; f__Blastocatellaceae; g__Stenotrophobacter; s__uncultured_bacterium
OTU_1166	0	0	3.54799e-05	0	0	0	0	0	0	0	0	0	0	0	0	0	0	0	0	0	0.00010644	0	0	0	0	0	0	0	0	0	0	0	0	0	0	0	0	0	0	0	k__Bacteria; p__Proteobacteria; c__Alphaproteobacteria; o__Rhodobacterales; f__Rhodobacteraceae; g__Rhodobacter; s__metagenome
OTU_1167	0	0	0	0	0	0	0	3.54799e-05	0	0	3.54799e-05	0	0	0	0	0	0	0	0	7.09597e-05	0	0	0.000141919	0	0	0	0	0	0	0	0	3.54799e-05	0	0	0	0	0	0	0	0	k__Bacteria; p__Firmicutes; c__Clostridia; o__Lachnospirales; f__Lachnospiraceae; g__Anaerostipes; s__uncultured_Eubacterium_sp.
OTU_1168	0.000212879	0	0	0	0	0	0	0	0	0	0	0	0	0	0	0	0	0	0	0	0	0	0	0	0	0	0	0	0	0	0	3.54799e-05	0	0	0	0	3.54799e-05	0	0	0	k__Bacteria; p__Firmicutes; c__Clostridia; o__Oscillospirales; f__Ruminococcaceae; g__Incertae_Sedis; s__uncultured_bacterium
OTU_1169	0	0	3.54799e-05	0	0	0	0	0	0	3.54799e-05	0	0	0	0	0.00010644	0	0	0	0	0	0.000212879	0	0	0	0	0	0	0	0	0	0	0	0.00010644	0	0	0	0	0	0	0	k__Bacteria; p__Proteobacteria; c__Alphaproteobacteria; o__Caulobacterales; f__Hyphomonadaceae; g__Hirschia; s__metagenome
OTU_117	0	0	0	0	0	0	0	0	0	0	0	0	0	0	0	0.00010644	0	0	0	0	0	0	0	0	0	0	3.54799e-05	3.54799e-05	0	0	0	0.00010644	0	0	0	0	0	0	0	0	k__Bacteria; p__Firmicutes; c__Bacilli; o__Bacillales; f__Bacillaceae; g__Bacillus; s__Bacillus_coagulans_H-1
OTU_1170	7.09597e-05	0	0	0	0	0	0	0	0	0	0	0	0	0	0	0	0	0	0	0	0	7.09597e-05	0	0	0	0	0	0	0	0	0	0	0	0	0	0	0	0	0	0	k__Bacteria; p__Actinobacteriota; c__Coriobacteriia; o__Coriobacteriales; f__Eggerthellaceae; g__Enterorhabdus; s__uncultured_bacterium
OTU_1171	0.000390279	0	0	0	0	0	0	0	0	0	0	0	0	0	0	0	0	0	0	0	0	0	0	0	0	0	0	0	0	0	0	0	0	0	0	0	0.000212879	0	0	0	k__Bacteria; p__Firmicutes; c__Clostridia; o__Lachnospirales; f__Lachnospiraceae; g__uncultured; s__uncultured_bacterium
OTU_1172	3.54799e-05	0	0	0	0	0	0	0	0	0	0	0	0	0	0	0	0	0	0	0	0	0	0	0	0	0	0	0	0	0	0	0	0	0	0	0	0	0	0	0	k__Bacteria; p__Proteobacteria; c__Alphaproteobacteria; o__Rhodospirillales; f__uncultured; g__Rhodospirillum_sp._UNK.MGS-17; s__unidentified
OTU_1173	0	0	0.00010644	0	0	0	0	0	0	0	0	0	0	0	0.000141919	0	0	0	0	0	0	0	0	0	0	0	7.09597e-05	0	0	0	0	0	0	0	0	0	0	0	3.54799e-05	0	k__Bacteria; p__Proteobacteria; c__Alphaproteobacteria; o__Micavibrionales; f__uncultured; g__uncultured_Novosphingobium_sp.; s__unidentified
OTU_1174	0	0	0	0	0	0	0	0	0	0	0	0	3.54799e-05	0	0	0	0	0	0	0	0	7.09597e-05	0	0	0	0	0	0	0	0	0	0	0	0	0	0	3.54799e-05	3.54799e-05	0	3.54799e-05	k__Bacteria; p__Actinobacteriota; c__Coriobacteriia; o__Coriobacteriales; f__Eggerthellaceae; g__Enterorhabdus; s__uncultured_bacterium
OTU_1175	0	0	0	0	0	0	0	7.09597e-05	0	0	0	0	0	0	0	0	0	0	0	0.000177399	0	0	0	0	0	0	0	0	0	0	0	0.00010644	0	0	0	0	0	0	0	0	k__Bacteria; p__Firmicutes; c__Clostridia; o__Lachnospirales; f__Lachnospiraceae; g__uncultured; s__uncultured_bacterium
OTU_1176	0	0	0	0	7.09597e-05	0	0	0	0	0	0	0	0	0	0	0	3.54799e-05	0	0	0	0	0	0	0	0	0	0	0	3.54799e-05	0	0	0	0	0	0	0	0	0	0	0	k__Bacteria; p__Proteobacteria; c__Alphaproteobacteria; o__Paracaedibacterales; f__Paracaedibacteraceae; g__Candidatus_Paracaedibacter; s__uncultured_bacterium
OTU_1177	0	0	0	0	7.09597e-05	0	0	0	0	0	0	0	0	0	0	0	3.54799e-05	0	0	0	0	0	0	0	0	0	0	0	7.09597e-05	0	0	0	0	0	0	0	0	0	0	0	k__Bacteria; p__Nitrospirota; c__Thermodesulfovibrionia; o__uncultured; f__uncultured_bacterium; g__unidentified; s__unidentified
OTU_1178	0	0	0	0	0	0	0	0	0	0	0	0	0	0	0	0	0	0	0	0	0	3.54799e-05	0	0	3.54799e-05	0	0	0	0	0	0	0	0	0	0	0	0	0	0	0	k__Bacteria; p__Firmicutes; c__Clostridia; o__Lachnospirales; f__Lachnospiraceae; g__A2; s__Lachnospiraceae_bacterium_A2
OTU_1179	0	0	0	0	0	0	0	0	0	0	3.54799e-05	0	0	0	0	0	0	0	3.54799e-05	3.54799e-05	0	0	0.000212879	0	0	0	0	0	0	0	0	0	0	0	7.09597e-05	0	0	0	0	0	k__Bacteria; p__Firmicutes; c__Clostridia; o__Lachnospirales; f__Lachnospiraceae; g__Blautia; s__uncultured_Blautia_sp.
OTU_118	0.00461238	3.54799e-05	0	0	0	3.54799e-05	0	0	0	0	0	0	0	0	3.54799e-05	0	0	0	0	0	0	0.000674117	0	0	3.54799e-05	0	0	0	3.54799e-05	0	0	3.54799e-05	0	0	0	0	0.000248359	0	7.09597e-05	0	k__Bacteria; p__Deferribacterota; c__Deferribacteres; o__Deferribacterales; f__Deferribacteraceae; g__Mucispirillum; s__Mucispirillum_schaedleri_ASF457
OTU_1180	0	0	0	0	0	0	0	0	0	0	0	0	0	0	0.000212879	0	0	0	0	0	3.54799e-05	0	0	0	3.54799e-05	0	3.54799e-05	0	0	0	0	0	0	0	0	0	0	0	0	0	k__Bacteria; p__Proteobacteria; c__Alphaproteobacteria; o__Rhizobiales; f__Hyphomicrobiaceae; g__Hyphomicrobium; s__uncultured_bacterium
OTU_1182	0	0	0	0	0	0	0	0	0	0	0	0	0	0	3.54799e-05	0	0	0	0	0	0.000141919	0	3.54799e-05	0	0	0	0	0	0	0	0	0	0	0	0	0	0	0	0	0	k__Bacteria; p__Proteobacteria; c__Alphaproteobacteria; o__Rhizobiales; f__Rhizobiaceae; g__Mesorhizobium; s__Mesorhizobium_sp._1M-11
OTU_1183	0	0	0	0	0	7.09597e-05	0	7.09597e-05	0	0	0	3.54799e-05	0	0	7.09597e-05	0	0	0	0	0	0.00010644	0	0	3.54799e-05	0	0	3.54799e-05	0.00010644	0	3.54799e-05	0	0	0	0	0	0	3.54799e-05	3.54799e-05	0	0	k__Bacteria; p__Proteobacteria; c__Alphaproteobacteria; o__Sphingomonadales; f__Sphingomonadaceae; g__Novosphingobium; s__uncultured_bacterium
OTU_1184	0	0	0	0	0	0	0	0	0	0	0	0	0	0	0	0	0	0	0	0	3.54799e-05	0	0	0	0	0	0	0	0	0	0	0	0	0	0	0	0	0	0	0	k__Bacteria; p__Patescibacteria; c__Saccharimonadia; o__Saccharimonadales; f__uncultured_bacterium; g__unidentified; s__unidentified
OTU_1185	0	0	0	0	0	0	0	0	0	3.54799e-05	0	0	0	0	0	0	0	0	0	0	0	0	0	0	0	0	0	0	0	0	0	0	0	0	0	0	0	0	0	0	k__Bacteria; p__Planctomycetota; c__Phycisphaerae; o__Phycisphaerales; f__Phycisphaeraceae; g__SM1A02; s__uncultured_Phycisphaerales_bacterium
OTU_1186	0	0	0	0	7.09597e-05	0	0	0	0	0	0	0	0	0	0	0	0	0	0	0	0	0	0	3.54799e-05	0	0	0	0	3.54799e-05	0	0	0	0	0	0	0	0	0	0	0	k__Bacteria; p__Acidobacteriota; c__Blastocatellia; o__Blastocatellales; f__Blastocatellaceae; g__Blastocatella; s__uncultured_bacterium
OTU_1187	0.000141919	0	0	0	0	0	0	0	0	3.54799e-05	0	0	0	0	0	0	0	0	0	0	0	0	0	0	0	0	0	0	0	0	0	3.54799e-05	0	0	0	0	0	0	0	0	k__Bacteria; p__Firmicutes; c__Clostridia; o__Lachnospirales; f__Lachnospiraceae; g__Roseburia; s__uncultured_bacterium
OTU_1188	3.54799e-05	0	0	0	0	0	0	0	0	0	0	0	0	0	0	0	0	0	0	0	0	0.000141919	0	0	0	0	0	0	0	0	0	3.54799e-05	0	0	0	0	0.000212879	0	3.54799e-05	0	k__Bacteria; p__Firmicutes; c__Clostridia; o__Lachnospirales; f__Lachnospiraceae; g__uncultured; s__uncultured_bacterium
OTU_1189	0	0	0	0	0	0	0	0	0	0	0	0	0	0	0	0	0	0	0	0	0	0	0	0	0	0	0	0	0	0	0	0	0	0	0	0	0.000212879	0	0	0	k__Bacteria; p__Cyanobacteria; c__Vampirivibrionia; o__Gastranaerophilales; f__uncultured_bacterium; g__unidentified; s__unidentified
OTU_119	0	0	0	0	0	0	0	0	0	0	0	0	0	0	0	0	0	0	0	0	0	0	3.54799e-05	0	0	0	0	0	0	0	0	0	0	0	0	0	0	0	0	0	k__Bacteria; p__Desulfobacterota; c__Desulfovibrionia; o__Desulfovibrionales; f__Desulfovibrionaceae; g__Bilophila; s__Bilophila_wadsworthia_3_1_6
OTU_1190	0	0	3.54799e-05	0	0	0	0	0	0	0	0	0	0	0	7.09597e-05	0	0	0	0	0	0	0	7.09597e-05	0	0	0	0	0	0	0	0	0	0	0	0	0	0	0.000177399	7.09597e-05	0	k__Bacteria; p__Proteobacteria; c__Alphaproteobacteria; o__Sphingomonadales; f__Sphingomonadaceae; g__Sphingomonas; s__Sphingomonas_sp._Ag1
OTU_1191	0	0	7.09597e-05	0	0	0	0	0	0	0	0	0	0	0	0	0	0	0	0	0	0	0	0	0	0	0	0.000141919	0	0	0	0	0	0	0	0	0	0	0	0	0	k__Bacteria; p__Proteobacteria; c__Alphaproteobacteria; o__Rhizobiales; f__Rhizobiales_Incertae_Sedis; g__Phreatobacter; s__uncultured_bacterium
OTU_1192	0	0	0	0	0	0	0	0	0	0	0	0	0	0	0	0	0	0	0	0	0	0	0	0.00010644	0	0	0	0	0	0	0	0	0	0	0	0	0	0	0	0	k__Bacteria; p__Proteobacteria; c__Alphaproteobacteria; o__Defluviicoccales; f__uncultured; g__uncultured_Oceanibaculum_sp.; s__unidentified
OTU_1193	0	0	0	0	0	0	0	0.000141919	0	0	0	0	0	0	0	0	0	0	0	0.00010644	0	0	0	0	0	0	0	0	0	0	0	0.000177399	0	0	0	0	0	0	0	0	k__Bacteria; p__Firmicutes; c__Clostridia; o__Lachnospirales; f__Lachnospiraceae; g__Eubacterium_eligens_group; s__human_gut_metagenome
OTU_1195	0	0	0	0	0.00010644	0	0	0	0	0	0	0	0	0	0	0	0	0	0	0	0	0	0	0	0	0	0	0	7.09597e-05	0	0	0	0	0	0	0	0	0	0	0	k__Bacteria; p__Nitrospirota; c__Thermodesulfovibrionia; o__uncultured; f__uncultured_bacterium; g__unidentified; s__unidentified
OTU_1196	0	0	0	0	0	0	0	0	0	0	0	0	0	0	0	0	0	0	0	3.54799e-05	0	0	0	0	0	0	0	0	0	0	0	0	0	0	0	0	0	0	0	0	k__Bacteria; p__Firmicutes; c__Clostridia; o__Oscillospirales; f__Ruminococcaceae; g__UBA1819; s__uncultured_bacterium
OTU_1197	0	0	3.54799e-05	0	0	0	0	0	0	0	0	0	0	0	7.09597e-05	0	0	0	0	0	0	0	0	0	0	0	3.54799e-05	0	0	0	0	0	0	0	0	0	0	0	0	0	k__Bacteria; p__Proteobacteria; c__Alphaproteobacteria; o__Rhizobiales; f__Hyphomicrobiaceae; g__Hyphomicrobium; s__metagenome
OTU_1198	0.000390279	0	0	0	0	0	0	0	0	0	0	0	0	0	0	0	0	0	0	0	0	0	0	0	0	0	0	0	3.54799e-05	0	0	0	0	0	0	0	0	0	0	0	k__Bacteria; p__Firmicutes; c__Clostridia; o__Lachnospirales; f__Lachnospiraceae; g__Lachnospiraceae_UCG-001; s__uncultured_bacterium
OTU_1199	0	0	0	0	0	0	0	0	0	0	0	0	0	0	0	0	0	0	0	0	0	0	0	0.00010644	0	0	0	0	0	0	0	0	0	0	0	0	0	0	0	0	k__Bacteria; p__Chloroflexi; c__KD4-96; o__uncultured_bacterium; f__unidentified; g__unidentified; s__unidentified
OTU_12	0	7.09597e-05	0.00010644	0.000141919	0	7.09597e-05	3.54799e-05	7.09597e-05	0	0	0	7.09597e-05	3.54799e-05	3.54799e-05	0.000319319	7.09597e-05	0	0.000425758	0.000141919	3.54799e-05	0	7.09597e-05	0	0.000177399	3.54799e-05	0.000248359	0.000354799	0.000141919	0	0.000496718	0	3.54799e-05	0	0	0.000212879	0	0	0.00010644	7.09597e-05	7.09597e-05	k__unidentified; p__unidentified; c__unidentified; o__unidentified; f__unidentified; g__unidentified; s__unidentified
OTU_1200	0	0	0	0	0	0	0	0	0	0	0	0	0	0	0	0	0	0	0	0	0	0	0	0.000141919	0	0	0	0	0	0	0	0	0	0	0	0	0	0	0	0	k__Bacteria; p__Proteobacteria; c__Alphaproteobacteria; o__Rhizobiales; f__Beijerinckiaceae; g__Roseiarcus; s__uncultured_type_II_methanotroph
OTU_1201	0	0	0	0	0	0	0	0	0	0	0	0	0	3.54799e-05	0	0	0	0	0	0	0	0	0	0	0	0	0	0	0	0	0	0	0	0	0	0	0	7.09597e-05	0	0	k__Bacteria; p__Proteobacteria; c__Alphaproteobacteria; o__Acetobacterales; f__Acetobacteraceae; g__Craurococcus-Caldovatus; s__uncultured_proteobacterium
OTU_1202	0	0	0	0	0	0	0	0	0	0	0	0	0	0	0	0	0	3.54799e-05	0	0	0	0	0	0	0	0	0	7.09597e-05	0	3.54799e-05	0	0	0	0	0	0	0	0	0	0	k__Bacteria; p__Proteobacteria; c__Alphaproteobacteria; o__Rhizobiales; f__Rhizobiales_Incertae_Sedis; g__uncultured; s__metagenome
OTU_1203	0	0	0	0	0	0	0	0	0	0	0	0	0	0	0	0	0	0	0	3.54799e-05	3.54799e-05	0	0	0	0	0	0	0	0	0	0	0	0	0	0	0	0	0	0	0	k__Bacteria; p__Acidobacteriota; c__Acidobacteriae; o__Paludibaculum; f__metagenome; g__unidentified; s__unidentified
OTU_1204	0	0	0	0	0	0	0	3.54799e-05	0	0	0	0	0	0	0	0	0	0	0	0.000248359	3.54799e-05	0	0	0	0	0	0	0	0	0	0	3.54799e-05	0	0	0	0	0	0	0	0	k__Bacteria; p__Firmicutes; c__Clostridia; o__Lachnospirales; f__Lachnospiraceae; g__Ruminococcus_gauvreauii_group; s__uncultured_Blautia_sp.
OTU_1205	0	0	0	0	0	0	0	0	0	0	0	0	0	0	0	0	0	0	0	0	3.54799e-05	0	0	0	0	0	3.54799e-05	0	0	0	0	0	0	0	0	0	0	0	0	0	k__Bacteria; p__Proteobacteria; c__Alphaproteobacteria; o__Rhizobiales; f__Pleomorphomonadaceae; g__Pleomorphomonas; s__Pleomorphomonas_oryzae_DSM_16300
OTU_1206	0	0	0	0	0	0	0	0	0	0	0	0	0	0	0	0	0	0	0	0	0.00010644	0	0	0	0	0	0	0	0	0	0	0	0	0	0	0	0	0	0	0	k__Bacteria; p__Proteobacteria; c__Alphaproteobacteria; o__Rickettsiales; f__SM2D12; g__uncultured_bacterium; s__unidentified
OTU_1207	0.000354799	0	0	0	0	0	0	0	0	0	0	0	0	0	0	0	0	0	0	0	0	7.09597e-05	0	0	0	0	0	0	0	0	0	3.54799e-05	0	0	0	0	0.000177399	0	0	0	k__Bacteria; p__Firmicutes; c__Clostridia; o__Lachnospirales; f__Lachnospiraceae; g__uncultured; s__uncultured_bacterium
OTU_1208	3.54799e-05	0	0	0	0	0	0	0	0	0	0	0	0	0	0	0	0	0	0	0	0	3.54799e-05	0	0	0	0	0	0	0	0	0	0	0	0	0	0	0	0	0	0	k__Bacteria; p__Firmicutes; c__Clostridia; o__Lachnospirales; f__Lachnospiraceae; g__uncultured; s__uncultured_bacterium
OTU_1209	7.09597e-05	0	0	0	0	0	0	0	0	0	0	0	0	0	0	0	0	0	0	0	0	7.09597e-05	0	0	0	0	0	0	0	0	0	0	0	0	0	0	0	0	0	0	k__Bacteria; p__Firmicutes; c__Clostridia; o__Lachnospirales; f__Lachnospiraceae; g__Roseburia; s__uncultured_bacterium
OTU_121	7.09597e-05	0	7.09597e-05	0	3.54799e-05	7.09597e-05	3.54799e-05	0	7.09597e-05	0	0.0058187	0	0	3.54799e-05	3.54799e-05	0.000177399	0	0.00166755	0	0	0	0	0.000212879	0	3.54799e-05	0	0	0	0.00180947	3.54799e-05	0	0.00010644	0	0	0.000141919	0	0	0	0	0	k__Bacteria; p__Firmicutes; c__Bacilli; o__Erysipelotrichales; f__Erysipelotrichaceae; g__Turicibacter; s__uncultured_bacterium
OTU_1210	7.09597e-05	0	0	0	0	0	0	0	0	0	0	0	3.54799e-05	0	0	0	0	0	0	0	0	0	0	0	0	0	0	0	0	0	0	0	0	0	0	0	0	0	0	0	k__Bacteria; p__Firmicutes; c__Clostridia; o__Lachnospirales; f__Lachnospiraceae; g__uncultured; s__uncultured_bacterium
OTU_1211	0	0	0	0	0	0	0	0	0	0	7.09597e-05	0	0	0	0	0	0	0	0	0	0	0	7.09597e-05	0	0	0	0	0	0	0	0	0	0	0	3.54799e-05	0	0	0	0	0	k__Bacteria; p__Firmicutes; c__Clostridia; o__Oscillospirales; f__Ruminococcaceae; g__Subdoligranulum; s__metagenome
OTU_1212	0	0	7.09597e-05	0	0	0	0	0	0	0	0	0	0	0	7.09597e-05	0	0	0	0	0	0	0	0	0	0	0	7.09597e-05	0	0	0	0	0	0	0	0	0	0	0	0	0	k__Bacteria; p__Proteobacteria; c__Alphaproteobacteria; o__Sphingomonadales; f__Sphingomonadaceae; g__SD04E11; s__Novosphingobium_sp.
OTU_1213	0	0	0.000177399	0	0	0	0	0	0	0	0	0	0	0	3.54799e-05	0	0	0	0	0	0	0	0	0	0	0	0	0	0	0	0	0	0	0	0	0	0	0	3.54799e-05	0	k__Bacteria; p__Proteobacteria; c__Alphaproteobacteria; o__Micavibrionales; f__uncultured; g__uncultured_Alphaproteobacteria_bacterium; s__unidentified
OTU_1214	0	0	0	0	0	0	0	0	0	0	0	0	0	0	0	0	0	0	0	0	0	0	0	0.000177399	0	0	0	0	0	0	0	0	0	0	0	0	0	0	0	0	k__Bacteria; p__Chloroflexi; c__KD4-96; o__uncultured_Longilinea_sp.; f__unidentified; g__unidentified; s__unidentified
OTU_1215	0	0	0	0	0	0	0	0	0	0	0	3.54799e-05	0	0	0	0	0	0	0	0	0	0	0	0	0	0	0	0	0	0	0	0	0	0	0	0	0	0	0	0	k__Bacteria; p__Proteobacteria; c__Alphaproteobacteria; o__Rhizobiales; f__Rhizobiales_Incertae_Sedis; g__Nordella; s__uncultured_Alphaproteobacteria_bacterium
OTU_1216	0	0	0	0	0	3.54799e-05	0	0	0	0	0	0	0	0	0	0	0	0	0	0	0	0	0	0	0	0	0	0	0	7.09597e-05	0	0	0	0	0	0	0	0	0	0	k__Bacteria; p__Chloroflexi; c__Anaerolineae; o__Anaerolineales; f__Anaerolineaceae; g__Anaerolinea; s__uncultured_bacterium
OTU_1217	0	0	0	0	0	0	0	3.54799e-05	3.54799e-05	0	0	0	0	0	0	0	0	0	0	0	0.00010644	0	3.54799e-05	0	0	0	0	0	3.54799e-05	0	0	0	0.000141919	0	0	0	0	0	0	0	k__Bacteria; p__Firmicutes; c__Clostridia; o__Lachnospirales; f__Lachnospiraceae; g__Lachnoclostridium; s__human_gut_metagenome
OTU_1218	7.09597e-05	0	0	0	0	0	0	0	0	0	0	0	0	0	0	0	0	0	0	0	0	3.54799e-05	0	0	0	0	0	0	0	0	0	0	0	0	0	0	0	0	0	0	k__Bacteria; p__Firmicutes; c__Clostridia; o__Lachnospirales; f__Lachnospiraceae; g__Lachnospiraceae_UCG-006; s__uncultured_bacterium
OTU_1219	0	0	0	0	0	0	0	0	0	0	0	0	0	0	3.54799e-05	0	0	0	0	0	0	0	0	0	0	0	0	3.54799e-05	0	0	0	3.54799e-05	0	0	0	0	0	0	0	0	k__Bacteria; p__Proteobacteria; c__Alphaproteobacteria; o__Rhizobiales; f__Rhizobiaceae; g__Allorhizobium-Neorhizobium-Pararhizobium-Rhizobium; s__Rhizobium_sp._Root483D2
OTU_1220	0	0	0	0	0	0	0	0	0	0	0	0	0	0	0	0	0	0	0	0	0	0	0	0	0	0	0	0	3.54799e-05	0	0	0	0	0	0	0	3.54799e-05	0	0	0	k__Bacteria; p__Firmicutes; c__Clostridia; o__Lachnospirales; f__Lachnospiraceae; g__Roseburia; s__uncultured_bacterium
OTU_1221	0.000141919	0	0	0	0	0	0	0	0	0	0	0	0	0	0	0	0	0	0	0	0	0.00010644	0	0	0	0	0	0	0	0	0	3.54799e-05	0	0	0	0	0.000141919	0	3.54799e-05	0	k__Bacteria; p__Firmicutes; c__Clostridia; o__Lachnospirales; f__Lachnospiraceae; g__uncultured; s__uncultured_bacterium
OTU_1222	0	0	0	0	0	0	0	0	0	0	0	0	0	0	0	0	0	0	0	0	0	7.09597e-05	0	0	0	0	0	0	0	0	0	0	0	0	0	0	0	0	0	0	k__Bacteria; p__Firmicutes; c__Clostridia; o__Lachnospirales; f__Lachnospiraceae; g__uncultured; s__uncultured_bacterium
OTU_1224	0	0	0	0	0	0	0	0	0	0	0	0	0	0	0	0	0	0	0	0	0	0	0	0	0	0	3.54799e-05	0	0	0	0	0	0	0	0	0	0	0	3.54799e-05	0	k__Bacteria; p__Proteobacteria; c__Alphaproteobacteria; o__Micavibrionales; f__uncultured; g__metagenome; s__unidentified
OTU_1225	0	0	0	0	0	0	0	0	0	0	0	0	0	0	0	0	0	0	0	0	0	0	0	0	0	0	0	0	0	0	0	0	0	0	0	0	0	0	3.54799e-05	0	k__Bacteria; p__Firmicutes; c__Clostridia; o__Lachnospirales; f__Lachnospiraceae; g__uncultured; s__uncultured_bacterium
OTU_1226	0	0	3.54799e-05	0	0	0	0	0	0	0	0	0	0	0	3.54799e-05	0	0	0	0	0	0	0	0	0	0	0	3.54799e-05	0	0	0	0	0	0	0	0	0	0	0	0	0	k__Bacteria; p__Proteobacteria; c__Alphaproteobacteria; o__Rickettsiales; f__SM2D12; g__uncultured_bacterium; s__unidentified
OTU_1227	0.00010644	0	0	0	0	0	0	0	0	0	0	0	3.54799e-05	0	0	0	0	0	0	0	0	0	0	0	0	0	0	0	0	0	0	0	0	0	0	0	0	0	0	0	k__Bacteria; p__Cyanobacteria; c__Vampirivibrionia; o__Gastranaerophilales; f__uncultured_bacterium; g__unidentified; s__unidentified
OTU_1228	0	0	7.09597e-05	0	0	0	0	0	0	0	0	3.54799e-05	0	0	0.00010644	3.54799e-05	0	0	0	0	0	3.54799e-05	0	0	0	3.54799e-05	0	0.00010644	0	0	0	3.54799e-05	0	0	0	0	0	0	0	0	k__Bacteria; p__Proteobacteria; c__Alphaproteobacteria; o__Caulobacterales; f__Caulobacteraceae; g__Brevundimonas; s__Brevundimonas_sp._248
OTU_1229	0	0	0	0	0	0	0	0	0	0	0	0	0	0	0	0	0	0	0	0	0	0	0	3.54799e-05	0	0	0	0	0	0	0	0	0	0	0	0	0	0	0	0	k__Bacteria; p__Chloroflexi; c__KD4-96; o__uncultured_Chloroflexi_bacterium; f__unidentified; g__unidentified; s__unidentified
OTU_1230	0	0	0	0	0	0	0	0	0	0	0	0	0	0	0	0	0	0	0	0	0	0	0	3.54799e-05	0	0	0	0	0	0	0	0	0	0	0	0	0	0	0	0	k__Bacteria; p__Proteobacteria; c__Alphaproteobacteria; o__Rhizobiales; f__Beijerinckiaceae; g__uncultured; s__uncultured_Alphaproteobacteria_bacterium
OTU_1231	0	0	0	0	0	0	0	0	0	0	0	0	0	0	0	0	0	0	0	0	0	0	0	3.54799e-05	0	0	0	0	0	0	0	0	0	0	0	0	0	0	0	0	k__Bacteria; p__Chloroflexi; c__TK10; o__uncultured_bacterium; f__unidentified; g__unidentified; s__unidentified
OTU_1232	0	0	3.54799e-05	0	0	0	0	0	0	0	0	3.54799e-05	0	0	3.54799e-05	0	0	0	0	0	7.09597e-05	0	0	0.000177399	0	3.54799e-05	3.54799e-05	0	0	0	0	0	0	0	0	0	0	0	3.54799e-05	0	k__Bacteria; p__Proteobacteria; c__Alphaproteobacteria; o__Sphingomonadales; f__Sphingomonadaceae; g__Ellin6055; s__uncultured_bacterium
OTU_1233	0	0	7.09597e-05	0	0	0	0	0	0	0	0	0.00010644	0	0	3.54799e-05	0	0	0	0	0	0	0	0	0	0	0	0	3.54799e-05	0	0	0	0	0	0	0	0	0	0	0	0	k__Bacteria; p__Proteobacteria; c__Alphaproteobacteria; o__Caulobacterales; f__Caulobacteraceae; g__Caulobacter; s__Caulobacter_sp._UNC358MFTsu5.1
OTU_1234	0	0	0	0	0	0	0	0	3.54799e-05	0	0	0	0	0	0	0	0	0	0	0	0	0	0	0	0	0	0	0	0	0	0	0	0	0	0	0	0	0	0	0	k__Bacteria; p__Acidobacteriota; c__Acidobacteriae; o__Paludibaculum; f__metagenome; g__unidentified; s__unidentified
OTU_1235	0	0	0	0	0	0	0	0	0	0	0	0	0	0	0	0	0	0	0	0	3.54799e-05	0	0	0	0	0	3.54799e-05	0	0	0	0	0	0	0	0	0	0	0	0	0	k__Bacteria; p__Proteobacteria; c__Alphaproteobacteria; o__Caulobacterales; f__Hyphomonadaceae; g__SWB02; s__metagenome
OTU_1236	0	0	0	0	0	0	0	0	0	0	0	0	0	0	0	0	0	0	0	0	7.09597e-05	0	0	0	0	0	3.54799e-05	3.54799e-05	0	0	0	0	0	0	0	0	0	0	0	0	k__Bacteria; p__Proteobacteria; c__Alphaproteobacteria; o__Rhizobiales; f__Hyphomicrobiaceae; g__Hyphomicrobium; s__metagenome
OTU_1237	0	0	0	0	0	0	0	0	0	3.54799e-05	0	0	0	0	0	0	0	0	0	0	0	0	0	0	0	0	0	0	0	0	0	0	0	0	0	0	0	0	0	0	k__Bacteria; p__Proteobacteria; c__Alphaproteobacteria; o__Acetobacterales; f__Acetobacteraceae; g__Rhodovastum; s__metagenome
OTU_1239	0	0	0	0	0	0	0	0	0	0	0	0	0	0	0	0	0	0	0	0	0.00010644	0	0	0	0	0	0	0	0	0	0	0	3.54799e-05	0	0	0	0	0	0	0	k__Bacteria; p__Chloroflexi; c__Chloroflexia; o__Chloroflexales; f__Roseiflexaceae; g__Kouleothrix; s__uncultured_bacterium
OTU_124	0	0	0	0	0	0	0	0	0	0	0	0	0	0	0	0	0	0	0	0	0	0	0	0.00010644	0	0	0	0	0	0	0	0	0	0	0	0	0	0	0	0	k__Bacteria; p__Methylomirabilota; c__Methylomirabilia; o__Rokubacteriales; f__uncultured_bacterium; g__unidentified; s__unidentified
OTU_1240	0	0	0	0	0	0	0	0	0	3.54799e-05	0	0	0	0	0	0	0	0	0	0	3.54799e-05	0	0	0	0	0	0	0	0	0	0	0	0	0	0	0	0	0	0	0	k__Bacteria; p__Acidobacteriota; c__Acidobacteriae; o__Bryobacterales; f__Bryobacteraceae; g__Bryobacter; s__uncultured_bacterium
OTU_1242	0	0	0	0	0	0	0	0	0	0	0	0	0	0	0	0	0	0	0	0	7.09597e-05	0	0	0	0	0	0	0	0	0	0	0	0	0	0	0	0	0	0	0	k__Bacteria; p__Proteobacteria; c__Alphaproteobacteria; o__Sphingomonadales; f__Sphingomonadaceae; g__uncultured; s__uncultured_bacterium
OTU_1244	0	0	0	0	0	0	0	0	0	0	0	0	0	0	3.54799e-05	0	0	0	0	0	0	0	0	0	0	0	0	0	0	0	0	3.54799e-05	0	0	0	0	0	0	0	0	k__Bacteria; p__Proteobacteria; c__Alphaproteobacteria; o__Rhizobiales; f__Xanthobacteraceae; g__Rhodoplanes; s__uncultured_bacterium
OTU_1245	0	0	0	0	0	0	0	0	0	3.54799e-05	0	0	0	0	0	0	0	0	0	0	0	0	0	0	0	0	0	0	0	0	0	0	0	0	0	0	0	0	0	0	k__Bacteria; p__Planctomycetota; c__Phycisphaerae; o__Phycisphaerales; f__Phycisphaeraceae; g__SM1A02; s__metagenome
OTU_1246	0	0	3.54799e-05	0	0	0	0	0	0	0	0	0	0	0	7.09597e-05	0	0	0	0	0	0	0	0	0	0	0	0	0	0	0	0	0	0	0	0	0	0	0	0	0	k__Bacteria; p__Acidobacteriota; c__Blastocatellia; o__Blastocatellales; f__Blastocatellaceae; g__Blastocatella; s__uncultured_bacterium
OTU_1247	0	0	0	0	0	0	0	0	0	0	0	0	0	0	0	0	0	0	0	0	7.09597e-05	0	0	0	0	0	0	0	0	0	0	0	0	0	0	0	0	0	0	0	k__Bacteria; p__Patescibacteria; c__Saccharimonadia; o__Saccharimonadales; f__uncultured_bacterium; g__unidentified; s__unidentified
OTU_1248	0	0	3.54799e-05	0	0	0	0	0	0	0	0	0	0	0	0	0	7.09597e-05	0	0	0	0.00010644	0	0	0	0	0	3.54799e-05	0	0	0	0	0	0	0	0	0	0	0	0	0	k__Bacteria; p__Proteobacteria; c__Alphaproteobacteria; o__Reyranellales; f__Reyranellaceae; g__Reyranella; s__uncultured_bacterium
OTU_1249	0	0	0	0	0	0	0	0.000212879	0	0	0	0	0	0	0	0	0	0	0	0.000567678	0	3.54799e-05	0	0	0	0	0	0	0	0	0	0.000212879	0	0	0	0	3.54799e-05	0	0	0	k__Bacteria; p__Firmicutes; c__Clostridia; o__Lachnospirales; f__Lachnospiraceae; g__Lachnospira; s__uncultured_bacterium
OTU_1250	0.00205783	0	3.54799e-05	3.54799e-05	3.54799e-05	0.00010644	0	0.000248359	3.54799e-05	0	0.00163207	0	0.000248359	3.54799e-05	0	3.54799e-05	0	0.00329963	0	0.000957956	3.54799e-05	7.09597e-05	0.000141919	0	0.000390279	0.000141919	0.000248359	7.09597e-05	0.00230619	0.000141919	0	0.0245166	3.54799e-05	0	7.09597e-05	0.00010644	0.00347703	0.00113536	0	0.000567678	k__Bacteria; p__Firmicutes; c__Clostridia; o__Peptostreptococcales-Tissierellales; f__Peptostreptococcaceae; g__Romboutsia; s__uncultured_bacterium
OTU_1251	0.000177399	0	0	0	0	0	0	0	0	0	0	0	0	0	0	0	0	0	0	0	0	0	0	0	0	0	0	0	3.54799e-05	0	0	3.54799e-05	0	0	0	0	7.09597e-05	0	3.54799e-05	0	k__Bacteria; p__Firmicutes; c__Clostridia; o__Oscillospirales; f__Ruminococcaceae; g__Incertae_Sedis; s__uncultured_bacterium
OTU_1252	0	0	0	0	0	0	0	0	0	0	0	0	0	0	0	0	0	0	0	0	0	0	0	0	0	0	0	0	0	0	0	0	0	0	0	0	3.54799e-05	0	0	0	k__Bacteria; p__Firmicutes; c__Clostridia; o__Lachnospirales; f__Lachnospiraceae; g__uncultured; s__uncultured_bacterium
OTU_1253	0	0	3.54799e-05	0	0	0	0	0	0	0	0	0	0	0	0	0	0	3.54799e-05	0	0	0	0	0	0	0	0	0	0	0	0	0	0	0	3.54799e-05	0	0	3.54799e-05	0	0	0	k__Bacteria; p__Proteobacteria; c__Alphaproteobacteria; o__Rhizobiales; f__Beijerinckiaceae; g__Methylobacterium-Methylorubrum; s__Methylobacterium_sp._Leaf108
OTU_1255	3.54799e-05	0	0	0	0	0	0	0	0	0	0	0	0	0	0	0	0	0	0	0	0	0	0	0	0	0	0	0	0	0	0	0	0	0	0	0	0	0	3.54799e-05	0	k__Bacteria; p__Firmicutes; c__Clostridia; o__Lachnospirales; f__Lachnospiraceae; g__A2; s__uncultured_bacterium
OTU_1256	0	0	0	0	0	0	0	0	0	0	0	0	0	0	0	0	0	0	0	0	0	0	0	0	0	0	0	0	0	0	0	0	0	0	0	0	3.54799e-05	0	0.00010644	0	k__Bacteria; p__Firmicutes; c__Clostridia; o__Lachnospirales; f__Lachnospiraceae; g__uncultured; s__uncultured_bacterium
OTU_1257	0	0	0	0	0	0	0	0	0	0	0	0	0	0	0	0	0	0	0	0	0	0	7.09597e-05	0	0	0	0	0	0	0	0	0	0	0	0	0	0	0	0	0	k__Bacteria; p__Firmicutes; c__Clostridia; o__Lachnospirales; f__Lachnospiraceae; g__Eubacterium_hallii_group; s__uncultured_Eubacterium_sp.
OTU_1258	0	0	0.00010644	0	0	0	0	0	0	0	0	0	0	0	3.54799e-05	0	0	0	0	0	0	0	0	0	0	0	0	0	0	0	0	0	0	0	0	0	0	0	0	0	k__Bacteria; p__Campilobacterota; c__Campylobacteria; o__Campylobacterales; f__Sulfurimonadaceae; g__Sulfuricurvum; s__uncultured_bacterium
OTU_1259	0	0	0	0	0	0	0	0	0	0	0	0	0	0	7.09597e-05	0	0	0	0	0	0	0	0	0	0	0	7.09597e-05	0	0	0	0	0	0	0	0	0	0	0	0	0	k__Bacteria; p__Proteobacteria; c__Alphaproteobacteria; o__Rhizobiales; f__Beijerinckiaceae; g__Bosea; s__metagenome
OTU_126	0	0	0	0	0	0	0	3.54799e-05	0	0	0	0	0	0	0	0	0	0	0	0	0	0	0	3.54799e-05	0	0	0	0	0	3.54799e-05	0	0	0	0	0	0	0	0	0	0	k__unidentified; p__unidentified; c__unidentified; o__unidentified; f__unidentified; g__unidentified; s__unidentified
OTU_1260	0	0	7.09597e-05	0	0	0	0	0	0	0	0	0	0	0	3.54799e-05	0	0	0	0	0	0	0	0	0	0	0	0	0	0	0	0	0	0	0	0	0	0	0	0	0	k__Bacteria; p__Proteobacteria; c__Alphaproteobacteria; o__Caulobacterales; f__Caulobacteraceae; g__Asticcacaulis; s__uncultured_bacterium
OTU_1262	0.00010644	0	0	0	0	0	0	0	0	0	0	0	0	0	0	0	0	0	0	0	0	0	0	0	0	0	0	0	0	0	0	0	0	0	0	0	0	0	3.54799e-05	0	k__Bacteria; p__Firmicutes; c__Clostridia; o__Lachnospirales; f__Lachnospiraceae; g__Blautia; s__uncultured_bacterium
OTU_1263	7.09597e-05	0	0	0	0	0	0	0	0	0	3.54799e-05	0	0	0	0	0	0	0	0	0	0	0	0	0	0	0	0	0	0	0	0	0	0	0	0	0	0	0	0	0	k__Bacteria; p__Firmicutes; c__Clostridia; o__Lachnospirales; f__Lachnospiraceae; g__Lachnospiraceae_UCG-001; s__uncultured_bacterium
OTU_1264	0.00010644	0	0	0	0	0	0	0	0	0	0	0	0	0	0	0	0	0	0	0	0	3.54799e-05	0	0	0	0	0	0	0	0	0	0	0	0	0	0	0	0	3.54799e-05	0	k__Bacteria; p__Firmicutes; c__Clostridia; o__Lachnospirales; f__Lachnospiraceae; g__Lachnospiraceae_NK4A136_group; s__uncultured_bacterium
OTU_1265	3.54799e-05	0	0	0	0	0	0	0	0	0	0	0	0	0	0	0	0	0	0	0	0	0	0	0	0	0	0	0	0	0	0	0	0	0	0	0	0	0	0	0	k__Bacteria; p__Firmicutes; c__Clostridia; o__Lachnospirales; f__Lachnospiraceae; g__Acetitomaculum; s__uncultured_bacterium
OTU_1267	0	0	0.00010644	0	0	0	0	0	0	0	0	0	0	0	3.54799e-05	0	0	3.54799e-05	0	0	0	0	0	0	0	0	0	0	0	0	0	0	0	0	0	0	3.54799e-05	0	0	0	k__Bacteria; p__Proteobacteria; c__Alphaproteobacteria; o__Sphingomonadales; f__Sphingomonadaceae; g__Sphingomonas; s__uncultured_bacterium
OTU_1268	0	0	0	0	0	0	0	0	0	0	0	0	0	0	0	0	0	3.54799e-05	0	0	0	0	0	0	0	0	0	0	0	0	0	0	0	0	0	0	0	0	0	0	k__Bacteria; p__Proteobacteria; c__Alphaproteobacteria; o__Sphingomonadales; f__Sphingomonadaceae; g__Sphingomonas; s__uncultured_Alphaproteobacteria_bacterium
OTU_1269	0	0	0	0	0	0	0	0	0	0	0	0	0	0	0	0	0	3.54799e-05	0	0	0	0	0	0	0	0	0	0	0	0	0	0	0	0	0	0	0	0	0	0	k__Bacteria; p__Proteobacteria; c__Alphaproteobacteria; o__Micavibrionales; f__uncultured; g__uncultured_bacterium; s__unidentified
OTU_127	0	0	0	0	0	0	0	0	0	0	0	0	0	0	0	0	0	0	0	0	0	0	0	0	0	0	0	0	0	3.54799e-05	0	0	0	0	0	0	0	0	0	0	k__Bacteria; p__Acidobacteriota; c__Vicinamibacteria; o__Subgroup_17; f__uncultured_Acidobacteria_bacterium; g__unidentified; s__unidentified
OTU_1270	0	0	0	0	0	0	0	7.09597e-05	0	0	0	0	0	0	0	0	0	0	0	0	0	0	0	0	0	0	0	0	0	0	0	0	0	0	0	0	0	0	0	0	k__Bacteria; p__Proteobacteria; c__Alphaproteobacteria; o__Rhodospirillales; f__Rhodospirillaceae; g__Novispirillum; s__uncultured_Alphaproteobacteria_bacterium
OTU_1271	0	0	0	0	0	0	0	0	3.54799e-05	0	0	0	0	0	0	0	0	0	0	0	7.09597e-05	0	0	0	0	0	0	0	0	0	0	0	3.54799e-05	0	0	0	0	0	0	0	k__Bacteria; p__Acidobacteriota; c__Acidobacteriae; o__Elev-16S-1166; f__uncultured_bacterium; g__unidentified; s__unidentified
OTU_1272	0	0	0	0	0	0	0	0	0	0	0	0	0	0	0	0	0	0	0	0	0	0	0	3.54799e-05	0	0	0	0	0	0	0	0	0	0	0	3.54799e-05	0	0	0	0	k__Bacteria; p__Proteobacteria; c__Alphaproteobacteria; o__Dongiales; f__Dongiaceae; g__Dongia; s__uncultured_bacterium
OTU_1273	0	0	0	0	0	0	0	0	0	0	0	0	0	0	0	0	0	0	0	0	0	0	0	3.54799e-05	0	0	0	0	0	0	0	0	0	0	0	0	0	0	0	0	k__Bacteria; p__Proteobacteria; c__Alphaproteobacteria; o__Paracaedibacterales; f__Paracaedibacteraceae; g__Candidatus_Paracaedibacter; s__uncultured_Candidatus_Odyssella_sp.
OTU_1274	0	0	0	0	0	0	0	0	0	0	0	0	0	0	0	0	0	0	0	0	0	0	0	7.09597e-05	0	0	0	0	0	0	0	0	0	0	0	0	0	0	0	0	k__Bacteria; p__Proteobacteria; c__Alphaproteobacteria; o__Azospirillales; f__Azospirillaceae; g__uncultured; s__uncultured_Rhodospirillaceae_bacterium
OTU_1275	0	0	0	0	0	0	0	0	0	0	0	0	0	0	0	0	0	0	0	0	0	0	0	3.54799e-05	0	0	0	0	0	0	0	0	0	0	0	0	0	0	0	0	k__Bacteria; p__Acidobacteriota; c__Acidobacteriae; o__Bryobacterales; f__Bryobacteraceae; g__Bryobacter; s__uncultured_bacterium
OTU_1276	0	0	0	0	0	0	0	0	0	0	0	0	0	0	0	0	0	0	0	0	0	0	0	7.09597e-05	0	3.54799e-05	3.54799e-05	0	0	0	0	0	0	0	0	0	0	0	0	0	k__Bacteria; p__Proteobacteria; c__Alphaproteobacteria; o__Rhizobiales; f__Beijerinckiaceae; g__uncultured_bacterium; s__unidentified
OTU_1277	0	0	0	0	0	0	0	0	0	0	0	0	0	0	0	0	0	0	3.54799e-05	0	0	0	0	0	0	0	3.54799e-05	0	0	0	0	0	0	0	0	0	0	0	0	0	k__Bacteria; p__Proteobacteria; c__Alphaproteobacteria; o__Rhizobiales; f__Rhizobiaceae; g__Allorhizobium-Neorhizobium-Pararhizobium-Rhizobium; s__Rhizobium_sp._Root149
OTU_1278	0	0	0	0	0	0	0	0	0	0	0	0	0	0	0	0	0	0	0	3.54799e-05	0	0	0	0	0	0	0	3.54799e-05	0	0	0	0	0	0	0	0	0	0	0	0	k__Bacteria; p__Proteobacteria; c__Alphaproteobacteria; o__Rhodobacterales; f__Rhodobacteraceae; g__Rubellimicrobium; s__uncultured_bacterium
OTU_1279	0	0	3.54799e-05	0	0	0	0	0	0	0	0	3.54799e-05	0	0	0	0	0	0	0	0	0	0	0	0	0	0	0	0	0	0	0	0	0	0	0	0	0	0	0	0	k__Bacteria; p__Proteobacteria; c__Alphaproteobacteria; o__Rhizobiales; f__Beijerinckiaceae; g__Methylocystis; s__uncultured_bacterium
OTU_1280	0	0	0	0	0	0	0	0	0	0	0	7.09597e-05	0	0	0	0	0	0	0	0	0	0	0	0	0	0	0	0	0	0	0	0	0	0	0	0	0	0	0	0	k__Bacteria; p__Campilobacterota; c__Campylobacteria; o__Campylobacterales; f__Arcobacteraceae; g__Malaciobacter; s__uncultured_Arcobacter_sp.
OTU_1281	0	0	0	0	3.54799e-05	0	0	0	0	0	0	0	0	0	0	0	0	0	0	0	0	0	0	0	0	0	0	0	0	0	0	0	0	0	0	0	0	0	0	0	k__Bacteria; p__Proteobacteria; c__Alphaproteobacteria; o__Rhizobiales; f__A0839; g__uncultured_bacterium; s__unidentified
OTU_1282	0	0	0	0	0	3.54799e-05	0	0	0	0	0	0	0	0	0	0	0	3.54799e-05	0	0	0	0	0	0	0	0	0	0	0	0	0	0	0	0	0	0	0	0	0	0	k__Bacteria; p__Proteobacteria; c__Alphaproteobacteria; o__uncultured; f__uncultured_bacterium; g__unidentified; s__unidentified
OTU_1283	0	0	0	0	0	3.54799e-05	0	0	0	0	0	0	0	0	0	0	0	0	0	0	0	0	0	0	0	0	0	0	0	0	0	0	0	0	0	0	0	0	0	0	k__Bacteria; p__Chloroflexi; c__Chloroflexia; o__Chloroflexales; f__Roseiflexaceae; g__uncultured; s__uncultured_bacterium
OTU_1284	0	0	0	0	0	0	0	0	0	3.54799e-05	0	0	0	0	0	0	0	0	0	0	3.54799e-05	0	0	0	0	0	0	0	0	0	0	0	0	0	0	0	0	0	0	0	k__Bacteria; p__Proteobacteria; c__Alphaproteobacteria; o__Azospirillales; f__Azospirillales_Incertae_Sedis; g__Stella; s__metagenome
OTU_1285	0	0	0	0	0	0	0	0	0	0	0	0	0	0	0	0	0	0	0	0	3.54799e-05	0	0	0	0	0	0	0	0	0	0	0	0	0	0	0	0	0	0	0	k__Bacteria; p__Planctomycetota; c__Phycisphaerae; o__Phycisphaerales; f__Phycisphaeraceae; g__SM1A02; s__metagenome
OTU_1286	0	0	3.54799e-05	0	0	0	0	0	0	0	0	0	0	0	0	0	0	0	0	0	0	0	0	0	0	0	0	0	0	0	0	0	0	0	0	0	0	0	0	0	k__Bacteria; p__Proteobacteria; c__Alphaproteobacteria; o__Micavibrionales; f__uncultured; g__uncultured_bacterium; s__unidentified
OTU_1287	0	0	0	0	0	0	0	0	0	0	0	0	0	0	0	0	0	0	0	0	0.00010644	0	0	0	0	0	0	0	0	0	0	0	0	0	0	0	0	0	0	0	k__Bacteria; p__Proteobacteria; c__Alphaproteobacteria; o__Caulobacterales; f__Caulobacteraceae; g__Phenylobacterium; s__metagenome
OTU_1288	0	0	0	0	0	0	0	0	0	0	0	0	0	0	0	0	0	0	0	0	3.54799e-05	0	0	0	0	0	0	0	0	0	0	0	0	0	0	0	0	0	0	0	k__Bacteria; p__Proteobacteria; c__Alphaproteobacteria; o__Rhizobiales; f__Beijerinckiaceae; g__alphaI_cluster; s__uncultured_bacterium
OTU_129	0	0	0	0	0	0	0	0	0	0	0	0	0	0	0	0	0	0	0	0	0	0	0	0	0	0	0	0	0	7.09597e-05	0	0	0	0	0	0	0	0	0	0	k__Bacteria; p__RCP2-54; c__uncultured_bacterium; o__unidentified; f__unidentified; g__unidentified; s__unidentified
OTU_1290	0	0	0	0	0	0	0	0	0	0	0	0	0	0	3.54799e-05	0	0	0	0	0	0	0	0	0	0	3.54799e-05	0	0	0	0	0	0	0	0	0	0	0	0	0	3.54799e-05	k__Bacteria; p__Proteobacteria; c__Alphaproteobacteria; o__Sphingomonadales; f__Sphingomonadaceae; g__Sphingopyxis; s__Kartchner_Caverns_bacterium_HI-I1
OTU_1292	0	0	0	0	0	0	0	0	0	0	0	0	0	0	0	0	0	0	0	0	7.09597e-05	0	0	0	0	0	0	0	0	0	0	0	0	0	0	0	0	0	0	0	k__Bacteria; p__Acidobacteriota; c__Acidobacteriae; o__Bryobacterales; f__Bryobacteraceae; g__Bryobacter; s__uncultured_bacterium
OTU_1293	0	0	3.54799e-05	0	0	0	0	0	0	0	0	0	0	0	0	0	0	0	0	0	3.54799e-05	0	0	0	0	0	0	0	0	0	0	0	0	0	0	0	0	0	0	0	k__Bacteria; p__Proteobacteria; c__Alphaproteobacteria; o__Rickettsiales; f__Rickettsiaceae; g__Candidatus_Megaira; s__uncultured_bacterium
OTU_1296	0	0	0	0	3.54799e-05	0	0	0	0	0	0	0	0	0	0	0	0	0	0	0	0	0	0	0	0	0	0	0	3.54799e-05	3.54799e-05	0	0	0	0	0	0	0	0	0	0	k__Bacteria; p__Nitrospirota; c__Thermodesulfovibrionia; o__uncultured; f__uncultured_Nitrospirae_bacterium; g__unidentified; s__unidentified
OTU_1298	0	0	0	0	0	0	0	0	0	0	0	0	0	0	0	0	0	0	0	0	0	3.54799e-05	0	0	0	0	0	0	0	0	0	0	0	0	0	0	0	0	0	0	k__Bacteria; p__Actinobacteriota; c__Coriobacteriia; o__Coriobacteriales; f__Eggerthellaceae; g__Enterorhabdus; s__uncultured_bacterium
OTU_13	0	0	0	0	0	0	0	0	0	0	0	0	0	0	3.54799e-05	0	0	0	0	0	0	0	0	0	0	0	0	0	0	0	0	0	0	0	0	0	0	0	0	0	k__unidentified; p__unidentified; c__unidentified; o__unidentified; f__unidentified; g__unidentified; s__unidentified
OTU_1300	0	0	0	0	0	0	0	0	0	0	0	0	0	0	0	0	0	0	0	0	0	0	0	0	0	0	0	0	0	0	0	0	0	0	0	0	0.00010644	0	0	0	k__Bacteria; p__Firmicutes; c__Clostridia; o__Lachnospirales; f__Lachnospiraceae; g__uncultured; s__uncultured_bacterium
OTU_1301	0	0	0	0	0	0	0	0	0	0	0	0	0	0	0	0	0	0	0	0	0	0.000248359	0	0	0	0	0	0	0	0	0	3.54799e-05	0	0	0	0	0.00010644	0	0	0	k__Bacteria; p__Firmicutes; c__Clostridia; o__Lachnospirales; f__Lachnospiraceae; g__Blautia; s__uncultured_bacterium
OTU_1302	3.54799e-05	0	0	0	0	0	0	0	0	0	0	0	0	0	0	0	0	0	0	0	0	3.54799e-05	0	0	0	0	0	0	0	0	0	0	0	0	0	0	3.54799e-05	0	7.09597e-05	0	k__Bacteria; p__Firmicutes; c__Clostridia; o__Oscillospirales; f__Ruminococcaceae; g__uncultured; s__uncultured_bacterium
OTU_1303	0	0	0	0	0	0	0	0	0	0	0	0	0	0	0	0	0	0	0	0	0	0	0	0	0	0	0	0	0	0	0	0	0	0	0	0	3.54799e-05	0	0	0	k__Bacteria; p__Cyanobacteria; c__Vampirivibrionia; o__Gastranaerophilales; f__gut_metagenome; g__unidentified; s__unidentified
OTU_1305	0	3.54799e-05	0	0	0	0	0	0	0	0	0	0	0	0	0	0	0	0	0	0	0	0	0	0	0	0	0	0	0	0	0	0	0	0	0	0	0	3.54799e-05	0	0	k__Bacteria; p__Firmicutes; c__Clostridia; o__Lachnospirales; f__Lachnospiraceae; g__Lachnospiraceae_NK4A136_group; s__uncultured_bacterium
OTU_1306	0	0	0	0	0	0	0	0	0	0	0	0	0	0	0	0	0	0	0	0	0	0	0	0	0	0	0	0	0	0	0	0	0	0	0	0	0	0	0.000141919	0	k__Bacteria; p__Firmicutes; c__Clostridia; o__Clostridia_UCG-014; f__uncultured_bacterium; g__unidentified; s__unidentified
OTU_1309	0	0	3.54799e-05	0	0	0	0	0	0	0	0	0	0	0	0	0	0	0	0	0	0	0	0	0	0	0	0	0	0	0	0	0	0	0	0	0	0	0	0	0	k__Bacteria; p__Campilobacterota; c__Campylobacteria; o__Campylobacterales; f__Sulfurimonadaceae; g__Sulfurimonas; s__uncultured_bacterium
OTU_1310	0	0	3.54799e-05	0	0	0	0	0	0	0	0	0	0	0	3.54799e-05	0	0	0	0	0	0	0	0	0	0	0	0	0	0	0	0	0	0	0	0	0	0	0	0	0	k__Bacteria; p__Proteobacteria; c__Alphaproteobacteria; o__Rickettsiales; f__SM2D12; g__uncultured_Alphaproteobacteria_bacterium; s__unidentified
OTU_1311	0	0	7.09597e-05	0	0	0	0	0	0	0	0	0	0	0	0	0	0	0	0	0	0	0	0	0	0	0	0	0	0	0	0	0	0	0	0	0	0	0	0	0	k__Bacteria; p__Proteobacteria; c__Alphaproteobacteria; o__Rickettsiales; f__SM2D12; g__uncultured_bacterium; s__unidentified
OTU_1312	0	0	7.09597e-05	0	0	0	0	0	0	0	0	0	0	0	0	0	0	0	0	0	3.54799e-05	0	0	0	0	0	0	0	0	0	0	0	0	0	0	0	0	0	0	0	k__Bacteria; p__Proteobacteria; c__Alphaproteobacteria; o__Sphingomonadales; f__Sphingomonadaceae; g__Sphingopyxis; s__alpha_proteobacterium_IMCC1725
OTU_1313	7.09597e-05	0	0	0	0	0	0	0	0	0	0	0	0	0	0	0	0	0	0	0	0	0	0	0	0	0	0	0	0	0	0	0	0	0	0	0	0	0	0	0	k__Bacteria; p__Firmicutes; c__Clostridia; o__Lachnospirales; f__Lachnospiraceae; g__uncultured; s__uncultured_bacterium
OTU_1314	3.54799e-05	0	0	0	0	0	0	0	0	0	0	0	0	0	0	0	0	0	0	0	0	0	0	0	0	0	0	0	0	0	0	0	0	0	0	0	0	0	0	0	k__Bacteria; p__Firmicutes; c__Clostridia; o__Peptococcales; f__Peptococcaceae; g__Peptococcus; s__uncultured_bacterium
OTU_1315	3.54799e-05	0	0	0	0	0	0	0	0	0	0	0	0	0	0	0	0	0	0	0	0	0	0	0	0	0	0	0	0	0	0	0	0	0	0	0	0	0	0	0	k__Bacteria; p__Firmicutes; c__Clostridia; o__Oscillospirales; f__Ruminococcaceae; g__Ruminococcus; s__uncultured_bacterium
OTU_1316	0.00298031	0	0	0	0	0	0	0	0	0	0	3.54799e-05	0	0	0	0	0	0	0	0	0	0.000177399	0	0	3.54799e-05	0	0	0	0	0	0	0	0	0	0	0	0.00120632	0	0.00010644	0	k__Bacteria; p__Firmicutes; c__Clostridia; o__Oscillospirales; f__Ruminococcaceae; g__uncultured; s__uncultured_bacterium
OTU_1317	0.000212879	0	0	0	0	0	0	0	0	0	0	0	0	0	0	0	0	0	0	0	0	0	0	0	0	0	0	0	0	0	0	0	0	0	0	0	0	0	0	0	k__Bacteria; p__Firmicutes; c__Clostridia; o__Lachnospirales; f__Lachnospiraceae; g__Lachnospiraceae_NK4A136_group; s__uncultured_bacterium
OTU_1318	0.000212879	0	0	0	0	0	0	0	0	0	0	0	0	0	0	0	0	0	0	3.54799e-05	0	0	0	0	0	0	0	0	0	0	0	0	0	0	0	0	0	0	0	0	k__Bacteria; p__Firmicutes; c__Clostridia; o__Lachnospirales; f__Lachnospiraceae; g__uncultured; s__uncultured_bacterium
OTU_1319	0	0	0	0	0	0	0	0	0	0	0	0	0	0	0	0	0	0	0	0	0	0	0	0	0	0	3.54799e-05	0	0	0	0	0	0	0	0	0	0	0	0	0	k__Bacteria; p__Proteobacteria; c__Alphaproteobacteria; o__Rhizobiales; f__Beijerinckiaceae; g__uncultured; s__uncultured_bacterium
OTU_132	0	0	0	0	0	0	0	0	0	0	0	0	0	0	0	0	0	0	0	0	0	0	0	0	0	0	0	0	3.54799e-05	0	0	0	0	0	0	0	0	0	0	0	k__Bacteria; p__Nitrospinota; c__P9X2b3D02; o__uncultured_bacterium; f__unidentified; g__unidentified; s__unidentified
OTU_1320	0	0	0	0	0	0	0	0	0	0	0	0	0	0	0	0	0	0	0	0	0	0	0	0	0	0	0	3.54799e-05	0	0	0	0	0	0	0	0	0	0	0	0	k__Bacteria; p__Proteobacteria; c__Alphaproteobacteria; o__Rhizobiales; f__Devosiaceae; g__Devosia; s__metagenome
OTU_1321	0	0	0	0	0	0	0	0	0	0	0	0	0	0	0	7.09597e-05	0	0	0	0	0	0	0	0	0	0	0	0	0	0	0	0	0	0	0	3.54799e-05	0	0	0	0	k__Bacteria; p__Proteobacteria; c__Alphaproteobacteria; o__Sphingomonadales; f__Sphingomonadaceae; g__Sphingobium; s__uncultured_Sphingomonas_sp.
OTU_1322	0	0	0	0	0	0	0	0	0	0	0	0	0	0	0	0	0	0	0	0	3.54799e-05	0	0	0	0	0	0	0	0	0	0	0	0	0	0	0	0	0	0	0	k__Bacteria; p__Patescibacteria; c__Gracilibacteria; o__uncultured_bacterium; f__unidentified; g__unidentified; s__unidentified
OTU_1323	0	0	0	0	0	0	0	0	0	3.54799e-05	0	0	0	0	0	0	0	0	0	0	3.54799e-05	0	0	0	0	0	0	0	0	0	0	0	0	0	0	0	0	0	0	0	k__Bacteria; p__Campilobacterota; c__Campylobacteria; o__Campylobacterales; f__Arcobacteraceae; g__Arcobacter; s__uncultured_bacterium
OTU_1324	0	0	0	0	0	0	0	0	0	0	0	0	0	0	0	0	0	0	0	0	0	0	0	0	3.54799e-05	0	0	0	0	0	0	0	3.54799e-05	0	0	0	0	0	0	0	k__Bacteria; p__Firmicutes; c__Clostridia; o__Lachnospirales; f__Lachnospiraceae; g__Lachnospiraceae_UCG-001; s__uncultured_bacterium
OTU_1325	0.00287387	3.54799e-05	0	0	0	0	0	0	0	0	0	0	3.54799e-05	0	0	0	0	0	0	3.54799e-05	0	0.000390279	0	0	3.54799e-05	0	3.54799e-05	0	0	0	0	0.000461238	0	0	0	0	0.00113536	0	0.000212879	0	k__Bacteria; p__Firmicutes; c__Clostridia; o__Oscillospirales; f__Ruminococcaceae; g__Anaerotruncus; s__Anaerotruncus_sp._G3_2012
OTU_1326	0.000780557	3.54799e-05	0	0	0	0	0	0	0	0	0	0	0	0	0	0	0	0	0	0	0	0.000248359	0	0	0	0	0	0	3.54799e-05	0	0	0	0	0	0	0	0.000319319	0	3.54799e-05	0	k__Bacteria; p__Firmicutes; c__Clostridia; o__Oscillospirales; f__Ruminococcaceae; g__uncultured; s__uncultured_bacterium
OTU_1327	0.000922476	0	0	0	0	0	0	0	0	0	0	0	0	0	0	0	0	0	0	0	0	7.09597e-05	0	0	0	0	0	0	3.54799e-05	0	0	3.54799e-05	0	0	0	0	7.09597e-05	0	0	0	k__Bacteria; p__Firmicutes; c__Clostridia; o__Oscillospirales; f__Ruminococcaceae; g__uncultured; s__uncultured_bacterium
OTU_1328	7.09597e-05	0	0	0	0	0	0	0	0	0	0	0	0	0	0	0	0	0	0	0	0	7.09597e-05	0	0	0	0	0	0	0	0	0	0	0	0	0	0	0	0	0	0.00010644	k__Bacteria; p__Actinobacteriota; c__Coriobacteriia; o__Coriobacteriales; f__Eggerthellaceae; g__Enterorhabdus; s__uncultured_bacterium
OTU_1329	0.000141919	0	0	0	0	0	0	0	0	0	0	0	0	0	0	0	0	0	0	0	0	7.09597e-05	0	0	0	0	0	0	0	0	0	0	0	0	0	0	3.54799e-05	0	7.09597e-05	0	k__Bacteria; p__Firmicutes; c__Clostridia; o__Oscillospirales; f__Ruminococcaceae; g__Anaerotruncus; s__uncultured_bacterium
OTU_1330	0.000461238	0.000851517	0.00840873	0.00237715	0.00010644	0	0.00131276	0.00667021	0.00567678	0.000390279	0.00184495	0.00585418	0.000532198	0.000212879	0.0125599	0.00191591	0.000141919	0.00141919	0.00280291	0.00294483	0.000248359	0.00131276	0.00113536	0.00847969	0.000780557	0.00319319	0.0164272	0.00397374	0.000496718	0.00138371	0.000319319	0.00723789	0.00606706	0.00163207	0.00368991	0.00315771	0.000638638	0.00216427	0.00418662	0.00198687	k__unidentified; p__unidentified; c__unidentified; o__unidentified; f__unidentified; g__unidentified; s__unidentified
OTU_1331	3.54799e-05	0	3.54799e-05	0	0	0	0	0	0	0	0	0	0	0	0	0	0	0	0	0	0	0	0	0	0	0	0	0	0	0	3.54799e-05	0	0	0	0	0	0	0	3.54799e-05	0	k__Bacteria; p__Firmicutes; c__Clostridia; o__Peptostreptococcales-Tissierellales; f__Anaerovoracaceae; g__Family_XIII_AD3011_group; s__uncultured_bacterium
OTU_1332	0	0	0	0	0	0	0	0	0	0	0	0	0	0	0	0	0	0	0	0	0	0	0	0	0	0	0	0	0	0	0	3.54799e-05	0	0	0	0	3.54799e-05	0	0	0	k__Bacteria; p__Actinobacteriota; c__Coriobacteriia; o__Coriobacteriales; f__Eggerthellaceae; g__Enterorhabdus; s__uncultured_bacterium
OTU_1333	0	0	0	0	0	0	0	0	0	0	0	0	0	0	0	0	0	0	0	0	0	0	0	0	0	0	0	0	0	0	0	0	0	0	0	0	0	3.54799e-05	0	0	k__Bacteria; p__Firmicutes; c__Clostridia; o__Peptostreptococcales-Tissierellales; f__Finegoldia; g__uncultured_bacterium; s__unidentified
OTU_1334	0	0	0	0	0	0	0	0	0	0	0	0	0	0	0	0	0	0	0	0	3.54799e-05	0	0	0	0	0	0	0	0	0	0	0	0	0	0	0	0	0	0	0	k__Bacteria; p__Patescibacteria; c__Dojkabacteria; o__uncultured_bacterium; f__unidentified; g__unidentified; s__unidentified
OTU_1335	3.54799e-05	0	0	0	0	0	0	0	0	0	0	0	0	0	0	0	0	0	0	0	0	0	0	0	3.54799e-05	0	0	0	0	0	0	0	0	0	0	0	0	0	0	0	k__Bacteria; p__Actinobacteriota; c__Coriobacteriia; o__Coriobacteriales; f__Eggerthellaceae; g__Parvibacter; s__uncultured_bacterium
OTU_1336	0	0	0	0	0	0	0	0	0	0	0	0	0	0	0	0	0	0	0	0	0	7.09597e-05	0	0	0	0	0	0	0	0	0	0	0	0	0	0	0	0	0	0	k__Bacteria; p__Firmicutes; c__Clostridia; o__Oscillospirales; f__Ruminococcaceae; g__uncultured; s__uncultured_bacterium
OTU_1338	0	0	0	0	0	0	0	0	0	0	0	0	0	0	0	0	0	0	0	0	0	0	0	0	0	0	0	0	0	0	0	0	0	0	0	0	3.54799e-05	0	0	0	k__Bacteria; p__Firmicutes; c__Clostridia; o__Peptostreptococcales-Tissierellales; f__Anaerovoracaceae; g__Family_XIII_AD3011_group; s__uncultured_bacterium
OTU_1339	0	0	0	0	0	0	0	0	3.54799e-05	0	0	0	0	0	0	0	0	0	0	0	0	0	0	0	0	0	0	3.54799e-05	0	0	0	0	0	0	0	0	0	0	0	0	k__unidentified; p__unidentified; c__unidentified; o__unidentified; f__unidentified; g__unidentified; s__unidentified
OTU_1340	0	0	0	0	0	0	0	0	0	0	3.54799e-05	0	0	0	0	0	0	0	0	0	0	0	0	0	0	0	0	0	0	0	0	0	0	0	0	0	0	0	0	0	k__unidentified; p__unidentified; c__unidentified; o__unidentified; f__unidentified; g__unidentified; s__unidentified
OTU_1341	0	0	0	0	0	0	0	3.54799e-05	0	0	0	0	3.54799e-05	0	0.00202235	3.54799e-05	0	0.000496718	0	3.54799e-05	0	0	3.54799e-05	0.0012418	0.000567678	0.000177399	3.54799e-05	3.54799e-05	0	0.00010644	0	7.09597e-05	0	0	0	3.54799e-05	0	0	3.54799e-05	0	k__Bacteria; p__Deinococcota; c__Deinococci; o__Thermales; f__Thermaceae; g__Meiothermus; s__unidentified_marine_bacterioplankton
OTU_1342	0	0	0	0	0	0	0	0	3.54799e-05	0	0	0	0	0	0	0	0	0	0	0	0	0	0	0	0	0	0	0	0	0	0	0	0	0	0	0	0	0	0	0	k__Bacteria; p__Firmicutes; c__Clostridia; o__Peptostreptococcales-Tissierellales; f__Anaerococcus; g__uncultured_bacterium; s__unidentified
OTU_1343	0	0	0	0	0	0	0	0	0	0	0	0	0	0	0	0	0	0	0	0	0	0	0	0.000177399	0	0	0	0	0	0	0	0	0	0	0	0	0	0	0	0	k__unidentified; p__unidentified; c__unidentified; o__unidentified; f__unidentified; g__unidentified; s__unidentified
OTU_1344	0	0	0	0	0	0	0	0	0	0	0	3.54799e-05	0	0	3.54799e-05	3.54799e-05	0	7.09597e-05	0	0	0	0	3.54799e-05	0.000141919	0	3.54799e-05	0	0	0	0	0	0	0	0	0	0	0	0	0	0	k__unidentified; p__unidentified; c__unidentified; o__unidentified; f__unidentified; g__unidentified; s__unidentified
OTU_1345	0	0	0	0	0	0	0	0	0	0	0	0	0	0	0	0	3.54799e-05	0	0	0	0	0	0	0	0	0	0	0	0	0	0	0	0	0	0	0	0	0	0	0	k__unidentified; p__unidentified; c__unidentified; o__unidentified; f__unidentified; g__unidentified; s__unidentified
OTU_1346	0	0	0	0	0	0	0	3.54799e-05	3.54799e-05	0	0	0	0	0	0	0	0	0	0	0	0	0	0	0	0	0	0	0	0	0	0	0	0	0	0	0	0	0	0	0	k__unidentified; p__unidentified; c__unidentified; o__unidentified; f__unidentified; g__unidentified; s__unidentified
OTU_135	3.54799e-05	0	0	0	0	3.54799e-05	0	0	0	0	0	0.00489622	0	3.54799e-05	0	0	0	0	0	0	0.00894093	0	3.54799e-05	7.09597e-05	0	0	0	0	0	0	0	0	3.54799e-05	0	0	0.00010644	0	0	0	3.54799e-05	k__Bacteria; p__Proteobacteria; c__Gammaproteobacteria; o__Enterobacterales; f__Morganellaceae; g__Proteus; s__Proteus_mirabilis_WGLW4
OTU_1350	0	0	0	0	0	0	0	0	0	0	0	0	0	0	0	0	0	0	0	0	7.09597e-05	0	0	0	0	0	0	0	0	0	0	0	0	0	0	0	0	0	0	0	k__Bacteria; p__Patescibacteria; c__Microgenomatia; o__Candidatus_Shapirobacteria; f__uncultured_bacterium; g__unidentified; s__unidentified
OTU_1351	0	0	0	0	0	0	0	0	0	0	0	0	0	0	0	0	0	0	0	0	3.54799e-05	0	0	0	0	0	0	0	0	0	0	0	0	0	0	0	0	0	0	0	k__Bacteria; p__Patescibacteria; c__Microgenomatia; o__Candidatus_Shapirobacteria; f__Candidatus_Shapirobacteria_bacterium_CG2_30_35_20; g__unidentified; s__unidentified
OTU_1352	3.54799e-05	0	0	0	0	0	0	0	0	0	3.54799e-05	3.54799e-05	0	0	0	0	0	0	0	0	0	0	0	0	0	0	0	0	0	0	0	0	0	0	0	0	0	0	0	0	k__unidentified; p__unidentified; c__unidentified; o__unidentified; f__unidentified; g__unidentified; s__unidentified
OTU_1354	0	0	0	0	0	3.54799e-05	0	0	0	0	0	0	0	0	0	0	0	3.54799e-05	0	0	0	0	0	0	0	0	0	0	0	0	0	0	0	0	0	0	0	0	0	0	k__unidentified; p__unidentified; c__unidentified; o__unidentified; f__unidentified; g__unidentified; s__unidentified
OTU_1355	0	0	3.54799e-05	0	0	0	0	0	0	0	0	0	0	0	0	0	0	0	0	0	0	0	0	0	0	0	0	3.54799e-05	0	3.54799e-05	0	0	0	0	0	0	0	0	0	0	k__unidentified; p__unidentified; c__unidentified; o__unidentified; f__unidentified; g__unidentified; s__unidentified
OTU_1356	0	0	0	0	0	0	0	0	0	0	0	0	0	0	0	0	0	0	0	0	0	0	0	7.09597e-05	0	0	0	0	0	0	0	0	0	0	0	0	0	0	0	0	k__unidentified; p__unidentified; c__unidentified; o__unidentified; f__unidentified; g__unidentified; s__unidentified
OTU_1357	0	0	0	0	0	0	0	3.54799e-05	0	0	3.54799e-05	0	0	0	0	0	0	0	0	0	0	0	0	0	0	0	0	0	0	0	0	0	0	0	0	0	0	0	0	0	k__unidentified; p__unidentified; c__unidentified; o__unidentified; f__unidentified; g__unidentified; s__unidentified
OTU_1358	0	0	0	0	0	0	0	0	0	0	0	0	0	0	0	0	0	0	0	3.54799e-05	0	0	0	0	0	0	0	0	0	0	0	0	0	0	0	0	0	0	0	0	k__unidentified; p__unidentified; c__unidentified; o__unidentified; f__unidentified; g__unidentified; s__unidentified
OTU_1359	0	0	0	0	0	0	0	0	0	0	0	0	0	0	0	0	0	0	0	0	0	0	0	0	0	0	3.54799e-05	0	0	0	0	0	0	0	0	0	0	0	0	0	k__unidentified; p__unidentified; c__unidentified; o__unidentified; f__unidentified; g__unidentified; s__unidentified
OTU_136	0	0	0	0	0	0	0	0	0	3.54799e-05	0	0	0	0	0	0	0	0	0	0	0	0	0	0	0	0	0	0	0	0	0	0	0	0	0	0	0	0	0	0	k__Bacteria; p__Fibrobacterota; c__Chitinivibrionia; o__uncultured; f__metagenome; g__unidentified; s__unidentified
OTU_1360	0	0	3.54799e-05	0	0	0	0	0	0	0	0	0	0	0	0	0	0	0	0	0	0	0	0	0	0	0	0	0	0	0	0	0	0	0	0	0	0	0	0	3.54799e-05	k__unidentified; p__unidentified; c__unidentified; o__unidentified; f__unidentified; g__unidentified; s__unidentified
OTU_1361	0	0	0	0	0	0	0	0	0	0	0	0	0	0	0	0	0	0	0	0	0	0	0	0	0	0	0	0	0	0	0	3.54799e-05	0	0	0	0	0	0	0	0	k__unidentified; p__unidentified; c__unidentified; o__unidentified; f__unidentified; g__unidentified; s__unidentified
OTU_1362	0	0	0	0	0	0	0	0	0	0	0	0	0	0	3.54799e-05	0	0	0	3.54799e-05	0	0	3.54799e-05	0	0	0	0	0	0	3.54799e-05	0	0	0	0	0	0	0	0	0	0	0	k__unidentified; p__unidentified; c__unidentified; o__unidentified; f__unidentified; g__unidentified; s__unidentified
OTU_1363	0	0	3.54799e-05	0	0	0	0	0	0	0	0	0	0	0	0	0	0	0	0	0	0	0	0	7.09597e-05	0	0	0	0	0	0	0	0	0	0	0	0	0	0	0	3.54799e-05	k__unidentified; p__unidentified; c__unidentified; o__unidentified; f__unidentified; g__unidentified; s__unidentified
OTU_1364	0	0	0	0	0	0	0	0	0	0	0	0	0	0	0	0	0	0	0	0	0	0	0	0	0	0	0	0	3.54799e-05	0	0	0	0	0	3.54799e-05	3.54799e-05	0	0	0	0	k__unidentified; p__unidentified; c__unidentified; o__unidentified; f__unidentified; g__unidentified; s__unidentified
OTU_1365	3.54799e-05	0.000141919	7.09597e-05	0.000141919	0	0	0.000141919	0.000212879	7.09597e-05	0	3.54799e-05	0.00010644	7.09597e-05	0	0	0	0	0.00010644	0	0	0	0.000177399	0	0.00010644	3.54799e-05	7.09597e-05	7.09597e-05	0.000177399	0	0.000141919	3.54799e-05	0.00010644	0.000141919	0	0.00010644	3.54799e-05	3.54799e-05	7.09597e-05	0.00010644	0	k__unidentified; p__unidentified; c__unidentified; o__unidentified; f__unidentified; g__unidentified; s__unidentified
OTU_1366	0	0	0	0	0	0	0	0	0	0	0	0	0	0	0	0	3.54799e-05	0	0	0	0	0	0	0	0	0	0	0	0	0	0	0	0	0	0	0	0	0	0	0	k__unidentified; p__unidentified; c__unidentified; o__unidentified; f__unidentified; g__unidentified; s__unidentified
OTU_1367	0	0	0	0	0	0	0	0	0	0	0	0	0	0	3.54799e-05	0	0	3.54799e-05	0	0	0	0	0	3.54799e-05	0	0	0	3.54799e-05	0	0	0	0	0	0	0	0	0	0	3.54799e-05	0	k__unidentified; p__unidentified; c__unidentified; o__unidentified; f__unidentified; g__unidentified; s__unidentified
OTU_1369	0	0	0	0	0	0	0	0	0	0	0	0	0	0	3.54799e-05	0	0	0	0	0	0	0	0	0	0	0	7.09597e-05	0	0	0	0	0	0	0	0	0	0	0	0	0	k__unidentified; p__unidentified; c__unidentified; o__unidentified; f__unidentified; g__unidentified; s__unidentified
OTU_137	0	0	0	0	0	0	0	0	0	0	0	0	0	0	0	0	0	0	0	0	3.54799e-05	0	0	0	0	0	0	0	0	0	0	0	0	0	0	0	0	0	0	0	k__Bacteria; p__Bdellovibrionota; c__Oligoflexia; o__0319-6G20; f__uncultured_Myxococcales_bacterium; g__unidentified; s__unidentified
OTU_1370	0	3.54799e-05	0	7.09597e-05	0	0	0	3.54799e-05	0	0	0	0	0	0	0	0	3.54799e-05	0	0	0	0	7.09597e-05	0	0	0	0	0	7.09597e-05	0	0	0	0	0.00010644	0	3.54799e-05	3.54799e-05	7.09597e-05	7.09597e-05	3.54799e-05	0	k__unidentified; p__unidentified; c__unidentified; o__unidentified; f__unidentified; g__unidentified; s__unidentified
OTU_1371	0	0	0	0	0	0	0	0	0	0	0	3.54799e-05	0	0	0	0	0	0	0	0	0	0	0	0	0	0	0	0	3.54799e-05	0	0	0	0	0	0	0	0	0	0	0	k__unidentified; p__unidentified; c__unidentified; o__unidentified; f__unidentified; g__unidentified; s__unidentified
OTU_1372	0	0	0.000141919	0	0	0	0	0	3.54799e-05	0	0	0	0	0	0.000141919	0	0	0	0	0	0	0	3.54799e-05	3.54799e-05	0	0	0.00010644	0	0	0	0	0	0	0	0	0	0	0	0.000638638	0	k__unidentified; p__unidentified; c__unidentified; o__unidentified; f__unidentified; g__unidentified; s__unidentified
OTU_1374	0	0	0	0	0	0	0	0	0	0	0	0	0	0	0	0	0	0	0	0	0	0	0	0	0	0	3.54799e-05	0	0	0	0	0	0	0	0	0	0	0	0	0	k__unidentified; p__unidentified; c__unidentified; o__unidentified; f__unidentified; g__unidentified; s__unidentified
OTU_1375	0	0	3.54799e-05	0	0	0	0	0	0	0	0	0	0	0	7.09597e-05	0	0	0	0	0	0	0	0	3.54799e-05	0	0	0	0	0	0	0	0	0	0	0	0	0	0	0	0	k__unidentified; p__unidentified; c__unidentified; o__unidentified; f__unidentified; g__unidentified; s__unidentified
OTU_1376	0	0	0	0	0	0	0	0	0	0	0	0	0	0	0	0	0	0	0	0	0	0	0	0	0	0	0	3.54799e-05	0	0	0	0	0	0	0	0	0	0	0	0	k__unidentified; p__unidentified; c__unidentified; o__unidentified; f__unidentified; g__unidentified; s__unidentified
OTU_1377	0	0	0.00010644	7.09597e-05	0	0	0	0	0	0	0	0	0	0	0	0	0	3.54799e-05	0	0	0	0	3.54799e-05	3.54799e-05	0	3.54799e-05	3.54799e-05	3.54799e-05	0	0	0	0	3.54799e-05	0	0	0	0	3.54799e-05	3.54799e-05	3.54799e-05	k__unidentified; p__unidentified; c__unidentified; o__unidentified; f__unidentified; g__unidentified; s__unidentified
OTU_1378	0	0	0	0	0	0	0	0	0	0	0	0	0	0	0	0	0	0	0	0	0	3.54799e-05	0	0	0	0	0	0	0	0	0	0	0	0	0	0	0	0	0	0	k__unidentified; p__unidentified; c__unidentified; o__unidentified; f__unidentified; g__unidentified; s__unidentified
OTU_1381	0	0	3.54799e-05	7.09597e-05	0	7.09597e-05	0	3.54799e-05	0	0	0	3.54799e-05	3.54799e-05	0	0.000212879	0	0	0.00180947	0	0	0	0	0	0.00010644	0.00010644	0	7.09597e-05	0	0	0.00156111	0	3.54799e-05	0	3.54799e-05	0	0	0	0	3.54799e-05	3.54799e-05	k__unidentified; p__unidentified; c__unidentified; o__unidentified; f__unidentified; g__unidentified; s__unidentified
OTU_1382	0	0	0	0	0	0	0	0	0	0	0	0	0.00010644	0	0	0	0	0	0	0	0	0	0	0	0	0	0	0	0	0	0	0	0	0	0	0	0.000141919	0	0	0	k__unidentified; p__unidentified; c__unidentified; o__unidentified; f__unidentified; g__unidentified; s__unidentified
OTU_1384	0	3.54799e-05	3.54799e-05	0	0	0	0	0	3.54799e-05	0	0	0	0	0	0	0	0	0	0	0	0	0	0	0	0	3.54799e-05	0	0	0	0	0	0	0	0	0	0	0	0	0	0	k__unidentified; p__unidentified; c__unidentified; o__unidentified; f__unidentified; g__unidentified; s__unidentified
OTU_1385	0	0	0	0	0	0	0	0	3.54799e-05	0	0	0	0	0	0	0	0	0	0	0	0	0	0	0	0	3.54799e-05	0	0	3.54799e-05	0	0	0	0	0	0	0	0	0	0	0	k__unidentified; p__unidentified; c__unidentified; o__unidentified; f__unidentified; g__unidentified; s__unidentified
OTU_1387	0	0	0	0	0	0	0.000141919	0	0.00010644	0	0.00010644	0	0	0	3.54799e-05	0	0	0	0.000177399	0	0	0	3.54799e-05	0	0	0	3.54799e-05	0	0	0	0	0	0.00010644	0	0.000212879	0	3.54799e-05	0	0	0	k__unidentified; p__unidentified; c__unidentified; o__unidentified; f__unidentified; g__unidentified; s__unidentified
OTU_1388	0	0	0	0	0	0	0	3.54799e-05	0	0	0	0	0	0	3.54799e-05	0	0	0	0	0	0	0	0	0	0	3.54799e-05	7.09597e-05	0	3.54799e-05	0	0	0	0	0	7.09597e-05	0	0	0	0	0	k__unidentified; p__unidentified; c__unidentified; o__unidentified; f__unidentified; g__unidentified; s__unidentified
OTU_139	0	0	0	0	0	0	0	0	3.54799e-05	3.54799e-05	0	0	0	0	0	0	0	0	0	0	3.54799e-05	0	0	0	0	0	0	0	0	0	0	0	0	0	0	0	0	0	0	0	k__Bacteria; p__Desulfobacterota; c__uncultured; o__uncultured_bacterium; f__unidentified; g__unidentified; s__unidentified
OTU_1391	0	0	0	0	0	0	0	0	0	0	0	0	0	0	0	0	0	0	0	0	0	0	0	0	3.54799e-05	0	0	3.54799e-05	0	0	0	0	0	0	0	0	0	0	0	0	k__unidentified; p__unidentified; c__unidentified; o__unidentified; f__unidentified; g__unidentified; s__unidentified
OTU_1392	0	0	0	0	0	0	0	0	3.54799e-05	0	0	0	0	0	0	0	0	0	0	0	0	0	0	0	0	0	0	0	0	0	0	0	0	0	0	0	0	0	0	0	k__unidentified; p__unidentified; c__unidentified; o__unidentified; f__unidentified; g__unidentified; s__unidentified
OTU_1394	0	3.54799e-05	0	0	0	0	0	0	0	0	3.54799e-05	3.54799e-05	0	0	0	0	0	3.54799e-05	0	0	0	0	0	0	0	0	0	0	0	0	0	0	0	0	0	0	0	0	0	0	k__unidentified; p__unidentified; c__unidentified; o__unidentified; f__unidentified; g__unidentified; s__unidentified
OTU_1395	0.0310094	0.0391698	0.201845	0.169665	0.0242682	0.0341316	0.11609	0.175554	0.088132	0.0230264	0.0723789	0.155508	0.0131985	0.0265389	0.211105	0.112436	0.0319319	0.139188	0.124109	0.058187	0.0103601	0.0454852	0.0486074	0.139507	0.0348412	0.124357	0.245272	0.207096	0.0726273	0.0960795	0.0241618	0.142984	0.0830229	0.0654604	0.0840873	0.093312	0.0233458	0.0881675	0.102501	0.108568	k__unidentified; p__unidentified; c__unidentified; o__unidentified; f__unidentified; g__unidentified; s__unidentified
OTU_1396	0	0	0	0	0	0	0	3.54799e-05	3.54799e-05	0	0	0	0	0	0	0	0	0	0	0	0	0	0	0	0	0	0	0	3.54799e-05	3.54799e-05	0	0	0	0	0	0	0	0	0	0	k__unidentified; p__unidentified; c__unidentified; o__unidentified; f__unidentified; g__unidentified; s__unidentified
OTU_1397	0	0	0	0	0	0	0	0	3.54799e-05	0	0	0	0	0	0	0	0	0	0	0	0	0	0	0	0	0	0	0	0	0	0	0	0	0	0	0	0	0	0	0	k__unidentified; p__unidentified; c__unidentified; o__unidentified; f__unidentified; g__unidentified; s__unidentified
OTU_1398	3.54799e-05	0.000248359	0.000780557	0.000709597	3.54799e-05	0.00010644	0.000212879	0.000674117	0.000283839	0	0	0.000354799	0	3.54799e-05	0.000496718	0.000141919	0	0.000638638	0.000141919	0.000212879	0	0.000390279	0.000283839	0.00223523	0.000212879	0.000638638	0.00109988	0.000567678	0	0.000993436	0	0.000390279	0.000354799	0.000212879	0.000177399	0.000177399	3.54799e-05	0.000141919	0.000177399	0.000390279	k__unidentified; p__unidentified; c__unidentified; o__unidentified; f__unidentified; g__unidentified; s__unidentified
OTU_1399	0	0	0	0	0	0	0	0	0	0	0	0	0	0	0	0	0	0	0	0	0	0	0	0	0	0	3.54799e-05	0	0	0	0	0	0	0	0	3.54799e-05	0	0	0	0	k__unidentified; p__unidentified; c__unidentified; o__unidentified; f__unidentified; g__unidentified; s__unidentified
OTU_14	0	0	3.54799e-05	0	0	0	0	0	0	0	0	0	0	0	0	0	0	0	0	0	0	0	0	0	0	0	3.54799e-05	0	0	0	0	0	0	0	3.54799e-05	0	0	0	0	0	k__unidentified; p__unidentified; c__unidentified; o__unidentified; f__unidentified; g__unidentified; s__unidentified
OTU_140	0	0	0	0	0	0	0	0	0	0	0	0	0	0	0	0	0	0	0	0	3.54799e-05	0	0	0	0	0	0	0	0	0	0	0	0	0	0	0	0	0	0	0	k__Bacteria; p__Myxococcota; c__Polyangia; o__Polyangiales; f__Sandaracinaceae; g__uncultured; s__metagenome
OTU_1401	3.54799e-05	0	0	0	0	0	0	0	7.09597e-05	0	0	0	3.54799e-05	0	0	0	0	0	0.000177399	0	0	0	3.54799e-05	0	3.54799e-05	0	0	3.54799e-05	3.54799e-05	0	0	0	0	0	0	0	0	0	0	0	k__unidentified; p__unidentified; c__unidentified; o__unidentified; f__unidentified; g__unidentified; s__unidentified
OTU_1402	0	0	0	0	0	0	0	0	0	0	0	0	0	0	0	0	0	3.54799e-05	0	0	0	0	0	3.54799e-05	0	0	0	0	0	0	0	0	0	0	0	0	0	0	0	0	k__unidentified; p__unidentified; c__unidentified; o__unidentified; f__unidentified; g__unidentified; s__unidentified
OTU_1403	0	0	3.54799e-05	0	0	0	0	0	0	0	0	0	0	0	0	0	0	0	0	0	0	0	0	0	0	0	0	0	0	0	0	0	0	0	3.54799e-05	0	0	0	0	0	k__unidentified; p__unidentified; c__unidentified; o__unidentified; f__unidentified; g__unidentified; s__unidentified
OTU_1404	0	0	0	0	0	0	0	0	0	0	0	0	0	0	0	0	0	0	0	0	0	0	0	7.09597e-05	0	0	0	0	0	0	0	0	0	0	0	0	0	0	0	0	k__unidentified; p__unidentified; c__unidentified; o__unidentified; f__unidentified; g__unidentified; s__unidentified
OTU_1405	0	0	0	0	0	0	0	3.54799e-05	0	0	0	0	0	0	0	0	0	0	0	0	0	0	0	0	0	0	0	0	0	0	0	0	0	0	0	0	0	0	0	0	k__unidentified; p__unidentified; c__unidentified; o__unidentified; f__unidentified; g__unidentified; s__unidentified
OTU_1406	0	0	0	0	0	0	0	0	0	0	0	0	0	0	0	0	0	0	0	0	0	0	3.54799e-05	0	0	0	0	0	0	0	0	0	0	0	0	0	0	0	0	0	k__unidentified; p__unidentified; c__unidentified; o__unidentified; f__unidentified; g__unidentified; s__unidentified
OTU_1408	0	0	0	0	0	0	0	0	0	0	0	3.54799e-05	0	0	0	0	0	0	0	0	0	7.09597e-05	0	0.00010644	0	0	0	0	0	0	0	0	0	0	0	0	0	0	0	0	k__unidentified; p__unidentified; c__unidentified; o__unidentified; f__unidentified; g__unidentified; s__unidentified
OTU_1409	0	0	0	0	0	0	0	0	0	0	0	0	0	0	0	0	0	0	0	0	0	0	0	0	0	0	0	0	0	0	0	0	0	0	0	3.54799e-05	0	0	0	0	k__unidentified; p__unidentified; c__unidentified; o__unidentified; f__unidentified; g__unidentified; s__unidentified
OTU_141	0	0	0	0	3.54799e-05	0	0	0	0	0	0	0	0	0	0	0	7.09597e-05	0	0	0	0	0	0	0	0	0	0	0	0	0	0	0	0	0	0	0	0	0	0	0	k__Bacteria; p__Sva0485; c__uncultured_delta_proteobacterium; o__unidentified; f__unidentified; g__unidentified; s__unidentified
OTU_1410	0	0	0	0	0	0	0	0	0	0	0	0	0	0	0	0	0	0	0	0	0	0	0	0	0	0	3.54799e-05	0	0	0	0	0	0	0	0	0	0	0	0	0	k__unidentified; p__unidentified; c__unidentified; o__unidentified; f__unidentified; g__unidentified; s__unidentified
OTU_1411	3.54799e-05	0	0	0	0	0	0	0	0	0	0	0	0	0	0	0	0	0	0	0	0	0	0	0	0	0	0	0	0	0	0	0	0	0	0	0	0	0	0	0	k__unidentified; p__unidentified; c__unidentified; o__unidentified; f__unidentified; g__unidentified; s__unidentified
OTU_1412	0	0	0	0	0	0	0	3.54799e-05	0	0	0	0	0	0	0	0	0	0	0	0	0	0	0	0	0	0	0	0	0	0	0	0	0	0	0	0	0	0	0	0	k__unidentified; p__unidentified; c__unidentified; o__unidentified; f__unidentified; g__unidentified; s__unidentified
OTU_1413	0	0	0	0	0	0	0	0	3.54799e-05	0	0	0	0	0	0	0	0	0	0	0	0	0	0	0	0	0	3.54799e-05	0	0	0	0	0	3.54799e-05	0	0	0	0	0	0	0	k__unidentified; p__unidentified; c__unidentified; o__unidentified; f__unidentified; g__unidentified; s__unidentified
OTU_1414	0	0	0	0	0	0	0	0	0	0	0	0	0	0	0	0	0	0	0	0	0	0	0	0	0	0	0	0	0	0	0	0	0	0	0	3.54799e-05	0	0	0	0	k__unidentified; p__unidentified; c__unidentified; o__unidentified; f__unidentified; g__unidentified; s__unidentified
OTU_1415	0	0	0	0	0	0	0	0	0	0	0	0	0	0	0	0	0	0	3.54799e-05	0	0	0	0	0	0	0	0	0	0	0	0	0	0	0	0	0	0	0	0	0	k__unidentified; p__unidentified; c__unidentified; o__unidentified; f__unidentified; g__unidentified; s__unidentified
OTU_1416	0	0	0	0	0	0	0	0	0	0	0	7.09597e-05	0	0	0	0	0	0	0	0	0	0	0	3.54799e-05	0	0	3.54799e-05	0	0	0	0	0	0	0	0	0	0	0	0	0	k__unidentified; p__unidentified; c__unidentified; o__unidentified; f__unidentified; g__unidentified; s__unidentified
OTU_1417	0	0	0	0	0	0	0	3.54799e-05	0	0	0	0	0	0	0	0	0	0	0	0	0	0	0	0	0	0	0	0	0	0	0	0	0	0	0	0	0	0	0	0	k__unidentified; p__unidentified; c__unidentified; o__unidentified; f__unidentified; g__unidentified; s__unidentified
OTU_1418	0	0	0	0	0	0	0	0	0	0	0	0	0	0	0	0	0	0	0	0	0	0	0	0	0	0	0	0	0	0.000141919	0	0	0	0	0	0	0	0	0	0	k__unidentified; p__unidentified; c__unidentified; o__unidentified; f__unidentified; g__unidentified; s__unidentified
OTU_1419	0.0767784	0.000248359	0.00198687	0.00149015	0.000141919	0.000248359	0.000638638	0.000957956	0.000922476	0	0.000745077	0.00145467	0.0323931	3.54799e-05	0.00397374	0.00191591	0.000177399	0.00368991	0.00191591	0.000532198	0.000177399	0.000851517	0.000461238	0.00290935	0.0846195	0.000851517	0.00237715	0.00223523	0.000496718	0.00166755	0.000141919	0.000993436	0.000638638	0.000603158	0.000957956	0.000496718	0.0717403	0.000603158	0.000319319	0.000993436	k__unidentified; p__unidentified; c__unidentified; o__unidentified; f__unidentified; g__unidentified; s__unidentified
OTU_142	0	0	0	0	0	0	0	0	0	0	0	0	0	0	0	0	0	0	0	0	0	0	0	0	0	0	0	0	3.54799e-05	0	0	0	0	0	0	0	0	0	0	0	k__Bacteria; p__Myxococcota; c__Polyangia; o__Haliangiales; f__Haliangiaceae; g__Haliangium; s__uncultured_bacterium
OTU_1420	0	0	0	0	0	0	0	0	0	0	0	0	0	0	0	0	0	0	0	0	0	0	0	0	0	0	0	3.54799e-05	0	0	0	0	0	0	0	0	0	0	0	0	k__unidentified; p__unidentified; c__unidentified; o__unidentified; f__unidentified; g__unidentified; s__unidentified
OTU_1422	7.09597e-05	3.54799e-05	0.000390279	0.000319319	3.54799e-05	3.54799e-05	3.54799e-05	0.000354799	0.000177399	0	0.000177399	0.000248359	0	3.54799e-05	0.000319319	7.09597e-05	0	0.000141919	0.00010644	7.09597e-05	0	0.000141919	0	0.000496718	0.00010644	0.000177399	0.000532198	0.000283839	0.000141919	0.000177399	0	7.09597e-05	0.00010644	7.09597e-05	7.09597e-05	0.000177399	7.09597e-05	0.000532198	0.000283839	0.000532198	k__unidentified; p__unidentified; c__unidentified; o__unidentified; f__unidentified; g__unidentified; s__unidentified
OTU_1423	0	0	0	0	0	0	0	0	0	0	0	0	0	0	0	0	0	0	0	0	0	0	3.54799e-05	0	0	0	0	0	0	0	0	0	0.00010644	0	3.54799e-05	0	0	0	0	0	k__unidentified; p__unidentified; c__unidentified; o__unidentified; f__unidentified; g__unidentified; s__unidentified
OTU_1425	0	0	0	0	0	0	0	0	0	0	0	0	0	0	0	0	0	0	0	0	0	0	0	0	0	0	3.54799e-05	0	0	0	0	0	0	0	0	0	0	0	0	0	k__unidentified; p__unidentified; c__unidentified; o__unidentified; f__unidentified; g__unidentified; s__unidentified
OTU_1426	0	0	0	3.54799e-05	0	0	0	3.54799e-05	3.54799e-05	0	0	3.54799e-05	0	0	0	0	0	0	0	0	0	0	0	0.000177399	3.54799e-05	0	0	0	0	0	0	0	0	0	0	0	0	0	0	0	k__unidentified; p__unidentified; c__unidentified; o__unidentified; f__unidentified; g__unidentified; s__unidentified
OTU_1427	0	0	0	0	0	0	0	3.54799e-05	0	0	0	0	0	0	0	0	0	0	0	0	0	0	0	0	0	0	0	0	0	0	0	0	0	0	0	0	0	0	0	0	k__unidentified; p__unidentified; c__unidentified; o__unidentified; f__unidentified; g__unidentified; s__unidentified
OTU_1428	3.54799e-05	0	0.00010644	0.00010644	0	3.54799e-05	3.54799e-05	7.09597e-05	3.54799e-05	0	3.54799e-05	0.00010644	0	0	7.09597e-05	0	0	7.09597e-05	0	0.00010644	0	3.54799e-05	3.54799e-05	0.000248359	0	0.00010644	0.000141919	7.09597e-05	0	0.00010644	0	3.54799e-05	3.54799e-05	0	7.09597e-05	0	3.54799e-05	0.000141919	0	0.00010644	k__unidentified; p__unidentified; c__unidentified; o__unidentified; f__unidentified; g__unidentified; s__unidentified
OTU_1429	0	0	3.54799e-05	0	0	0	0	3.54799e-05	0	0	0	0	0	0	0	0	0	0	3.54799e-05	0	0	0	0	7.09597e-05	0	0	0	3.54799e-05	0	3.54799e-05	0	0	0	0	0	0	0	0	0	3.54799e-05	k__unidentified; p__unidentified; c__unidentified; o__unidentified; f__unidentified; g__unidentified; s__unidentified
OTU_143	0	0	0	0	3.54799e-05	0	0	0	0	0	0	0	0	0	0	0	0	0	0	0	0	0	0	0	0	0	0	0	0	0	0	0	0	0	0	0	0	0	0	0	k__Bacteria; p__Latescibacterota; c__uncultured_bacterium; o__unidentified; f__unidentified; g__unidentified; s__unidentified
OTU_1430	0	0	0	0	0	0	0	0	0	0	0	0	0	0	0	0	0	0	0	0	0	0	0	3.54799e-05	0	3.54799e-05	0	0	0	0	0	0	0	0	0	0	0	0	0	0	k__unidentified; p__unidentified; c__unidentified; o__unidentified; f__unidentified; g__unidentified; s__unidentified
OTU_1431	0	0	0	0	0	0	0	0	0	0	0	0	0	0	0	0	0	0	0	0	0	0	3.54799e-05	7.09597e-05	0	0	0	0	0	0	0	0	0	0	0	0	0	0	0	0	k__unidentified; p__unidentified; c__unidentified; o__unidentified; f__unidentified; g__unidentified; s__unidentified
OTU_1432	0	0	0	0	0	0	0	0	0	0	0	0	0	0	0	0	0	0	0	0	0	0	0	0	0	0	0	0	0	0	0	0	0	0	3.54799e-05	0	0	0	0	0	k__unidentified; p__unidentified; c__unidentified; o__unidentified; f__unidentified; g__unidentified; s__unidentified
OTU_1433	0	0	0	0	0	0	0	0	0	0	0	0	0	0	0	0	0	0	0	0	0	0	0	0	0	0	0	0	0	0	0	0	0	0	0	0	3.54799e-05	0	0	0	k__unidentified; p__unidentified; c__unidentified; o__unidentified; f__unidentified; g__unidentified; s__unidentified
OTU_1434	7.09597e-05	7.09597e-05	0.000709597	0.000567678	3.54799e-05	3.54799e-05	0.000141919	0.000354799	0.000532198	7.09597e-05	0.000212879	0.000674117	3.54799e-05	0.00010644	0.000922476	0.000567678	7.09597e-05	0.000603158	0.000425758	0.000390279	0	0.000354799	0.000212879	0.00173851	0.000141919	0.000638638	0.00127728	0.000851517	0.00010644	0.000603158	0	0.000567678	0.000567678	0.000141919	0.000496718	0.000212879	0.00010644	0.000354799	0.000212879	0.000283839	k__unidentified; p__unidentified; c__unidentified; o__unidentified; f__unidentified; g__unidentified; s__unidentified
OTU_1435	0	0	0	0	0	0	0	0	0	0	0	0	3.54799e-05	0	0	0	0	3.54799e-05	0	0	0	0	0	0	0	0	0	0	0	0	0	0	0	0	0	0	0	0	0	0	k__unidentified; p__unidentified; c__unidentified; o__unidentified; f__unidentified; g__unidentified; s__unidentified
OTU_1437	0.00127728	0.00876353	0.0298031	0.043995	0.00227071	0.00315771	0.00826681	0.0406599	0.0139081	0.00507362	0.00819585	0.0395246	0.00237715	0.0108214	0.0665957	0.0609189	0.00833777	0.0389924	0.0260777	0.027355	0.00234167	0.0315416	0.0118503	0.0989888	0.00326415	0.0461593	0.0394181	0.0585773	0.0111762	0.0144758	0.00159659	0.0359766	0.011531	0.0161433	0.012347	0.0193365	0.00177399	0.0480043	0.018556	0.0410502	k__unidentified; p__unidentified; c__unidentified; o__unidentified; f__unidentified; g__unidentified; s__unidentified
OTU_1438	0	0	0	0	0	0	0	0	0.000177399	0	0.000141919	0	0	0	3.54799e-05	0	0	0	0	0	0	0	0.000212879	0	0	0	0	0	0	0	0	0	0.00010644	0	0.000319319	0	0	0	0	0	k__unidentified; p__unidentified; c__unidentified; o__unidentified; f__unidentified; g__unidentified; s__unidentified
OTU_1439	0	0	0	7.09597e-05	0	0	0	0	0	0	3.54799e-05	3.54799e-05	0	0	0	0	0	0	0	0	0	0	0	0	0	0	0	0	0	0	0	0	0	0	0	0	0	0	0	0	k__unidentified; p__unidentified; c__unidentified; o__unidentified; f__unidentified; g__unidentified; s__unidentified
OTU_144	3.54799e-05	0	3.54799e-05	0	0	0	0	0	0	0	0	0	0	0	0	0	0	0	0	0	0	0	0	0	0	0	0	0	0	0	0	0	0	0	0	0	0	0	0	0	k__Bacteria; p__Firmicutes; c__Bacilli; o__Lactobacillales; f__Lactobacillaceae; g__Lactobacillus; s__uncultured_bacterium
OTU_1440	0	0	0	3.54799e-05	0	0	0	0	0	0	0	0	0	0	0	0	0	0	0	0	0	0	0	0	0	0	0	0	3.54799e-05	0	0	0	0	0	0	0	0	0	0	0	k__unidentified; p__unidentified; c__unidentified; o__unidentified; f__unidentified; g__unidentified; s__unidentified
OTU_1441	0.00010644	7.09597e-05	7.09597e-05	0.00010644	0	3.54799e-05	0.000141919	7.09597e-05	0.00010644	7.09597e-05	0.000141919	0.000177399	3.54799e-05	0	0.00010644	3.54799e-05	0	0.000248359	0.00010644	7.09597e-05	0	0.00010644	7.09597e-05	7.09597e-05	0	0.000141919	0.000141919	0.000141919	0.000177399	3.54799e-05	0	0.000319319	0.000177399	0.000141919	0.000141919	0.000141919	0.000141919	0.00010644	0.000212879	0.000141919	k__unidentified; p__unidentified; c__unidentified; o__unidentified; f__unidentified; g__unidentified; s__unidentified
OTU_1442	0	0	0	0	0	0	0	0	0	0	0	0	0	0	0	0	0	0	0	0	0	0	0	0	0	0	0	3.54799e-05	0	0	0	0	0	0	0	0	0	0	0	0	k__unidentified; p__unidentified; c__unidentified; o__unidentified; f__unidentified; g__unidentified; s__unidentified
OTU_1443	0	0	0	0	0	0	0	0	0	0	0	0	0	0	0	0	0	0	0	0	0	0	0	0	0	3.54799e-05	0	3.54799e-05	0	0	0	0	0	0	0	0	0	0	0	0	k__unidentified; p__unidentified; c__unidentified; o__unidentified; f__unidentified; g__unidentified; s__unidentified
OTU_1444	0	3.54799e-05	0.000212879	0.000319319	0	7.09597e-05	0.000141919	0.000319319	7.09597e-05	0	0.000319319	0.000248359	3.54799e-05	0.00010644	0.000212879	0.000141919	3.54799e-05	0.000425758	0.000283839	0.000141919	0	0.000141919	3.54799e-05	0.000141919	7.09597e-05	0.000496718	0.000212879	0.000248359	0	7.09597e-05	3.54799e-05	0.000354799	0.000177399	0.000177399	0.000141919	0.000212879	0.000177399	0.000496718	0.000354799	0.000283839	k__unidentified; p__unidentified; c__unidentified; o__unidentified; f__unidentified; g__unidentified; s__unidentified
OTU_1445	0	0	0	0	0	0	0	0	3.54799e-05	0	0	0	0	0	0	0	0	0	0	0	0	0	0	0	0	0	0	0	0	0	0	0	3.54799e-05	0	0	0	0	0	0	0	k__unidentified; p__unidentified; c__unidentified; o__unidentified; f__unidentified; g__unidentified; s__unidentified
OTU_1446	0	0	3.54799e-05	0	3.54799e-05	0	0	0	0	0	3.54799e-05	0	0	0	0	0	0	0	0	0	0	0	0	0	0	0	0	0	0	0	0	0	0	0	0	0	0	0	0	0	k__unidentified; p__unidentified; c__unidentified; o__unidentified; f__unidentified; g__unidentified; s__unidentified
OTU_1447	0	0	0	0	0	0	0	0	0	0	0	0	0	0	0	0	0	0	0	0	0	0	0	0	0	0	0	0	0	0	0	0	0	0	0	0	0	0	3.54799e-05	0	k__unidentified; p__unidentified; c__unidentified; o__unidentified; f__unidentified; g__unidentified; s__unidentified
OTU_1449	0	0	0	0	0	0	0	0	3.54799e-05	0	3.54799e-05	3.54799e-05	0	0	0	0	0	0	0	3.54799e-05	0	0	0	0.00010644	0	0	0.00010644	0	0	0	0	0	3.54799e-05	0	0	0	0	0	0	0	k__unidentified; p__unidentified; c__unidentified; o__unidentified; f__unidentified; g__unidentified; s__unidentified
OTU_145	0	0	3.54799e-05	0	0	0	0	0	0	0	0	0	0	0	0.00010644	0.00010644	0	0	0	0	0	0	0	0	0	0	0	0	0	0	0	0	0	0	0	0	0	0	0	0	k__Bacteria; p__Firmicutes; c__Bacilli; o__Bacillales; f__Bacillaceae; g__Amphibacillus; s__uncultured_bacterium
OTU_1450	0	0	3.54799e-05	0	0	0	0	0	0	0	0	0	0	3.54799e-05	0	0	0	0	0	0	0	0	0	0	0	0	7.09597e-05	0	0	0	0	0	0	0	0	0	0	0	0	0	k__unidentified; p__unidentified; c__unidentified; o__unidentified; f__unidentified; g__unidentified; s__unidentified
OTU_1451	0	0	0	0	0	0	0	0	0	0	0	0	0	0	0	0	0	0	0	3.54799e-05	0	0	0	0	0	0	0	3.54799e-05	0	0	0	0	0	0	0	0	0	0	0	0	k__Bacteria; p__Firmicutes; c__Bacilli; o__Lactobacillales; f__Lactobacillaceae; g__Lactobacillus; s__uncultured_bacterium
OTU_1452	0	0	0	0	0	0	0	0	0	0	0	0	0	0	0	0	0	0	0	0	0	0	0	0	0	0	0	0	0	0	0	0	0	0	3.54799e-05	0	0	0	0	0	k__unidentified; p__unidentified; c__unidentified; o__unidentified; f__unidentified; g__unidentified; s__unidentified
OTU_1453	0	0	0	0	0	0	0	0	0	0	0	3.54799e-05	0	0	0	0	0	0	0	0	0	0	0	0	0	0	0	0	0	0	0	0	0	0	0	0	0	0	0	0	k__Bacteria; p__Firmicutes; c__Bacilli; o__Lactobacillales; f__Lactobacillaceae; g__Lactobacillus; s__metagenome
OTU_1454	0	0	0	0	0	0	0	0	0	0	0	0	0	0	0	0	0	0	0	0	0	0	0	0	0	0	0	3.54799e-05	0	0	0	0	0	0	3.54799e-05	0	0	0	0	0	k__unidentified; p__unidentified; c__unidentified; o__unidentified; f__unidentified; g__unidentified; s__unidentified
OTU_1455	0	0	0	0	0	0	0	0	0	0	0	0	0	0	0	3.54799e-05	0	0	3.54799e-05	0	0	0	0	3.54799e-05	0	0	0	0	0	0	0	0	0	0	0	0	0	0	0	0	k__unidentified; p__unidentified; c__unidentified; o__unidentified; f__unidentified; g__unidentified; s__unidentified
OTU_1456	0	0	3.54799e-05	3.54799e-05	0	0	0	7.09597e-05	0	0	3.54799e-05	0.000141919	0	0	0	0	0	0	0	3.54799e-05	0	0	3.54799e-05	0.000390279	0	0	0	0	0	0	0	3.54799e-05	3.54799e-05	0	0	0	0	0	0	0	k__unidentified; p__unidentified; c__unidentified; o__unidentified; f__unidentified; g__unidentified; s__unidentified
OTU_1457	0	0	0	0	0	0	0	0	0	0	0	0	0	0	0	0	3.54799e-05	0	0	0	0	0	0	0	0	0	3.54799e-05	0	3.54799e-05	0	0	0	0	0	0	0	0	0	0	0	k__unidentified; p__unidentified; c__unidentified; o__unidentified; f__unidentified; g__unidentified; s__unidentified
OTU_1458	0	0	0	0	0	0	0	0	0	0	0	0	0	0	0	0	0	0	0	0	0	0	0	0	0	0	0	0	3.54799e-05	0	0	0	3.54799e-05	0	3.54799e-05	0	0	0	0	0	k__unidentified; p__unidentified; c__unidentified; o__unidentified; f__unidentified; g__unidentified; s__unidentified
OTU_1459	0	0	0	0	0	0	0	0	0	0	0	0	0	0	0	0	0	0	0	0	0	0	0	0	0	0	3.54799e-05	0	0	0	0	0	0	0	0	0	0	0	0	0	k__unidentified; p__unidentified; c__unidentified; o__unidentified; f__unidentified; g__unidentified; s__unidentified
OTU_146	0	0	7.09597e-05	0	0	0	0	0	0	0	0	0	0	0	0	0	0	0	0	0	0	0	0	0	0	0	0	3.54799e-05	0	0	0	0	0	0	0	0	0	0	0	0	k__Bacteria; p__Proteobacteria; c__Gammaproteobacteria; o__Pseudomonadales; f__Moraxellaceae; g__Acinetobacter; s__Acinetobacter_lwoffii
OTU_1460	0	0	0	0	0	0	0	0	0	0	0	0	3.54799e-05	7.09597e-05	0	3.54799e-05	0	0	0	7.09597e-05	0	0	3.54799e-05	0	0	3.54799e-05	0	0	0	3.54799e-05	0	0	0	0	0	0	0	0	0	0	k__Bacteria; p__Firmicutes; c__Bacilli; o__Lactobacillales; f__Streptococcaceae; g__Streptococcus; s__Streptococcus_equinus_SN033
OTU_1461	0	0	3.54799e-05	0	0	0	0	3.54799e-05	0	0	0	0	0	0	0	0	0	0	0	0	0	0	0	3.54799e-05	0	0	0	0	0	0	0	0	0	0	0	0	0	0	0	0	k__unidentified; p__unidentified; c__unidentified; o__unidentified; f__unidentified; g__unidentified; s__unidentified
OTU_1462	0	0.000212879	3.54799e-05	0	0	3.54799e-05	3.54799e-05	0	3.54799e-05	3.54799e-05	3.54799e-05	0	3.54799e-05	0.000212879	7.09597e-05	0	3.54799e-05	0	7.09597e-05	0.00010644	7.09597e-05	0	0.000177399	3.54799e-05	7.09597e-05	3.54799e-05	0	3.54799e-05	0	0	7.09597e-05	3.54799e-05	3.54799e-05	3.54799e-05	3.54799e-05	7.09597e-05	0	0	0.000177399	7.09597e-05	k__Bacteria; p__Firmicutes; c__Bacilli; o__Lactobacillales; f__Lactobacillaceae; g__Lactobacillus; s__Lactobacillus_murinus_DSM_20452_NBRC_14221
OTU_1463	0	0	7.09597e-05	0	0	0	0	0	0	0	0	0	0	0	0.000177399	0	0	0	0	0	0	0	0	0	0	0	3.54799e-05	0	0	0	0	0	0	0	0	0	0	0	0	0	k__unidentified; p__unidentified; c__unidentified; o__unidentified; f__unidentified; g__unidentified; s__unidentified
OTU_1464	0	0	0	0	0	0	0	0	0	0	0	0	0	0	0	0	0	0	0	0	0	0	0	0	0	0	0	0	0	0	0	0	0	0	0	0	0	0	0	3.54799e-05	k__Bacteria; p__Proteobacteria; c__Gammaproteobacteria; o__Enterobacterales; f__Enterobacteriaceae; g__Escherichia-Shigella; s__metagenome
OTU_1467	0	0	3.54799e-05	0.00010644	0	0	0.000141919	0.000141919	0	0	0	0	3.54799e-05	0	3.54799e-05	0	0	3.54799e-05	0.00010644	0	0	0	3.54799e-05	0	3.54799e-05	3.54799e-05	0	0.00010644	0	3.54799e-05	0	0	0	0	3.54799e-05	0	3.54799e-05	3.54799e-05	0	3.54799e-05	k__unidentified; p__unidentified; c__unidentified; o__unidentified; f__unidentified; g__unidentified; s__unidentified
OTU_1469	0	0	0	0	0	0	0	0	0	0	0	0	0	0	0	0	0	0	0	0	0	0	0	0	0	3.54799e-05	0	3.54799e-05	0	0	0	0	0	0	3.54799e-05	3.54799e-05	0	0	0	0	k__unidentified; p__unidentified; c__unidentified; o__unidentified; f__unidentified; g__unidentified; s__unidentified
OTU_147	0	0	0	0	7.09597e-05	0	0	0	0	0	0	0	0	0	0	0	0	3.54799e-05	0	0	0	0	0	0	0	0	0	0	7.09597e-05	0	0	0	0	0	0	0	0	0	0	0	k__Bacteria; p__Acidobacteriota; c__Subgroup_22; o__uncultured_bacterium; f__unidentified; g__unidentified; s__unidentified
OTU_1470	0	0	3.54799e-05	0	0	0	0	0	0	0	0	0	0	0	0	0	0	0	0	0	0	0	0	0	0	0	0	0	0	0	0	0	0	0	0	0	0	0	3.54799e-05	0	k__unidentified; p__unidentified; c__unidentified; o__unidentified; f__unidentified; g__unidentified; s__unidentified
OTU_1471	0	0	0	0	0	0	0	0	0	0	0	0	0	0	0	0	0	0	0	0	0	0	0	0	0	0	0	3.54799e-05	0	0	0	0	0	0	0	0	0	0	0	0	k__unidentified; p__unidentified; c__unidentified; o__unidentified; f__unidentified; g__unidentified; s__unidentified
OTU_1472	0	3.54799e-05	0	0	0	0	0	0	0	0	0	0	0	0	0	0	0	0	0	0	0	0	0	0	0	0	0	0	0	0	0	0	0	0	0	0	0	0	0	0	k__unidentified; p__unidentified; c__unidentified; o__unidentified; f__unidentified; g__unidentified; s__unidentified
OTU_1473	0	0	0	0	0	0	0	0	0.000141919	0	7.09597e-05	0	0	0	0	0	0	0	3.54799e-05	0	0	0	0	0	0	0	0	0	0	0	0	0	0.000177399	0	0.000141919	0	0	0	0	0	k__unidentified; p__unidentified; c__unidentified; o__unidentified; f__unidentified; g__unidentified; s__unidentified
OTU_1474	0	0	3.54799e-05	0	0	0	0	0	3.54799e-05	0	0	3.54799e-05	0	0	0	3.54799e-05	0	3.54799e-05	0	0	0	0	0	3.54799e-05	0	0	0	0	0	0	0	0	0	0	0	0	0	0	0	0	k__unidentified; p__unidentified; c__unidentified; o__unidentified; f__unidentified; g__unidentified; s__unidentified
OTU_1475	0	0	0	0	0	0	0	0	0	0	0	0	0	0	0	0	0	0	0	0	0	0	0	0	0	0	0	0	0	0	0	0	3.54799e-05	0	0	0	0	0	0	0	k__unidentified; p__unidentified; c__unidentified; o__unidentified; f__unidentified; g__unidentified; s__unidentified
OTU_1476	0	0	0	0	0	0	0	0	0	0	0	0	0	0	0	0	0	0	3.54799e-05	0	0	0	0	0	0	0	0	0	0	0	0	0	0	0	0	0	0	0	0	0	k__unidentified; p__unidentified; c__unidentified; o__unidentified; f__unidentified; g__unidentified; s__unidentified
OTU_1477	0	0	3.54799e-05	0	0	0	0	0	0	0	0	0	0	0	0	0	0	0	0	0	0	0	0	0	0	0	0	0	0	0	0	0	0	0	0	0	0	0	0	0	k__unidentified; p__unidentified; c__unidentified; o__unidentified; f__unidentified; g__unidentified; s__unidentified
OTU_1478	0	0	3.54799e-05	0	0	0	0	0	0	0	0	0	0	0	0	0	0	0	0	0	0	0	0	3.54799e-05	0	0	0	0	0	0	0	0	0	0	0	0	0	0	0	0	k__unidentified; p__unidentified; c__unidentified; o__unidentified; f__unidentified; g__unidentified; s__unidentified
OTU_1479	0	0	0	0	0	0	3.54799e-05	0	0	0	0	0	0	0	0	0	0	0	0	0	0	0	0	0	0	0	0	0	0	0	0	0	0	0	0	0	0	0	0	0	k__unidentified; p__unidentified; c__unidentified; o__unidentified; f__unidentified; g__unidentified; s__unidentified
OTU_148	7.09597e-05	0.00141919	0.000354799	0.000248359	0	0	0.000141919	0	3.54799e-05	0	0.000886997	3.54799e-05	0.000212879	7.09597e-05	0.00117084	0.00209331	0	3.54799e-05	0	0	0	0.000283839	0.000212879	0	0.000141919	0.000354799	0.00219975	0.0134469	0.000141919	3.54799e-05	0	0.000319319	0.000354799	7.09597e-05	0	0	0.000425758	0.000354799	3.54799e-05	0.000248359	k__Bacteria; p__Firmicutes; c__Bacilli; o__Staphylococcales; f__Staphylococcaceae; g__Staphylococcus; s__Staphylococcus_sciuri
OTU_1481	0	0	0	0	0	0	0	0	0	0	0	0	0	0	0	0	0	0	0	0	0	0	0	0	0	0	0	0	0	0	0	0	0	0	0	0	0	3.54799e-05	0	0	k__Bacteria; p__Firmicutes; c__Clostridia; o__Lachnospirales; f__Lachnospiraceae; g__uncultured; s__uncultured_bacterium
OTU_1482	0	0	0	0	0	0	0	3.54799e-05	0	0	0	0	0	0	0	0	0	0	0	0	0	0	0	0	0	0	0	0	0	0	0	0	0	0	0	0	0	0	0	0	k__unidentified; p__unidentified; c__unidentified; o__unidentified; f__unidentified; g__unidentified; s__unidentified
OTU_1483	0	0	0	0	0	0	0	0	0	0	3.54799e-05	0	0	0	0	0	0	0	0	0	0	0	0	0	0	0	0	0	0	3.54799e-05	0	0	0	0	0	0	0	0	0	0	k__unidentified; p__unidentified; c__unidentified; o__unidentified; f__unidentified; g__unidentified; s__unidentified
OTU_1485	0	0	7.09597e-05	0	7.09597e-05	0	0	0	0	0	3.54799e-05	0	0	0	3.54799e-05	3.54799e-05	0	0	0	0	0	3.54799e-05	0	0	7.09597e-05	3.54799e-05	3.54799e-05	0	0	3.54799e-05	0	3.54799e-05	0	0	0	0	0	3.54799e-05	0	0	k__unidentified; p__unidentified; c__unidentified; o__unidentified; f__unidentified; g__unidentified; s__unidentified
OTU_1487	0	0	0	0	0	0	0	0	0	0	0	0	0	0	0	0	0	0	0	0	0	0	0	0	0	0	3.54799e-05	0	0	0	0	0	0	0	3.54799e-05	0	0	0	0	0	k__unidentified; p__unidentified; c__unidentified; o__unidentified; f__unidentified; g__unidentified; s__unidentified
OTU_1488	3.54799e-05	0	3.54799e-05	0	7.09597e-05	7.09597e-05	0	0	0	3.54799e-05	0	0	0.000141919	0.000212879	0	0	0	3.54799e-05	0	0	0	0	7.09597e-05	0	0	3.54799e-05	0	0	3.54799e-05	3.54799e-05	0	0	0	3.54799e-05	0	3.54799e-05	0	0	3.54799e-05	3.54799e-05	k__Bacteria; p__Firmicutes; c__Bacilli; o__Lactobacillales; f__Lactobacillaceae; g__Lactobacillus; s__uncultured_bacterium
OTU_1489	0	0	0	0	0	0	0	0	0	0	0	0	0	0	0	0	0	0.00010644	0	0	0	0	0	0	0	0	0	0	0	0	0	0	0	0	0	0	0	0	0	0	k__unidentified; p__unidentified; c__unidentified; o__unidentified; f__unidentified; g__unidentified; s__unidentified
OTU_149	0	0	0	0	0	0	0	0	0	0	0	0	0	0	0	0	0	0	0	0	0	0	0	0	0	0	0	3.54799e-05	0	0	0	0	0	0	0	0	0	0	0	0	k__Bacteria; p__Desulfobacterota; c__Syntrophobacteria; o__Syntrophobacterales; f__Syntrophobacteraceae; g__Syntrophobacter; s__uncultured_bacterium_SJA-172
OTU_1491	0	0	0	0	0	0	0	0	0	0	0	3.54799e-05	0	0	0	0	0	0	0	0	0	0	0	0	0	0	0	0	0	0	0	0	0	0	0	0	0	0	0	0	k__Bacteria; p__Proteobacteria; c__Gammaproteobacteria; o__Enterobacterales; f__Enterobacteriaceae; g__Escherichia-Shigella; s__unidentified_marine_bacterioplankton
OTU_1492	0	0.00010644	0.000354799	0.000461238	0	0	7.09597e-05	0.000248359	7.09597e-05	0	0.00010644	0.000177399	7.09597e-05	0	0.000283839	0.000141919	0	3.54799e-05	0.000248359	0.000141919	0	7.09597e-05	7.09597e-05	0.000425758	3.54799e-05	0.000390279	0.000532198	0.000212879	3.54799e-05	0.000212879	0	0.00010644	7.09597e-05	3.54799e-05	0.000141919	3.54799e-05	0.000674117	0.00134823	0.000567678	0.00163207	k__unidentified; p__unidentified; c__unidentified; o__unidentified; f__unidentified; g__unidentified; s__unidentified
OTU_1493	0	0	0	0	0	0	0	0	0	0	0.000141919	0	0	0	0	0	0	0	0	0	0	0	0	0	0	0	0	0	0	0	0	0	0	0	0.000177399	0	0	0	0	0	k__unidentified; p__unidentified; c__unidentified; o__unidentified; f__unidentified; g__unidentified; s__unidentified
OTU_1494	0	0	0	0	0	0	0	0	0	0	0	3.54799e-05	0	0	0	0	0	0	0	0	0	0	0	0	0	0	0	0	0	0	0	0	0	0	0	0	0	0	0	0	k__unidentified; p__unidentified; c__unidentified; o__unidentified; f__unidentified; g__unidentified; s__unidentified
OTU_1495	0	0	0	0	0	0	0	0	0	0	0	0	0	0	0	0	0	0	0	0	0	0	0	0	0	0	3.54799e-05	0	0	3.54799e-05	0	0	0	0	0	0	3.54799e-05	0	0	0	k__unidentified; p__unidentified; c__unidentified; o__unidentified; f__unidentified; g__unidentified; s__unidentified
OTU_1496	0	3.54799e-05	0.00010644	3.54799e-05	0	0	7.09597e-05	0.000141919	7.09597e-05	3.54799e-05	0.000141919	0.00010644	3.54799e-05	0	0.000283839	7.09597e-05	0	3.54799e-05	0.000177399	0.000177399	0	0.000177399	7.09597e-05	0.00117084	0.00010644	0.000212879	0.000425758	7.09597e-05	3.54799e-05	7.09597e-05	3.54799e-05	0	7.09597e-05	0	3.54799e-05	3.54799e-05	3.54799e-05	0	0	0	k__unidentified; p__unidentified; c__unidentified; o__unidentified; f__unidentified; g__unidentified; s__unidentified
OTU_1498	0	0	0	0	0	0	0	0	0	0	0	0	0	0	0	0	0	3.54799e-05	0	0	0	0	0	0	0	0	0	0	0	0	0	0	0	0	7.09597e-05	0	0	0	0	0	k__unidentified; p__unidentified; c__unidentified; o__unidentified; f__unidentified; g__unidentified; s__unidentified
OTU_15	0	0	3.54799e-05	0	0	0	3.54799e-05	0	0	0	0	0	0	0	0	0	0	0	0	0	0	0	0	3.54799e-05	0	0	3.54799e-05	3.54799e-05	0	0	0	0	0	0	3.54799e-05	0	3.54799e-05	0	0	0	k__unidentified; p__unidentified; c__unidentified; o__unidentified; f__unidentified; g__unidentified; s__unidentified
OTU_150	7.09597e-05	0.00010644	0.000851517	0.000886997	0.000390279	0	7.09597e-05	0.000674117	0.000496718	7.09597e-05	7.09597e-05	0.0010644	0.000390279	3.54799e-05	0.00205783	0.00219975	0.00400922	0.000851517	0.000957956	0.000212879	0.000141919	0.000532198	0.00844421	0.000425758	0.00329963	0.000354799	0.000319319	0.000319319	0.000461238	0.000177399	7.09597e-05	0.000390279	0.000177399	0.000177399	0.000212879	0.000248359	0.000283839	0.000283839	7.09597e-05	0.000141919	k__Bacteria; p__Proteobacteria; c__Gammaproteobacteria; o__Enterobacterales; f__Enterobacteriaceae; g__Enterobacter; s__Enterobacter_cloacae_UCICRE_11
OTU_1501	0	0	3.54799e-05	0	0	3.54799e-05	0	0	0	0	0	0	0	0	0	0	0	0	0	0	0	0	0	3.54799e-05	0	0	0	0	0	0	0	0	0	0	0	0	0	0	0	0	k__unidentified; p__unidentified; c__unidentified; o__unidentified; f__unidentified; g__unidentified; s__unidentified
OTU_1502	0	0	0	3.54799e-05	0	0	0	0	0	0	0	0	0	0	0	0	0	0	0	0	0	0	0	0	0	0	7.09597e-05	0	0	0	0	0	3.54799e-05	0	0	0	0	0	0	0	k__unidentified; p__unidentified; c__unidentified; o__unidentified; f__unidentified; g__unidentified; s__unidentified
OTU_1503	0	0	3.54799e-05	0	0	0	0	0	0	0	0	0	0	0	0	0	0	0	0	0	0	0	0	0	0	3.54799e-05	0	3.54799e-05	0	0	0	0	0	0	0	0	0	0	0	0	k__unidentified; p__unidentified; c__unidentified; o__unidentified; f__unidentified; g__unidentified; s__unidentified
OTU_1504	0	0	0	0	0	0	0	0	0	0	0	0	0	0	0	0	0	0	0	0	0	0	0	0	0	0	3.54799e-05	0	0	0	0	0	0	0	0	0	0	0	0	0	k__unidentified; p__unidentified; c__unidentified; o__unidentified; f__unidentified; g__unidentified; s__unidentified
OTU_1505	0	0	0	0	0	0	0	0	0	0	0	0	0	0	0	0	0	0	0	0	0	0	0	0	0	0	0	0	0	0	0	0	0	0	0	3.54799e-05	0	0	0	0	k__unidentified; p__unidentified; c__unidentified; o__unidentified; f__unidentified; g__unidentified; s__unidentified
OTU_1506	0.000212879	0.000283839	0.00177399	0.00166755	0.000177399	0.000141919	0.000354799	0.00163207	0.000993436	0.000425758	0.000816037	0.00202235	0.000283839	0.000319319	0.00329963	0.0012418	0.000141919	0.00159659	0.000851517	0.000886997	7.09597e-05	0.000709597	0.000354799	0.00251907	0.000283839	0.00159659	0.00283839	0.00276743	0.000141919	0.00195139	0.000141919	0.00173851	0.000886997	0.000461238	0.00145467	0.000993436	0.00141919	0.00280291	0.00319319	0.00411566	k__unidentified; p__unidentified; c__unidentified; o__unidentified; f__unidentified; g__unidentified; s__unidentified
OTU_1507	3.54799e-05	0	0	3.54799e-05	0	0	0	0	0	0	0	0	0	0	0	0	0	0	0	0	0	0	0	0	3.54799e-05	0	0	0	0	0	0	0	0	0	0	0	3.54799e-05	0	0	3.54799e-05	k__unidentified; p__unidentified; c__unidentified; o__unidentified; f__unidentified; g__unidentified; s__unidentified
OTU_1508	3.54799e-05	0	0	3.54799e-05	0	0	0	0	0	0	0	0	0	0	0	0	0	0	0	0	0	0	0	0	0	0	0	0	0	0	0	0	0	0	0	0	0	0	0	0	k__unidentified; p__unidentified; c__unidentified; o__unidentified; f__unidentified; g__unidentified; s__unidentified
OTU_1509	0	0	0	0	0	0	0	0	0	0	0	0	0	0	0	0	0	3.54799e-05	0	0	0	0	0	3.54799e-05	0	0	0	0	0	0	0	0	0	0	0	0	0	0	0	0	k__unidentified; p__unidentified; c__unidentified; o__unidentified; f__unidentified; g__unidentified; s__unidentified
OTU_151	0.000141919	0	0	0	0	0	0	0	0	0	0	0	0.00010644	0	0	0	0	0	0	0	0	0.000177399	0	0	7.09597e-05	0	0	0	0	0	0	0	0	3.54799e-05	3.54799e-05	0	0.00922476	7.09597e-05	0.0012418	0.000248359	k__Bacteria; p__Desulfobacterota; c__Desulfovibrionia; o__Desulfovibrionales; f__Desulfovibrionaceae; g__Desulfovibrio; s__uncultured_bacterium
OTU_1510	0	0	0	0	0	0	0	0	0	0	0	0	0	0	3.54799e-05	3.54799e-05	0	0	0	0	0	0	0	0	0	0	3.54799e-05	0	0	0	0	0	0	0	0	0	0	0	0	0	k__unidentified; p__unidentified; c__unidentified; o__unidentified; f__unidentified; g__unidentified; s__unidentified
OTU_1511	0	0	3.54799e-05	0	0	0	0	0	3.54799e-05	0	0	0	0	0	0	0	0	0	0	0	0	0	0	0	0	0	0	0	0	0	0	0	0	0	0	0	0	0	0	0	k__unidentified; p__unidentified; c__unidentified; o__unidentified; f__unidentified; g__unidentified; s__unidentified
OTU_1515	3.54799e-05	0	0	0	0	0	0	0	0	0	0	0	0	0	0	0	0	0	0	0	0	0	0	3.54799e-05	7.09597e-05	0	0	0	0	0	0	0	0	0	0	0	0	0	0	0	k__unidentified; p__unidentified; c__unidentified; o__unidentified; f__unidentified; g__unidentified; s__unidentified
OTU_1517	0	0	0	0	0	0	0	0	0	0	0	0	0	0	0	0	0	0	3.54799e-05	0	0	0	0	0	0	0	0	0	0	0	0	0	0	0	0	0	0	0	0	0	k__unidentified; p__unidentified; c__unidentified; o__unidentified; f__unidentified; g__unidentified; s__unidentified
OTU_1519	0	0	0	0	0	0	0	0	0	0	0	0	0	0	3.54799e-05	0	0	0	0	0	0	0	0	0	0	0	0	0	0	0	0	0	0	0	0	0	0	0	3.54799e-05	0	k__unidentified; p__unidentified; c__unidentified; o__unidentified; f__unidentified; g__unidentified; s__unidentified
OTU_152	0	0	0	0	0	0	0.000532198	7.09597e-05	0	0	0	0	0.000248359	0	0	3.54799e-05	0	0	0	0.000248359	0	0.000496718	0	0	0.00347703	0	7.09597e-05	0	3.54799e-05	0	0	0.00549938	0.000177399	7.09597e-05	7.09597e-05	0	0.000141919	7.09597e-05	0	0.000212879	k__Bacteria; p__Firmicutes; c__Bacilli; o__Lactobacillales; f__Lactobacillaceae; g__Lactobacillus; s__Lactobacillus_intestinalis_DSM_6629
OTU_1520	0	0	0	0	0	0	0	0	0	0	0	0	0	0	0	0	0	0	0	0	0	0	0	0	0	3.54799e-05	0	0	0	0	0	0	7.09597e-05	0	3.54799e-05	0	0	0	0	0	k__unidentified; p__unidentified; c__unidentified; o__unidentified; f__unidentified; g__unidentified; s__unidentified
OTU_1521	0	0	3.54799e-05	7.09597e-05	0	0	0	7.09597e-05	3.54799e-05	0	0	0	0	0	0.000141919	0	0	7.09597e-05	7.09597e-05	3.54799e-05	0	3.54799e-05	0	0.000319319	0	3.54799e-05	3.54799e-05	0	0	0	0	0	0	0	0	0	0	0	0	0	k__unidentified; p__unidentified; c__unidentified; o__unidentified; f__unidentified; g__unidentified; s__unidentified
OTU_1522	0	0	0	0	0	3.54799e-05	0	0	0	0	0	3.54799e-05	0	0	3.54799e-05	0	0	0	0	0	0	0	0	3.54799e-05	0	3.54799e-05	0	0	0	0	0	0	0	0	0	0	0	0	0	0	k__unidentified; p__unidentified; c__unidentified; o__unidentified; f__unidentified; g__unidentified; s__unidentified
OTU_1523	0	0	0	0	0	0	0	0	0	0	0	0	0	0	0	0	0	0	0	0	0	0	0	0	0	0	0	0	0	0	0	0	3.54799e-05	0	0	0	0	0	0	0	k__unidentified; p__unidentified; c__unidentified; o__unidentified; f__unidentified; g__unidentified; s__unidentified
OTU_1524	0	0	0	0	0	0	0	0	0	0	0	0	0	0	7.09597e-05	3.54799e-05	0	0	0	3.54799e-05	0	3.54799e-05	0	0.00010644	0	0	0	0	0	3.54799e-05	0	0	0	0	0	0	0	0	0	0	k__unidentified; p__unidentified; c__unidentified; o__unidentified; f__unidentified; g__unidentified; s__unidentified
OTU_1525	0	3.54799e-05	0	0	0	0	0	7.09597e-05	7.09597e-05	0	0	0	0	0	0	0	0	0	0	0	0	0	0	0	0	0	3.54799e-05	0	0	0	0	0	3.54799e-05	3.54799e-05	0	0	0	0	3.54799e-05	0	k__unidentified; p__unidentified; c__unidentified; o__unidentified; f__unidentified; g__unidentified; s__unidentified
OTU_1526	0	3.54799e-05	0.00010644	7.09597e-05	0	0	3.54799e-05	0	0.00010644	3.54799e-05	3.54799e-05	7.09597e-05	0	0	3.54799e-05	0	0	7.09597e-05	0	0	0	3.54799e-05	0.000177399	0.000390279	3.54799e-05	3.54799e-05	0.000141919	3.54799e-05	0	7.09597e-05	7.09597e-05	7.09597e-05	0	0	7.09597e-05	0	0	3.54799e-05	0	0	k__unidentified; p__unidentified; c__unidentified; o__unidentified; f__unidentified; g__unidentified; s__unidentified
OTU_1527	0	0	0	0	0	0	3.54799e-05	0	3.54799e-05	0	0	0	0	0	0	0	0	0	0	0	0	0	0	3.54799e-05	0	0	0	0	0	0	0	0	7.09597e-05	0	0	0	0	0	0	0	k__unidentified; p__unidentified; c__unidentified; o__unidentified; f__unidentified; g__unidentified; s__unidentified
OTU_1528	0	0	0	0	0	0	0	0	0	0	0	0	0	0	0	0	0	0	0	0	0	0	0	0	0	0	0	0	0	3.54799e-05	0	0	0	0	0	0	0	3.54799e-05	0	0	k__unidentified; p__unidentified; c__unidentified; o__unidentified; f__unidentified; g__unidentified; s__unidentified
OTU_153	3.54799e-05	0	0.00010644	0	0.000283839	0.000141919	0.000141919	0	0	0	0.000248359	0	3.54799e-05	3.54799e-05	0	7.09597e-05	0.000141919	0.000745077	0	0	0	7.09597e-05	0.000532198	0	0	0	0	0	0.000248359	0.000319319	0	0.000141919	0	0	3.54799e-05	0	0.00010644	3.54799e-05	0.000177399	3.54799e-05	k__Bacteria; p__Proteobacteria; c__Gammaproteobacteria; o__Burkholderiales; f__Alcaligenaceae; g__Bordetella; s__Bordetella_pseudohinzii
OTU_1531	0	0	0	0	0	0	0	0	0	0	0	0	0	0	0	0	0	0	0	0	0	0	0	0	0	0	0	0	0	0	0	0	0	0	3.54799e-05	0	0	0	0	0	k__unidentified; p__unidentified; c__unidentified; o__unidentified; f__unidentified; g__unidentified; s__unidentified
OTU_1532	0	0	0	0	0	0	0	0	0	0	0	0	0	3.54799e-05	0	0	0	0	0	0	0	0	0	0	0	0	0	0	0	0	0	0	0	0	0	0	0	0	0	0	k__unidentified; p__unidentified; c__unidentified; o__unidentified; f__unidentified; g__unidentified; s__unidentified
OTU_1533	0	0	0	0	0	0	0	0	0	0	0	0	0	0	0	0	0.000141919	0	0	0	0	0	0	0	0	0	0	0	0.00010644	0	0	0	0	0	0	0	0	0	0	0	k__unidentified; p__unidentified; c__unidentified; o__unidentified; f__unidentified; g__unidentified; s__unidentified
OTU_1534	0	0	0	0	0	0	0	0	3.54799e-05	0	0	0	0	0	0	0	0	0	0	0	0	0	0	0	0	0	0	0	0	0	0	0	0	0	0	0	0	0	0	0	k__unidentified; p__unidentified; c__unidentified; o__unidentified; f__unidentified; g__unidentified; s__unidentified
OTU_1536	0	0	0	0	0	0	0	0	0	0	0	0	0	0	7.09597e-05	0	0	0	0	0	0	0	0	0	7.09597e-05	0	0	0	0	0	0	0	0	0	0	0	0	0	0	0	k__unidentified; p__unidentified; c__unidentified; o__unidentified; f__unidentified; g__unidentified; s__unidentified
OTU_1537	0	0	0	3.54799e-05	0	0	0	0	0	0	0	0	0	0	0	0	0	0	0	0	0	0	0	0	0	0	0	3.54799e-05	0	0	0	0	0	0	0	0	0	0	0	0	k__unidentified; p__unidentified; c__unidentified; o__unidentified; f__unidentified; g__unidentified; s__unidentified
OTU_1538	0	0	0	0	0	0	0	0	0	0	0	0	0	0	0	0	0	0	0	0	0	0	0	7.09597e-05	0	0	0	0	0	0	0	0	0	0	0	0	0	0	0	0	k__unidentified; p__unidentified; c__unidentified; o__unidentified; f__unidentified; g__unidentified; s__unidentified
OTU_154	0	0	0	0	3.54799e-05	0	0	0	3.54799e-05	3.54799e-05	7.09597e-05	0	0	0	0.000248359	0.000177399	0	0	0	0	0	0.000248359	0	7.09597e-05	3.54799e-05	7.09597e-05	7.09597e-05	0	3.54799e-05	0	3.54799e-05	0	0.00010644	0	0	0	0.000354799	0	0	3.54799e-05	k__Bacteria; p__Firmicutes; c__Bacilli; o__Bacillales; f__Planococcaceae; g__Sporosarcina; s__Sporosarcina_sp._VKM_B-700
OTU_1540	0	0	0	0	0	0	7.09597e-05	0	0	0	3.54799e-05	3.54799e-05	0	0	0	0	0	3.54799e-05	0	0	0	0	0	0	0	7.09597e-05	0	0	0	0	0	0	3.54799e-05	0	0	0	0	0	0	0	k__unidentified; p__unidentified; c__unidentified; o__unidentified; f__unidentified; g__unidentified; s__unidentified
OTU_1541	0	0	0	0	0	0	0	0	0	0	0	0	0	0	0	0	0	0	0	0	0	0	0	3.54799e-05	0	0	0	0	0	0	0	0	0	0	0	0	0	0	0	0	k__unidentified; p__unidentified; c__unidentified; o__unidentified; f__unidentified; g__unidentified; s__unidentified
OTU_1542	0	0	0	0	0	0	0	0	0	0	0	0	3.54799e-05	0	0	0	0	0	0	0	0	0	0	0	0	0	0	0	0	0	0	0	0	0	0	0	0	0	0	0	k__unidentified; p__unidentified; c__unidentified; o__unidentified; f__unidentified; g__unidentified; s__unidentified
OTU_1544	0	0	0	0	0	0	0	0	0	0	0	0	0	0	0	0	0	0	0	0	0	0	0	0	0	3.54799e-05	0	0	3.54799e-05	3.54799e-05	0	0	0	0	0	0	0	0	0	0	k__unidentified; p__unidentified; c__unidentified; o__unidentified; f__unidentified; g__unidentified; s__unidentified
OTU_1545	0	3.54799e-05	0.000141919	0.000283839	7.09597e-05	3.54799e-05	0	3.54799e-05	0.00010644	0	0.00010644	0.000496718	0	3.54799e-05	0.000319319	3.54799e-05	3.54799e-05	7.09597e-05	0.000177399	0.00010644	0	0	7.09597e-05	0.000319319	0	3.54799e-05	0.000141919	0	3.54799e-05	0.00010644	0	7.09597e-05	7.09597e-05	7.09597e-05	0	0	3.54799e-05	0.00010644	0.000141919	0.000212879	k__unidentified; p__unidentified; c__unidentified; o__unidentified; f__unidentified; g__unidentified; s__unidentified
OTU_1546	0	0	3.54799e-05	0	0	0	0	0	0	0	3.54799e-05	0	0	0	0	0	0	0	0	0	0	0	0	0	7.09597e-05	0	3.54799e-05	0	0	0	0	0	0	0	0	0	0	0	0	0	k__unidentified; p__unidentified; c__unidentified; o__unidentified; f__unidentified; g__unidentified; s__unidentified
OTU_1547	0	0	0	0	0	0	0	0	0	0	0	0	0	0	0	0	0	0	0	0	0	0	0	0	0	0	0	0	0	0	0	3.54799e-05	0	0	0	0	0	0	0	0	k__unidentified; p__unidentified; c__unidentified; o__unidentified; f__unidentified; g__unidentified; s__unidentified
OTU_1548	0	0	0	0	0	0	0	0	0	0	0	0	0	0	0	0	0	0	0	0	0	0	0	0	0	0	0	0	0	3.54799e-05	0	0	0	3.54799e-05	0	0	0	0	0	0	k__unidentified; p__unidentified; c__unidentified; o__unidentified; f__unidentified; g__unidentified; s__unidentified
OTU_1549	0	0	3.54799e-05	0	0	0	0	0	0	0	0	0	0	0	0	0	0	0	0	0	0	0	0	0	0	3.54799e-05	0	0	0	0	0	0	3.54799e-05	0	0	0	0	0	0	0	k__unidentified; p__unidentified; c__unidentified; o__unidentified; f__unidentified; g__unidentified; s__unidentified
OTU_155	0	0.000141919	0.000461238	0	0	0	7.09597e-05	3.54799e-05	0	0	3.54799e-05	3.54799e-05	3.54799e-05	0	0	0	0	0	0	3.54799e-05	0	7.09597e-05	0	0	7.09597e-05	0	0	0.000141919	0	7.09597e-05	0	0.000283839	3.54799e-05	0	0	3.54799e-05	7.09597e-05	0.000532198	7.09597e-05	3.54799e-05	k__Bacteria; p__Firmicutes; c__Bacilli; o__Staphylococcales; f__Staphylococcaceae; g__Staphylococcus; s__Staphylococcus_xylosus
OTU_1550	0	0	0	0	0	0	0	0	0	0	3.54799e-05	0	0	0	0	0	0	0	0	0	0	0	0	0	0	0	0	0	3.54799e-05	0	0	0	0	0	0	0	0	0	0	0	k__unidentified; p__unidentified; c__unidentified; o__unidentified; f__unidentified; g__unidentified; s__unidentified
OTU_1551	0	0	0	0	0	0	0	0	0	0	0	0	0	0	0	0	0	0	0	0	0	0	0	0	0	0	0	0	0	0	0	0	0	0	3.54799e-05	0	0	0	0	0	k__unidentified; p__unidentified; c__unidentified; o__unidentified; f__unidentified; g__unidentified; s__unidentified
OTU_1552	0	0	0	0	0	0	0	0	0.000212879	0	0	0	0	0	0	0	0	0	0	0	3.54799e-05	0	0	0	0	0	3.54799e-05	0	0	0	0	0	0.000212879	0	0	0	0	0	0	0	k__unidentified; p__unidentified; c__unidentified; o__unidentified; f__unidentified; g__unidentified; s__unidentified
OTU_1553	0	0	0	0	0	0	0	0	3.54799e-05	0	0	0	0	0	3.54799e-05	0	0	0	0.000177399	0	0	0	3.54799e-05	0	0	0	0	0	0	0	0	0	7.09597e-05	0	7.09597e-05	0	0	3.54799e-05	0	0	k__unidentified; p__unidentified; c__unidentified; o__unidentified; f__unidentified; g__unidentified; s__unidentified
OTU_1554	0	0	0	0	0	0	3.54799e-05	0	0	0	0	0	0	0	0	0	0	0	0	0	0	0	0	0	0	0	0	0	0	0	0	0	0	0	0	0	0	0	0	0	k__unidentified; p__unidentified; c__unidentified; o__unidentified; f__unidentified; g__unidentified; s__unidentified
OTU_1555	3.54799e-05	7.09597e-05	3.54799e-05	0.00010644	3.54799e-05	0	0.00010644	3.54799e-05	0.00010644	3.54799e-05	3.54799e-05	0.000212879	0	0.000141919	3.54799e-05	0	0	0.00010644	0	0	0	0	3.54799e-05	0.00010644	7.09597e-05	0.000603158	0.000461238	0.00010644	0	3.54799e-05	7.09597e-05	0.000283839	0.000212879	0	0.000212879	0.000212879	3.54799e-05	0.00010644	3.54799e-05	0.00010644	k__unidentified; p__unidentified; c__unidentified; o__unidentified; f__unidentified; g__unidentified; s__unidentified
OTU_1556	0	0	0	0	0	0	0	0	0	0	0	0	0	0	0	0	0	0	0	0	0	0	0	0	0	0	0	0	0	0	0	0	3.54799e-05	0	0	0	0	0	0	0	k__unidentified; p__unidentified; c__unidentified; o__unidentified; f__unidentified; g__unidentified; s__unidentified
OTU_1557	0	0	0	0	0	0	0	0	0	0	0	0	0	0	0	0	0	0	0	0	0	0	0	3.54799e-05	0	0	0	0	0	0	0	0	0	0	0	0	0	0	0	0	k__unidentified; p__unidentified; c__unidentified; o__unidentified; f__unidentified; g__unidentified; s__unidentified
OTU_1558	0	0	0	0	0	0	0	0	0	0	0	0	0	0	0	0	0	0	0	0	0	0	0	3.54799e-05	0	0	0	0	0	3.54799e-05	0	0.000141919	0	0	0	0	0	0	0	0	k__unidentified; p__unidentified; c__unidentified; o__unidentified; f__unidentified; g__unidentified; s__unidentified
OTU_1559	0	0	0	0	0	0	0	0	0	0	0	0	0	0	0	0	0	0	0	0	0	0	0	0	0	0	0	0	0	3.54799e-05	0	0	0	0	0	0	0	0	0	0	k__unidentified; p__unidentified; c__unidentified; o__unidentified; f__unidentified; g__unidentified; s__unidentified
OTU_156	0	0	0	0	0	7.09597e-05	0	0	0	0	0	0	0	3.54799e-05	0.00202235	0	0	0.00117084	0	3.54799e-05	0	0	0	3.54799e-05	0	0	0	0	0	0	0	0	0	0	0	0	0	0	0	0	k__Bacteria; p__Firmicutes; c__Bacilli; o__Brevibacillales; f__Brevibacillaceae; g__Brevibacillus; s__bacterium_enrichment_culture_clone_DT3-1
OTU_1562	0	3.54799e-05	0	0	0	0	0	3.54799e-05	0	0	0	0	0	0	0	0	0	3.54799e-05	0	3.54799e-05	0	3.54799e-05	0	0.000177399	0	0	3.54799e-05	0	0	0	0	0	0	0	0	0	0	0	0	0	k__unidentified; p__unidentified; c__unidentified; o__unidentified; f__unidentified; g__unidentified; s__unidentified
OTU_1563	0	0	0	0	0	0	0	0	0	0	0	0	0.000390279	0	0	0	0	3.54799e-05	0	0	0	0	0	0	0	0	0	0	0	0	0	0	0	0	0	0	0	0	0	0	k__unidentified; p__unidentified; c__unidentified; o__unidentified; f__unidentified; g__unidentified; s__unidentified
OTU_1564	7.09597e-05	0	0	0	0	0	0	0	0	0	0	0	0	0	0	0	0	0	0	0	0	0	0	0	3.54799e-05	0	0	0	0	0	0	0	0	0	0	0	0	0	0	0	k__unidentified; p__unidentified; c__unidentified; o__unidentified; f__unidentified; g__unidentified; s__unidentified
OTU_1565	0	0	0	0	0	0	0	3.54799e-05	0	0	0	0	0	0	0	0	0	0	0	0	0	0	0	0	0	0	3.54799e-05	0	0	0	0	0	0	0	0	0	0	0	0	0	k__unidentified; p__unidentified; c__unidentified; o__unidentified; f__unidentified; g__unidentified; s__unidentified
OTU_1568	0	0	0	0	0	0	0	0	0	0	0	0	0	0	0	0	0	0	0	0	0	0	0	0	0	0	3.54799e-05	0	0	0	0	0	0	0	0	0	0	0	0	0	k__unidentified; p__unidentified; c__unidentified; o__unidentified; f__unidentified; g__unidentified; s__unidentified
OTU_1569	0	0	0	0	0	0	0	0	0	0	0	0	0	0	0	3.54799e-05	0	0	0	0	0	0	0	0	0	3.54799e-05	0	0	0	0	0	0	0	0	3.54799e-05	0	0	0	0	0	k__unidentified; p__unidentified; c__unidentified; o__unidentified; f__unidentified; g__unidentified; s__unidentified
OTU_157	3.54799e-05	0	0.000283839	0.000212879	0	0	0.00010644	0.000177399	0.00010644	0	7.09597e-05	0.000532198	3.54799e-05	3.54799e-05	0.000851517	0.000177399	0	0.000177399	0.000283839	7.09597e-05	0	0.000141919	7.09597e-05	0.000283839	3.54799e-05	0.000141919	0.000212879	0.00010644	3.54799e-05	7.09597e-05	0	0.000177399	0.00010644	7.09597e-05	7.09597e-05	0	3.54799e-05	0.00010644	7.09597e-05	7.09597e-05	k__Bacteria; p__Proteobacteria; c__Gammaproteobacteria; o__Enterobacterales; f__Enterobacteriaceae; g__Raoultella; s__uncultured_Klebsiella_sp.
OTU_1570	0	0	0	0	0	0	0	7.09597e-05	0	0	0	0	0	0	3.54799e-05	0	0	0	0	0	0	0	0	0	0	0	0	0	0	0	0	0	0	0	0	0	0	0	0	0	k__unidentified; p__unidentified; c__unidentified; o__unidentified; f__unidentified; g__unidentified; s__unidentified
OTU_1572	0	0	0	0	0	0	0	0	0	0	0	0	0	0	0	0	0	0	0	0	0	0	0	3.54799e-05	0	0	0	0	0	0	0	0	0	0	0	0	0	0	0	0	k__unidentified; p__unidentified; c__unidentified; o__unidentified; f__unidentified; g__unidentified; s__unidentified
OTU_1573	0	0	3.54799e-05	7.09597e-05	0	0	0	3.54799e-05	3.54799e-05	0	0	3.54799e-05	0	0	0.00010644	0	3.54799e-05	0	0	0	0	0	0	7.09597e-05	0	0	0	0	0	7.09597e-05	0	0	0	0	0	0	0	0	0	0	k__unidentified; p__unidentified; c__unidentified; o__unidentified; f__unidentified; g__unidentified; s__unidentified
OTU_1574	0	0	0	0	7.09597e-05	0	0	0	0	0	0	0	0	0	0	0	0.000141919	3.54799e-05	0	0	0	0	0	0	0	0	0	0	0.000177399	0	0	0	0	0	0	0	0	0	0	0	k__unidentified; p__unidentified; c__unidentified; o__unidentified; f__unidentified; g__unidentified; s__unidentified
OTU_1575	0	0	0	0	0	0	0	0	3.54799e-05	0	0	3.54799e-05	0	0	0	0	0	0	0	0	0	0	0	0	0	0	0	0	0	0	0	0	0	0	0	0	0	0	0	0	k__unidentified; p__unidentified; c__unidentified; o__unidentified; f__unidentified; g__unidentified; s__unidentified
OTU_1576	0	0	0	0	0	0	0	3.54799e-05	0	0	0	0	0	0	0	0	0	0	0	3.54799e-05	0	0	0	7.09597e-05	0	0	0	0	0	0	0	3.54799e-05	0	0	0	0	0	0	0	0	k__unidentified; p__unidentified; c__unidentified; o__unidentified; f__unidentified; g__unidentified; s__unidentified
OTU_1577	0	0	0	0	0	0	0	3.54799e-05	0	0	0	0	0	0	0	0	0	0	0	0	0	0	0	0	0	0	3.54799e-05	0	0	0	0	0	0	0	0	0	0	0	0	0	k__unidentified; p__unidentified; c__unidentified; o__unidentified; f__unidentified; g__unidentified; s__unidentified
OTU_1578	0	0	0	0	0	0	0	0	0	0	0	0	0	0	0	3.54799e-05	0	0	0	0	0	0	0	3.54799e-05	0	0	0	0	0	0	0	0	0	0	0	0	0	0	0	0	k__unidentified; p__unidentified; c__unidentified; o__unidentified; f__unidentified; g__unidentified; s__unidentified
OTU_1579	0	0	0	0	0	0	0	0	0	0	0	0	0	0	0	0	0	0	0	0	0	0	0	3.54799e-05	0	0	0	0	0	0	0	0	0	0	0	0	0	0	0	0	k__unidentified; p__unidentified; c__unidentified; o__unidentified; f__unidentified; g__unidentified; s__unidentified
OTU_158	0	0	3.54799e-05	7.09597e-05	0	0	0	0.000283839	3.54799e-05	0	0	3.54799e-05	3.54799e-05	0	0.00010644	0.000141919	0	3.54799e-05	0.000212879	3.54799e-05	0	7.09597e-05	7.09597e-05	3.54799e-05	0	0	0	7.09597e-05	0	3.54799e-05	0	0.00010644	0	0	3.54799e-05	0	0	0	0	0	k__Bacteria; p__Proteobacteria; c__Gammaproteobacteria; o__Vibrionales; f__Vibrionaceae; g__Salinivibrio; s__Salinivibrio_sp._IB574
OTU_1580	0	0	0	0	0	0	0	0	0	0	3.54799e-05	0	0	0	0	0	0	0	0	0	0	0	0	0	0	0	0	0	0	0	0	0	0	0	0	0	0	0	0	0	k__unidentified; p__unidentified; c__unidentified; o__unidentified; f__unidentified; g__unidentified; s__unidentified
OTU_1581	0	0	0	0	0	0	0	0	0	0	0	0	0	0	0	0	0	0	0	0	0	0	0	0	0	0	0	0	0	0	0	0	3.54799e-05	0	0	0	0	0	0	0	k__unidentified; p__unidentified; c__unidentified; o__unidentified; f__unidentified; g__unidentified; s__unidentified
OTU_1583	3.54799e-05	3.54799e-05	0.00010644	7.09597e-05	0	0	7.09597e-05	3.54799e-05	0	0	0	0.000212879	0.00010644	3.54799e-05	7.09597e-05	3.54799e-05	0	7.09597e-05	0.000141919	0.00010644	0	0	0	0.000319319	3.54799e-05	0	0.000141919	0	0	7.09597e-05	0	3.54799e-05	3.54799e-05	0	0	0	0	3.54799e-05	7.09597e-05	0	k__unidentified; p__unidentified; c__unidentified; o__unidentified; f__unidentified; g__unidentified; s__unidentified
OTU_1584	0	0	0	3.54799e-05	0	0	0	3.54799e-05	0.000177399	0	3.54799e-05	0.00010644	0	0	3.54799e-05	3.54799e-05	0	0	0.000177399	3.54799e-05	3.54799e-05	0	0	0.000212879	7.09597e-05	0	3.54799e-05	3.54799e-05	0	0	0	0	0.000177399	0	3.54799e-05	0	0	0	0	3.54799e-05	k__unidentified; p__unidentified; c__unidentified; o__unidentified; f__unidentified; g__unidentified; s__unidentified
OTU_1585	0	0	7.09597e-05	3.54799e-05	0	0	3.54799e-05	3.54799e-05	3.54799e-05	0	0	0	0	0	0	0	0	3.54799e-05	0	0	0	0	0	3.54799e-05	0	0	0	7.09597e-05	0	0	0	0	0	0	0	0	0	0	0	0	k__unidentified; p__unidentified; c__unidentified; o__unidentified; f__unidentified; g__unidentified; s__unidentified
OTU_1586	0	0	0	0	0	0	0	0	0	0	0	0	0	0	3.54799e-05	0	0	0	0	0	0	0	0	0	0	0	0	0	3.54799e-05	0	0	0	0	0	0	0	0	0	0	0	k__unidentified; p__unidentified; c__unidentified; o__unidentified; f__unidentified; g__unidentified; s__unidentified
OTU_1589	0	0	0	0	0	0	0	3.54799e-05	0	0	0	0	0	0	0	0	0	0	0	0	0	0	0	0	0	0	0	0	0	3.54799e-05	0	0	0	0	0	0	0	0	0	0	k__unidentified; p__unidentified; c__unidentified; o__unidentified; f__unidentified; g__unidentified; s__unidentified
OTU_159	0	0	0.000319319	0.000248359	0	0	0	0	0.00010644	0	0	3.54799e-05	0	0	0.000283839	0.000141919	0	0.000319319	0.000212879	0.00010644	0	3.54799e-05	7.09597e-05	0.00010644	0	0.00010644	0.00010644	0.00010644	0	3.54799e-05	0	7.09597e-05	3.54799e-05	0	0	0	0	0	3.54799e-05	0	k__Bacteria; p__Proteobacteria; c__Gammaproteobacteria; o__Pseudomonadales; f__Pseudomonadaceae; g__Pseudomonas; s__Pseudomonas_putida_MTCC_5279
OTU_1590	0	0	0	0	0	0	0	0	0	0	0	0	0	0	0	0	0	0	0	0	0	0	0	0	0	0	0	0	0	3.54799e-05	0	0	0	0	0	0	0	0	0	0	k__unidentified; p__unidentified; c__unidentified; o__unidentified; f__unidentified; g__unidentified; s__unidentified
OTU_1591	0	0	0	0	0	0	0	0	0	0	0	0	0	0	0	0	0	0	0	0	0	0	0	0	0	0	0	0	0	0	0	0	0	0	0	0	0	0	0	7.09597e-05	k__unidentified; p__unidentified; c__unidentified; o__unidentified; f__unidentified; g__unidentified; s__unidentified
OTU_1592	0	3.54799e-05	0.000141919	0.000177399	3.54799e-05	0	0	0.00010644	0.000141919	0	0	0.000248359	7.09597e-05	0	0.00010644	0	0	0.00010644	0.00010644	0.00010644	3.54799e-05	0.00010644	7.09597e-05	0.000319319	3.54799e-05	0.00010644	0.000319319	0.000212879	0	0.000319319	0	0	7.09597e-05	3.54799e-05	0.000212879	7.09597e-05	0	3.54799e-05	7.09597e-05	7.09597e-05	k__unidentified; p__unidentified; c__unidentified; o__unidentified; f__unidentified; g__unidentified; s__unidentified
OTU_1593	0	0	0	0	0	0	0	0	0	0	0	0	0	0	0	0	0	0	0	0	0	0	0	0	0	3.54799e-05	0	0	0	0	0	0	0	0	0	0	0	0	0	0	k__unidentified; p__unidentified; c__unidentified; o__unidentified; f__unidentified; g__unidentified; s__unidentified
OTU_1595	0	0	0	0	0	0	0	0	0	0	0	0	0	0	0	0	0	0	0	0	0	0	0	0	0	0	0	0	0	0	0	0	3.54799e-05	0	3.54799e-05	0	0	0	0	0	k__unidentified; p__unidentified; c__unidentified; o__unidentified; f__unidentified; g__unidentified; s__unidentified
OTU_1596	0	0	0	0	0	0	0	0	0	0	0	0	0	0	0	0	0	0	3.54799e-05	0	0	0	0	7.09597e-05	0	0	0	0	0	0	0	0	0	0	0	0	0	0	0	0	k__unidentified; p__unidentified; c__unidentified; o__unidentified; f__unidentified; g__unidentified; s__unidentified
OTU_1597	0	0	0	0	0	0	0	0	0	0	0	0	3.54799e-05	0	0	0	0	0	0	0	0	0	3.54799e-05	3.54799e-05	0	0	0	0	0	0	0	0	0	0	0	0	0	0	0	0	k__unidentified; p__unidentified; c__unidentified; o__unidentified; f__unidentified; g__unidentified; s__unidentified
OTU_1599	0	0	0	0	0	0	0	0	7.09597e-05	0	3.54799e-05	0	0	0	0	0	0	0	0	0	0	0	3.54799e-05	0	0	0	0	0	0	0	0	0	3.54799e-05	0	0.000141919	0	0	0	0	0	k__unidentified; p__unidentified; c__unidentified; o__unidentified; f__unidentified; g__unidentified; s__unidentified
OTU_16	0	0	3.54799e-05	0	0	0	0	0	3.54799e-05	0	0	0	0	0	0	0	0	0	0	0	0	0	0	7.09597e-05	0	0	0	0	0	0	0	0	0	0	0	0	0	0	0	0	k__unidentified; p__unidentified; c__unidentified; o__unidentified; f__unidentified; g__unidentified; s__unidentified
OTU_160	0	3.54799e-05	0.000141919	0	0	0	0	0.00010644	7.09597e-05	0	3.54799e-05	0.000248359	3.54799e-05	0	0.000141919	0.00010644	0	0.000212879	0.000248359	7.09597e-05	0	3.54799e-05	0	0	0	3.54799e-05	3.54799e-05	0	0	3.54799e-05	0	0	0	0	0	3.54799e-05	0	0	0	0	k__Bacteria; p__Proteobacteria; c__Gammaproteobacteria; o__Burkholderiales; f__Neisseriaceae; g__Uruburuella; s__metagenome
OTU_1600	3.54799e-05	0	0	0	0	0	0	0	0	0	0	0	0	0	0	0	0	0	0	0	0	0	0	0	7.09597e-05	0	0	7.09597e-05	0	0	0	0	0	0	0	0	0	0	0	0	k__unidentified; p__unidentified; c__unidentified; o__unidentified; f__unidentified; g__unidentified; s__unidentified
OTU_1601	0	0	0	0	0	0	0	0	0	0	0	0	0	0	3.54799e-05	0	0	0	0	0	0	0	0	0	0	3.54799e-05	0	0	0	0	0	3.54799e-05	0	0	0	0	0	0	0	0	k__unidentified; p__unidentified; c__unidentified; o__unidentified; f__unidentified; g__unidentified; s__unidentified
OTU_1602	0	0	0	0	0	0	0	0	0	0	0	0	0	0	0	0	0	0	0	0	0	0	0	3.54799e-05	0	0	0	0	0	0	0	0	0	0	0	0	0	0	0	0	k__unidentified; p__unidentified; c__unidentified; o__unidentified; f__unidentified; g__unidentified; s__unidentified
OTU_1603	0	0	0	0	0	0	0	0	0	0	0	0	3.54799e-05	0	0	0	0	0	0	0	0	0	0	0	3.54799e-05	0	0	0	0	0	0	0	0	0	0	0	0	0	0	0	k__unidentified; p__unidentified; c__unidentified; o__unidentified; f__unidentified; g__unidentified; s__unidentified
OTU_1605	0	0	0	0	0	0	0	0	0	0	0	0	0	0	0	0	0	0	0	0	0	0	0	0	0	0	0	0	0	0	0	0	0	3.54799e-05	0	0	0	0	0	0	k__unidentified; p__unidentified; c__unidentified; o__unidentified; f__unidentified; g__unidentified; s__unidentified
OTU_1606	0	0	0	0	0	0	3.54799e-05	3.54799e-05	0.00010644	0	0	3.54799e-05	0	0	0	0	0	0	0	0	0	0	0	0	0	0	0	0	0	0	0	0	0	0	0	0	0	0	0	0	k__unidentified; p__unidentified; c__unidentified; o__unidentified; f__unidentified; g__unidentified; s__unidentified
OTU_1607	0	0	0	3.54799e-05	0	0	0	0	3.54799e-05	0	0	0	0	0	0	0	3.54799e-05	0	0	0	0	0	0	0	3.54799e-05	3.54799e-05	0	0	3.54799e-05	0	0	3.54799e-05	3.54799e-05	0	3.54799e-05	7.09597e-05	0	3.54799e-05	0	0	k__unidentified; p__unidentified; c__unidentified; o__unidentified; f__unidentified; g__unidentified; s__unidentified
OTU_1608	3.54799e-05	0	0	0	0	0	3.54799e-05	0	3.54799e-05	0	0	0	0	0	0	0	0	0	0	0	0	0	0	0	0	0	0	0	0	0	0	0	0	0	0	0	0	0	0	0	k__unidentified; p__unidentified; c__unidentified; o__unidentified; f__unidentified; g__unidentified; s__unidentified
OTU_1609	0	0	0	0	0	0	0	0	0	0	0	0	0	0	0	0	0	0	0	3.54799e-05	0	0	0	3.54799e-05	0	0	0	0	0	0	0	3.54799e-05	0	0	0	0	0	0	0	3.54799e-05	k__unidentified; p__unidentified; c__unidentified; o__unidentified; f__unidentified; g__unidentified; s__unidentified
OTU_161	0	0	3.54799e-05	0	0	0	3.54799e-05	0	7.09597e-05	0	0	0	0	0	3.54799e-05	0.000425758	3.54799e-05	0	0	0.000141919	0	3.54799e-05	0	0	3.54799e-05	7.09597e-05	0	0	7.09597e-05	3.54799e-05	0	0.000709597	3.54799e-05	3.54799e-05	0	0	0	0	0	0	k__Bacteria; p__Firmicutes; c__Bacilli; o__Staphylococcales; f__Gemellaceae; g__Gemella; s__uncultured_bacterium
OTU_1610	0	0	0	0	0	0	0	0	0	0	0	0	0	0	0	0	0	0	0	0	0	0	0	3.54799e-05	0	0	0	0	0	0	0	0	0	0	0	0	0	0	0	0	k__unidentified; p__unidentified; c__unidentified; o__unidentified; f__unidentified; g__unidentified; s__unidentified
OTU_1611	0	0	0	0	3.54799e-05	0	0	0	0	0	0	0	0	0	0	0	0	0	0	0	0	0	0	0	0	0	0	0	0	0	0	0	0	0	0	0	0	0	0	0	k__unidentified; p__unidentified; c__unidentified; o__unidentified; f__unidentified; g__unidentified; s__unidentified
OTU_1612	7.09597e-05	0	0	0	0.00010644	0	0.000141919	0	0.000283839	0	0.000177399	7.09597e-05	0.000496718	3.54799e-05	0.000603158	0.000567678	0.000390279	0.000319319	0.00191591	0.00010644	7.09597e-05	0.000177399	0.000638638	0.000532198	0.000319319	0.000212879	0.000390279	0.000212879	0.000354799	7.09597e-05	0	0	0.000709597	7.09597e-05	0.000567678	0.00010644	0.000283839	0	7.09597e-05	0.000141919	k__unidentified; p__unidentified; c__unidentified; o__unidentified; f__unidentified; g__unidentified; s__unidentified
OTU_1613	0	0	0	0	0	0	0	0	0	0	0	0	0	0	0	0	0	0	0	0	0	0	0	0	0	0	3.54799e-05	0	0	0	0	0	0	0	0	0	0	0	0	0	k__unidentified; p__unidentified; c__unidentified; o__unidentified; f__unidentified; g__unidentified; s__unidentified
OTU_1614	0	0	0	0	0	0	0	0	0	0	0	0	0	0	0	0	0	0	0	0	0	0	0	0.00010644	0	0	0	0	0	0	0	0	0	0	3.54799e-05	0	0	0	0	0	k__unidentified; p__unidentified; c__unidentified; o__unidentified; f__unidentified; g__unidentified; s__unidentified
OTU_1615	7.09597e-05	0	0.00010644	0	3.54799e-05	0	3.54799e-05	0	7.09597e-05	0	7.09597e-05	0	3.54799e-05	0	0	0	0	3.54799e-05	3.54799e-05	0	0	0	0	0	3.54799e-05	0	0	0.000177399	7.09597e-05	0	0	0	0.000141919	0	0.00010644	0	3.54799e-05	0	0	0	k__unidentified; p__unidentified; c__unidentified; o__unidentified; f__unidentified; g__unidentified; s__unidentified
OTU_1617	0	0	0.000141919	0.000141919	0	0	0	0	3.54799e-05	0	0	0.000141919	0	0	7.09597e-05	3.54799e-05	0	3.54799e-05	3.54799e-05	0	3.54799e-05	0	0	0.000141919	3.54799e-05	0.000141919	7.09597e-05	0.000212879	0	3.54799e-05	3.54799e-05	3.54799e-05	3.54799e-05	0	3.54799e-05	0	3.54799e-05	0	7.09597e-05	7.09597e-05	k__unidentified; p__unidentified; c__unidentified; o__unidentified; f__unidentified; g__unidentified; s__unidentified
OTU_1618	0	0	0	0	0	0	0	0	0	0	0	0	0	0	0	0	0	0	0	3.54799e-05	0	0	0	0	0	3.54799e-05	0.000425758	0	0	0	0	0.000141919	3.54799e-05	0	3.54799e-05	0.000141919	0	0	0	0	k__unidentified; p__unidentified; c__unidentified; o__unidentified; f__unidentified; g__unidentified; s__unidentified
OTU_1619	0	0	0	0	0	0	0	0	0	0	0	0	0	0	0	0	0	0	0.000248359	0	0	0	0	3.54799e-05	0	0	0	0	0	0	0	0	0	0	0	0	0	0	0	0	k__unidentified; p__unidentified; c__unidentified; o__unidentified; f__unidentified; g__unidentified; s__unidentified
OTU_162	0	0	0	0	0	0	0	0	0	0	0	0	0	0	0	0	0	0	0	0	0	0	0	0	0	0	0	0	0	0	0	3.54799e-05	0	0	0	0	0.000532198	0	0	0	k__Bacteria; p__Firmicutes; c__Bacilli; o__RF39; f__uncultured_bacterium; g__unidentified; s__unidentified
OTU_1620	0	0	3.54799e-05	0	0	0	3.54799e-05	0	0	0	0	0	0	0	0	3.54799e-05	0	0	0	0	0	0.00010644	0	3.54799e-05	3.54799e-05	0	0.000141919	0	0	3.54799e-05	0	0	0	0	0	0	0	0	0	0	k__unidentified; p__unidentified; c__unidentified; o__unidentified; f__unidentified; g__unidentified; s__unidentified
OTU_1621	0	0	0	0	0	0	0	0	3.54799e-05	0	0	0	0	0	0	0	0	0	0	3.54799e-05	0	0	0	0	0	0	0	0	0	0	0	0	0	0	0	0	0	0	0	3.54799e-05	k__unidentified; p__unidentified; c__unidentified; o__unidentified; f__unidentified; g__unidentified; s__unidentified
OTU_1622	0	0	0	0	0	0	0	0	3.54799e-05	0	0	0	0	0	0	0	0	0	0	0	0	0	0	0	3.54799e-05	0	0	0	0	0	0	0	0	0	0	0	0	0	0	0	k__unidentified; p__unidentified; c__unidentified; o__unidentified; f__unidentified; g__unidentified; s__unidentified
OTU_1624	0	0	0	3.54799e-05	7.09597e-05	0	3.54799e-05	0	0.000212879	0	0	0.000141919	0	0	3.54799e-05	3.54799e-05	0	3.54799e-05	3.54799e-05	7.09597e-05	0	0	0	0.000390279	0	3.54799e-05	3.54799e-05	0.000212879	0	0	0	0	0	0	3.54799e-05	3.54799e-05	0	3.54799e-05	0	7.09597e-05	k__unidentified; p__unidentified; c__unidentified; o__unidentified; f__unidentified; g__unidentified; s__unidentified
OTU_1625	0	0	0	0	0	0	0	0	0	0	0	0	0	0	0	0	0	0	0	0	0	0	0	0	0	0	0	0	3.54799e-05	0	0	0	0	0	0	0	0	0	0	0	k__unidentified; p__unidentified; c__unidentified; o__unidentified; f__unidentified; g__unidentified; s__unidentified
OTU_1628	0	0	0	0	0	0	0	0	0	0	0	3.54799e-05	3.54799e-05	3.54799e-05	7.09597e-05	3.54799e-05	0	3.54799e-05	0	0	0	0	0	3.54799e-05	3.54799e-05	0	3.54799e-05	0	0	3.54799e-05	0	3.54799e-05	0	0	3.54799e-05	0	0	3.54799e-05	0	3.54799e-05	k__unidentified; p__unidentified; c__unidentified; o__unidentified; f__unidentified; g__unidentified; s__unidentified
OTU_1629	0	0	0	0	3.54799e-05	0	0	3.54799e-05	0	0	0	3.54799e-05	0	0	3.54799e-05	0	3.54799e-05	0.000141919	0	0	0	0	0	7.09597e-05	0	7.09597e-05	3.54799e-05	0	0	3.54799e-05	0	0	0	0	3.54799e-05	0	0	0	0	0	k__unidentified; p__unidentified; c__unidentified; o__unidentified; f__unidentified; g__unidentified; s__unidentified
OTU_163	0	0	7.09597e-05	0	0	0	0	0.00010644	7.09597e-05	0	0	0.000177399	0	0	0.000283839	0.000177399	0	0.000177399	3.54799e-05	3.54799e-05	0	0	0	3.54799e-05	0	0	3.54799e-05	0	0	0	0	0	0	0	0	0	0	0	0	0	k__Bacteria; p__Firmicutes; c__Bacilli; o__Bacillales; f__Sporolactobacillaceae; g__uncultured; s__Bacillus_sp._oral_taxon_F28
OTU_1632	0	0	0	0	0	0	0	0	7.09597e-05	0	0	0	0	0	0	0	0	0	0	0	0	0	0	0	3.54799e-05	0	3.54799e-05	3.54799e-05	0	0	0	0	0	0	0	0	0	0	0	0	k__unidentified; p__unidentified; c__unidentified; o__unidentified; f__unidentified; g__unidentified; s__unidentified
OTU_1633	0	0	0	0	0	0	0	0	0	0	0	0	0	0	0	0	0	0	0	0	0	3.54799e-05	0	3.54799e-05	0	0	0	0	0	0	0	0	0	0	0	0	0	0	0	0	k__unidentified; p__unidentified; c__unidentified; o__unidentified; f__unidentified; g__unidentified; s__unidentified
OTU_1634	0	0	0	0	0	0	0	0	0	0	0	0	0	0	0	3.54799e-05	0	0	0	0	0	0	0	0	0	0	0	0	0	0	0	0	0	0	0	0	0	0	0	0	k__unidentified; p__unidentified; c__unidentified; o__unidentified; f__unidentified; g__unidentified; s__unidentified
OTU_1635	0	0	0	0	0	0	0	0	0	0	0	0	0	0	0	0	0	0	0	0	0	0	0	0	0	0	0	0	0	3.54799e-05	0	0	0	0	0	0	0	0	0	0	k__unidentified; p__unidentified; c__unidentified; o__unidentified; f__unidentified; g__unidentified; s__unidentified
OTU_1636	0	0	0	0	0	0	0	0	0	0	3.54799e-05	0	0	0	0	0	0	0	0	0	0	0	0	0	0	0	0	0	0	0	0	0	0	0	0	0	0	0	0	0	k__unidentified; p__unidentified; c__unidentified; o__unidentified; f__unidentified; g__unidentified; s__unidentified
OTU_1637	0	3.54799e-05	7.09597e-05	0.000248359	0	0	0.00010644	7.09597e-05	7.09597e-05	3.54799e-05	0.000141919	0.000248359	0	0	0.00010644	0.00010644	0	0.00010644	7.09597e-05	3.54799e-05	0	7.09597e-05	3.54799e-05	0.000141919	0	0.00010644	0.000354799	0.000212879	0	3.54799e-05	0	0	0.00010644	3.54799e-05	7.09597e-05	0.000141919	0	7.09597e-05	0	7.09597e-05	k__unidentified; p__unidentified; c__unidentified; o__unidentified; f__unidentified; g__unidentified; s__unidentified
OTU_1638	0	0	0	0	0	0	0	0	0	0	0	0	0	0	0	0	0	0	0	0	0	0	0	0	0	0	0	0	0	0	0	0	3.54799e-05	0	0	3.54799e-05	0	0	0	0	k__unidentified; p__unidentified; c__unidentified; o__unidentified; f__unidentified; g__unidentified; s__unidentified
OTU_1639	0	0	0	0	0	0	0	0	3.54799e-05	0	0	0	0	0	0	0	0	0	0	0	0	0	0	0	0	0	0	0	0	0	0	0	0	0	0	0	0	0	0	0	k__unidentified; p__unidentified; c__unidentified; o__unidentified; f__unidentified; g__unidentified; s__unidentified
OTU_164	0	0	0	0	0	0	0	7.09597e-05	7.09597e-05	0	0.000638638	0	0	0	0	0	0	0	0	0	0	0	0	0	0	0	0	0	0	0	0	0	0	0	0	0	0	0	0	0	k__Bacteria; p__Proteobacteria; c__Gammaproteobacteria; o__Pseudomonadales; f__Moraxellaceae; g__Psychrobacter; s__unidentified_marine_bacterioplankton
OTU_1640	0	0	0	0	0	0	0	0	0	0	0	0	0	0	0	0	0	0	0	0	0	0	0	7.09597e-05	0	0	0	0	0	0	0	0	0	0	0	0	0	0	0	0	k__unidentified; p__unidentified; c__unidentified; o__unidentified; f__unidentified; g__unidentified; s__unidentified
OTU_1643	0	0	0	0	0	0	0	0	0	0	0	0	0	0	0	0	0	0	0	0	0	0	0	0	0	0	0	3.54799e-05	0	0	0	0	0	0	0	0	0	0	0	0	k__unidentified; p__unidentified; c__unidentified; o__unidentified; f__unidentified; g__unidentified; s__unidentified
OTU_1644	0	0	0	0	0	0	3.54799e-05	0	0	0	0	0	0	0	0	0	0	0	0	0	0	0	0	0	0	0	0	0	0	0	0	0	0	0	0	0	0	0	0	0	k__unidentified; p__unidentified; c__unidentified; o__unidentified; f__unidentified; g__unidentified; s__unidentified
OTU_1645	0	0	0	0	0	0	0	3.54799e-05	0	0	0	3.54799e-05	0	0	3.54799e-05	0	0	0	3.54799e-05	3.54799e-05	0	0	0	0	0	0	3.54799e-05	0	0	0	0	0	0	0	0	0	0	0	0	0	k__unidentified; p__unidentified; c__unidentified; o__unidentified; f__unidentified; g__unidentified; s__unidentified
OTU_1646	0	0	0	0	0	0	0	0	0	0	3.54799e-05	0	0	0	0	0	0	0	0	0	0	0	3.54799e-05	0	0	0	0	0	0	0	0	0	0	0	3.54799e-05	0	0	0	0	0	k__unidentified; p__unidentified; c__unidentified; o__unidentified; f__unidentified; g__unidentified; s__unidentified
OTU_1647	0	0	0	0	0	0	0	7.09597e-05	0	0	0	0	0	0	0	0	0	0	0	0	0	0	0	7.09597e-05	0	0	0	0	0	0	0	0	3.54799e-05	0	0	0	0	0	0	0	k__unidentified; p__unidentified; c__unidentified; o__unidentified; f__unidentified; g__unidentified; s__unidentified
OTU_1648	0.132872	0.267518	0.464254	0.576619	0.0434983	0.0974987	0.435267	0.638425	0.30502	0.0985985	0.497428	0.566613	0.0696825	0.183928	0.451765	0.265851	0.0526876	0.626397	0.355828	0.231825	0.0323931	0.271173	0.170836	0.482065	0.137626	0.472556	0.427249	0.465638	0.164378	0.236509	0.0571226	0.56782	0.371474	0.384247	0.405961	0.423239	0.239879	0.719177	0.534256	0.465993	k__unidentified; p__unidentified; c__unidentified; o__unidentified; f__unidentified; g__unidentified; s__unidentified
OTU_1649	0	0	0	0	0	0	0	0	0	0	0	0	0	0	0	0	0	0	0	0	0	0	0	0	0	0	0	0	0	0	0	0	3.54799e-05	0	0	0	0	0	0	0	k__unidentified; p__unidentified; c__unidentified; o__unidentified; f__unidentified; g__unidentified; s__unidentified
OTU_165	3.54799e-05	0	0	0	0	0	0	0	0	0	0	0	0	0	0	0	0	0	0	0	0	3.54799e-05	0	0	0	0	0	0	0	0	0	0	0	0	0	0	0.000390279	0	0	7.09597e-05	k__Bacteria; p__Firmicutes; c__Bacilli; o__RF39; f__uncultured_Firmicutes_bacterium; g__unidentified; s__unidentified
OTU_1650	0	0	0	0	0	0	0	0	0	0	0	0	0	0	0	0	0	0	0	0	0	0	0	0	0	0	0	0	0	0	0	0	0	0	3.54799e-05	0	0	0	0	0	k__unidentified; p__unidentified; c__unidentified; o__unidentified; f__unidentified; g__unidentified; s__unidentified
OTU_1652	0	0	0	0	0	0	0	0	0	0	0	0	0	0	0	0	0	0	0	0	0	0	0	3.54799e-05	0	0	0	0	0	0	0	0	0	0	0	7.09597e-05	0	0	0	0	k__unidentified; p__unidentified; c__unidentified; o__unidentified; f__unidentified; g__unidentified; s__unidentified
OTU_1653	0	0	0	0	0	0	0	0	3.54799e-05	0	0	0	0	0	0	0	0	0	0	0	0	0	0	0	0	0	0	0	0	0	0	0	0	0	0	0	0	0	0	0	k__unidentified; p__unidentified; c__unidentified; o__unidentified; f__unidentified; g__unidentified; s__unidentified
OTU_1654	0	0	0	0	0	0	0	0	0	0	0	0	0	0	0	0	0	0	0	0	0	0	0	0	0	0	0	0	0	0	0	0	0	0	0	3.54799e-05	0	0	0	0	k__unidentified; p__unidentified; c__unidentified; o__unidentified; f__unidentified; g__unidentified; s__unidentified
OTU_1655	0	0	0	0	0	0	0	0	0	0	7.09597e-05	0	0	0	0	0	0	0	0	0	0	0	3.54799e-05	0	0	0	0	0	0	0	0	0	0	0	0	0	0	0	0	0	k__unidentified; p__unidentified; c__unidentified; o__unidentified; f__unidentified; g__unidentified; s__unidentified
OTU_1656	0	0	0	0	0	0	0	0	0	0	0	0	3.54799e-05	0	3.54799e-05	3.54799e-05	0	3.54799e-05	3.54799e-05	0	0	0	0	0.000141919	0	0	0	0	0	0	0	0	0	0	0	0	0	0	0	0	k__unidentified; p__unidentified; c__unidentified; o__unidentified; f__unidentified; g__unidentified; s__unidentified
OTU_1657	0	0	0	0	0	0	0	0	3.54799e-05	0	0	0	0	0	0	0	0	0	0	0	0	0	0	0	0	0	0	0	0	0	0	0	0	0	0	0	0	0	0	0	k__unidentified; p__unidentified; c__unidentified; o__unidentified; f__unidentified; g__unidentified; s__unidentified
OTU_1658	0	0	0	0	0	0	0	0	0	0	0	0	0	0	0	0	0	0	7.09597e-05	0	0	0	0	0	0	0	0	0	0	0	0	0	0	0	0	0	0	0	0	0	k__unidentified; p__unidentified; c__unidentified; o__unidentified; f__unidentified; g__unidentified; s__unidentified
OTU_1659	0	0	0	3.54799e-05	0	0	0	0	0	0	0	0	0	0	0	0	0	0	0	0	0	0	0	7.09597e-05	0	0	0	0	0	0	0	0	0	0	0	0	0	0	0	0	k__unidentified; p__unidentified; c__unidentified; o__unidentified; f__unidentified; g__unidentified; s__unidentified
OTU_166	3.54799e-05	3.54799e-05	0.000390279	0.000141919	0	3.54799e-05	3.54799e-05	0	0	0	0	0	0	3.54799e-05	3.54799e-05	3.54799e-05	0	0.00010644	7.09597e-05	0	0	0	0	0	0	0	0	0.000248359	0	0	0	3.54799e-05	0	0	0	0	0	0.00010644	0	0	k__Bacteria; p__Firmicutes; c__Bacilli; o__Lactobacillales; f__Lactobacillaceae; g__Lactobacillus; s__Lactobacillus_plantarum
OTU_1660	0	0	0	0	0	0	0	0	0	0	3.54799e-05	0	0	0	0	0	0	0	0	0	0	0	0	0	0	0	0	0	0	0	0	0	0	0	0	0	0	0	0	0	k__unidentified; p__unidentified; c__unidentified; o__unidentified; f__unidentified; g__unidentified; s__unidentified
OTU_1661	0	0	0	0	0	0	0	0	0	0	0	0	0	0	0	0	0	0	0	0	0	0	0	0	0	0	0	0	0	0	0	3.54799e-05	0	0	0	0	0	0	0	0	k__unidentified; p__unidentified; c__unidentified; o__unidentified; f__unidentified; g__unidentified; s__unidentified
OTU_1663	3.54799e-05	0	0	0	0	0	0	0	0	0	3.54799e-05	0	0	0	0	0	0	3.54799e-05	0	0	0	0	0	0	0	0	0	0	0	0.00010644	0	0	0	0	0	0	0	0	0	0	k__unidentified; p__unidentified; c__unidentified; o__unidentified; f__unidentified; g__unidentified; s__unidentified
OTU_1664	0	0	0	0	0	0	0	0	0	0	0	0	0	0	0	0	0	3.54799e-05	0	0	0	0	3.54799e-05	0	0	0	7.09597e-05	0	3.54799e-05	0	0	0	0	0	0	0	0	0	0	0	k__unidentified; p__unidentified; c__unidentified; o__unidentified; f__unidentified; g__unidentified; s__unidentified
OTU_1665	0	0	0	0	0	0	0	0	0	0	0	0	0	0	0	0	3.54799e-05	0	0	0	0	0	0	0	0	0	3.54799e-05	0	0	0	0	0	0	0	0	0	0	0	0	0	k__unidentified; p__unidentified; c__unidentified; o__unidentified; f__unidentified; g__unidentified; s__unidentified
OTU_1666	0	0	0.000141919	3.54799e-05	0	0	0	0	0	0	0	3.54799e-05	3.54799e-05	0	0	3.54799e-05	0	3.54799e-05	0	3.54799e-05	0	0	0	0	0	0	0	0	0	0	0	0	0	0	0	0	3.54799e-05	0	3.54799e-05	0	k__unidentified; p__unidentified; c__unidentified; o__unidentified; f__unidentified; g__unidentified; s__unidentified
OTU_1667	0	0	0	0	0	0	0	0	0	0	0	0	0	0	0	0	0	0	0	0	0	0	0	3.54799e-05	0	0	0	0	0	0	0	0	0	0	0	0	0	0	0	0	k__unidentified; p__unidentified; c__unidentified; o__unidentified; f__unidentified; g__unidentified; s__unidentified
OTU_1668	0	0	0	0	0	0	0	3.54799e-05	0	0	0	0	0	0	0	0	0	0	0	0	0	0	0	0	0	0	0	0	0	0	0	3.54799e-05	0	0	0	0	0	0	0	0	k__unidentified; p__unidentified; c__unidentified; o__unidentified; f__unidentified; g__unidentified; s__unidentified
OTU_167	0	0	0	0	0	0	0	0	0	0	0	0	0	0	0	0	3.54799e-05	0	0	0	0.000212879	0	0	0	0	0	0	0	0	0	0	0	0	0	0	0	0	0	0	0	k__Bacteria; p__Proteobacteria; c__Gammaproteobacteria; o__Burkholderiales; f__Rhodocyclaceae; g__Zoogloea; s__uncultured_bacterium
OTU_1670	0	3.54799e-05	7.09597e-05	0	0	0	0	0	0	0	0	0.00010644	0	0	0	0	0	0	0	0	0	0	3.54799e-05	0.000141919	3.54799e-05	7.09597e-05	0.00010644	0	0	0	0	0	0	0	3.54799e-05	0	0	0	0	0	k__unidentified; p__unidentified; c__unidentified; o__unidentified; f__unidentified; g__unidentified; s__unidentified
OTU_1671	0	0	0	0	0	0	0	0	0	0	0	0	0	0	0	0	0	0	0	3.54799e-05	0	0	3.54799e-05	3.54799e-05	3.54799e-05	0	0	0	0	0	0	0	0	0	0	0	0	0	0	0	k__unidentified; p__unidentified; c__unidentified; o__unidentified; f__unidentified; g__unidentified; s__unidentified
OTU_1672	0	0	0	3.54799e-05	0	0	3.54799e-05	7.09597e-05	0	0	0	0	0	0	0	0	0	0	3.54799e-05	3.54799e-05	0	0	0	0	0	7.09597e-05	7.09597e-05	0	3.54799e-05	7.09597e-05	0	0	0	0	0	0	0	0	0	7.09597e-05	k__unidentified; p__unidentified; c__unidentified; o__unidentified; f__unidentified; g__unidentified; s__unidentified
OTU_1673	0	0	0.00010644	7.09597e-05	0	3.54799e-05	3.54799e-05	0	3.54799e-05	0	0	0.000141919	3.54799e-05	0	0.00010644	7.09597e-05	0	0.000603158	3.54799e-05	0	0	0	3.54799e-05	0.000248359	3.54799e-05	7.09597e-05	0.000283839	3.54799e-05	0	0.000425758	0	0	0	0	0	0.00010644	0.000141919	7.09597e-05	0	7.09597e-05	k__unidentified; p__unidentified; c__unidentified; o__unidentified; f__unidentified; g__unidentified; s__unidentified
OTU_1674	0	0	3.54799e-05	3.54799e-05	0	0	0	3.54799e-05	3.54799e-05	0	0	0	0	0	3.54799e-05	0	0	0	0	0	0	3.54799e-05	0	0.00010644	0	0	0.000141919	3.54799e-05	0	0	0	3.54799e-05	0	0	0	0	3.54799e-05	0	0	0	k__unidentified; p__unidentified; c__unidentified; o__unidentified; f__unidentified; g__unidentified; s__unidentified
OTU_1675	0	0	0	0	3.54799e-05	0	0	0	0	0	0	0	0	0	0	0	0	0	0	0	0	0	0	0	0	0	0	0	0	0	0	0	0	0	0	0	0	0	0	0	k__unidentified; p__unidentified; c__unidentified; o__unidentified; f__unidentified; g__unidentified; s__unidentified
OTU_1676	0.00010644	0	3.54799e-05	0	0	0	0.000141919	0	0.000141919	3.54799e-05	0.000141919	0	7.09597e-05	3.54799e-05	0	0	7.09597e-05	7.09597e-05	7.09597e-05	3.54799e-05	0	3.54799e-05	0.000141919	7.09597e-05	7.09597e-05	0	0	7.09597e-05	0.00010644	0	0	0	0.000212879	3.54799e-05	7.09597e-05	3.54799e-05	3.54799e-05	0	0	7.09597e-05	k__unidentified; p__unidentified; c__unidentified; o__unidentified; f__unidentified; g__unidentified; s__unidentified
OTU_1678	0	0	0	0	0	0	0	0	0	0	0	0	0	0	0	0	0	0.00010644	0	0	0	0	0	0	0	0	0	0	0	3.54799e-05	0	0	0	0	0	0	0	0	0	0	k__unidentified; p__unidentified; c__unidentified; o__unidentified; f__unidentified; g__unidentified; s__unidentified
OTU_1679	0	0	0	0	0	0	0	3.54799e-05	0	0	0	0	0	0	0	0	0	0	0	0	0	0	0	0	0	0	0	0	0	0	0	0	0	0	0	0	0	0	0	0	k__unidentified; p__unidentified; c__unidentified; o__unidentified; f__unidentified; g__unidentified; s__unidentified
OTU_168	0	0	0	0	0	0	0	0	0	0	0	0	0	0	0	0	3.54799e-05	0	0	0	0.000461238	0	0	0	0	0	0	0	0	0	0	0	0	0	0	0	0	0	0	0	k__Bacteria; p__Proteobacteria; c__Gammaproteobacteria; o__Burkholderiales; f__Comamonadaceae; g__Curvibacter; s__bacterium_SRMC-31-7
OTU_1680	0.296434	0.0495654	0.146567	0.154018	0.159837	0.0298031	0.324392	0.106972	0.504169	0.0223523	0.319141	0.175874	0.124321	0.0226716	0.151925	0.110697	0.168636	0.135214	0.375554	0.0444208	0.0553841	0.0635444	0.200781	0.211921	0.293206	0.0922476	0.161646	0.193933	0.371261	0.093383	0.0671279	0.0762108	0.441582	0.0912542	0.390314	0.119177	0.30903	0.110271	0.0984211	0.171794	k__unidentified; p__unidentified; c__unidentified; o__unidentified; f__unidentified; g__unidentified; s__unidentified
OTU_1681	0	0	0	0	0	0	0	0	0	0	3.54799e-05	0	0	0	0	0	0	0	0	0	0	0	0	0	0	0	0	0	0	0	0	0	0	0	3.54799e-05	0	0	0	0	0	k__unidentified; p__unidentified; c__unidentified; o__unidentified; f__unidentified; g__unidentified; s__unidentified
OTU_1682	0	0	0	0	0	0	0	3.54799e-05	0	0	0	0	0	0	0	0	0	0	0	0	0	0	0	3.54799e-05	0	0	0	0	0	0	0	0	0	0	0	0	0	0	0	0	k__unidentified; p__unidentified; c__unidentified; o__unidentified; f__unidentified; g__unidentified; s__unidentified
OTU_1683	0	0	3.54799e-05	0	0	0	0	0	0	0	0	0	0	0	0	0	0	0	0	0	0	0	0	0	0	0	0	0	0	0	0	0	0	3.54799e-05	0	0	0	0	0	0	k__unidentified; p__unidentified; c__unidentified; o__unidentified; f__unidentified; g__unidentified; s__unidentified
OTU_1684	0	0	0	0	0	0	0	0	0	0	0	0	0	0	0.000177399	0	0	0.00010644	0	3.54799e-05	0	0	0	7.09597e-05	0	0	3.54799e-05	0	0	0	0	0	0	0	0	0	0	0	0	0	k__unidentified; p__unidentified; c__unidentified; o__unidentified; f__unidentified; g__unidentified; s__unidentified
OTU_1685	0	0	0	0	0	0	0	0	0	0	0	0	0	0	0	0	0	0	0	0	0	0	0	0.000248359	0	0	0	0	0	0	0	0	0	0	0	0	0	0	0	0	k__unidentified; p__unidentified; c__unidentified; o__unidentified; f__unidentified; g__unidentified; s__unidentified
OTU_1686	0	0	0	0	0	0	0	0	0	0	0	0	0	0	0	3.54799e-05	0	0	0	0	0	0	0	0.000212879	0	0	0	0	0	0	0	0	0	0	0	0	0	0	0	0	k__unidentified; p__unidentified; c__unidentified; o__unidentified; f__unidentified; g__unidentified; s__unidentified
OTU_1687	0	0	0	0	0	0	0	0	0	0	3.54799e-05	0	0	0	0	0	0	0	0	0	0	0	0	0	0	0	0	3.54799e-05	0	0	0	0	0	0	0	0	0	0	0	0	k__unidentified; p__unidentified; c__unidentified; o__unidentified; f__unidentified; g__unidentified; s__unidentified
OTU_1688	0	0	0	0	0	0	0	0	0	0	0	0	0	0	0	3.54799e-05	0	0	0	0	0	0	0	3.54799e-05	0	0	0	0	0	0	0	0	0	0	0	0	0	0	0	0	k__unidentified; p__unidentified; c__unidentified; o__unidentified; f__unidentified; g__unidentified; s__unidentified
OTU_1689	0	0	0	0	0	0	0	0	0	0	0	0	0	0	0	0	0	0	3.54799e-05	0	0	0	0	0	0	0	0	0	0	0	0	0	0	0	0	0	0	0	0	0	k__unidentified; p__unidentified; c__unidentified; o__unidentified; f__unidentified; g__unidentified; s__unidentified
OTU_169	0	0	0	0	0	0	0	0	0	0	0.00010644	0	0	0	0	0	0	0	0	0	0	0	0.000674117	0	0	0	0	0	0.00010644	0	0	0	0	0	0	0	3.54799e-05	0	0	0	k__Bacteria; p__Proteobacteria; c__Gammaproteobacteria; o__Burkholderiales; f__Sutterellaceae; g__Parasutterella; s__gut_metagenome
OTU_1690	0	0	0	7.09597e-05	0	0	0	0	0	0	0	0.000141919	0	0	3.54799e-05	0	0	3.54799e-05	0.000177399	7.09597e-05	0	0	3.54799e-05	7.09597e-05	0	3.54799e-05	3.54799e-05	3.54799e-05	0	0	0	0	3.54799e-05	0	3.54799e-05	0	0	0	0	0	k__unidentified; p__unidentified; c__unidentified; o__unidentified; f__unidentified; g__unidentified; s__unidentified
OTU_1691	0	0	0	0	0	0	0	0	0	0	0	0	0	0	0	0	0	3.54799e-05	0	0	0	0	0	0	0	0	0	0	0	0	0	0	0	0	0	0	0	0	0	0	k__unidentified; p__unidentified; c__unidentified; o__unidentified; f__unidentified; g__unidentified; s__unidentified
OTU_1692	0	0	0	0	0	0	0	0	0	0	0	0	0	0	0	0	0	0	0	0	0	0	0	0	0	0	0	3.54799e-05	0	0	0	0	0	0	0	0	0	0	0	0	k__unidentified; p__unidentified; c__unidentified; o__unidentified; f__unidentified; g__unidentified; s__unidentified
OTU_1693	0	3.54799e-05	0	0	0	0	0	0	0	0	0	0	0	0	0	0	0	0	0	0	0	0	0	0	0	0	0	0	0	0	0	0	0	0	3.54799e-05	0	0	0	0	0	k__unidentified; p__unidentified; c__unidentified; o__unidentified; f__unidentified; g__unidentified; s__unidentified
OTU_1694	0	0	0	0	0	0	0	0	0	0	0	0	0	0	0	0	0	0	0	3.54799e-05	0	7.09597e-05	0	0.00010644	0	0	0	0	0	0	0	0	0	0	0	0	0	0	0	0	k__unidentified; p__unidentified; c__unidentified; o__unidentified; f__unidentified; g__unidentified; s__unidentified
OTU_1695	0	0	0	0	0	0	0	0	0	0	3.54799e-05	0	0	0	3.54799e-05	0	0	0	0	0	0	0	0	0	0	0	0	0	0	0	0	0	3.54799e-05	0	0	0	0	0	0	0	k__unidentified; p__unidentified; c__unidentified; o__unidentified; f__unidentified; g__unidentified; s__unidentified
OTU_1696	0	3.54799e-05	0	0	0	0	0	3.54799e-05	0	0	0	0	0	0	0	0	0	0	0	0	0	0	0	0	0	0	0	0	0	0	0	0	0	0	0	0	0	0	0	0	k__unidentified; p__unidentified; c__unidentified; o__unidentified; f__unidentified; g__unidentified; s__unidentified
OTU_1697	0	0	0	0	0	0	0	0	0	0	0	0	0	0	0	0	0	0	0	0	0	0	0	0	0	0	0	0	0	3.54799e-05	0	0	0	0	0	0	0	0	0	0	k__unidentified; p__unidentified; c__unidentified; o__unidentified; f__unidentified; g__unidentified; s__unidentified
OTU_1698	0	0	0	0	0	0	0	0	0	0	0	0	0	0	0	0	0	0	0	0	0	0	0	0	0	0	0	0	3.54799e-05	0	0	0	7.09597e-05	0	3.54799e-05	0	0	0	0	0	k__unidentified; p__unidentified; c__unidentified; o__unidentified; f__unidentified; g__unidentified; s__unidentified
OTU_17	0	0	0	0	0	0	0	0	0	0	0	0	0	0	0	0	0	0	0	0	0	0	0	7.09597e-05	0	0	0	0	0	0	0	3.54799e-05	0	0	0	0	0	0	0	0	k__unidentified; p__unidentified; c__unidentified; o__unidentified; f__unidentified; g__unidentified; s__unidentified
OTU_170	0	0	0	3.54799e-05	0	0	7.09597e-05	0	0	0	3.54799e-05	0	0	0	3.54799e-05	0.000141919	0	0	0	3.54799e-05	0	0	7.09597e-05	0	0	0	7.09597e-05	0	0	0	0	3.54799e-05	7.09597e-05	0	0	0	7.09597e-05	0	0	3.54799e-05	k__Bacteria; p__Firmicutes; c__Bacilli; o__Staphylococcales; f__Staphylococcaceae; g__Jeotgalicoccus; s__uncultured_bacterium
OTU_1701	0	0	0	0	0	0	0	0	0	0	0	0	0	0	0	0.00010644	0	0	0	0	0	0	0	0	0	0	0	0	0	0	0	0	0	0	0	0	0	0	0	0	k__unidentified; p__unidentified; c__unidentified; o__unidentified; f__unidentified; g__unidentified; s__unidentified
OTU_1702	0	0	0	0	0	0	0	0	0	0	0	0	0	0	3.54799e-05	0	0	0	0	0	0	0	0	0	0	0	0	0	0	0	0	0	0	0	3.54799e-05	0	0	0	0	0	k__unidentified; p__unidentified; c__unidentified; o__unidentified; f__unidentified; g__unidentified; s__unidentified
OTU_1704	0	0	0	0	0	0	0	0	0	0	0	0	0	0	0	0	0	0	0	0	0	0	0	3.54799e-05	0	0	0	0	0	0	0	0	0	0	0	0	0	0	0	0	k__unidentified; p__unidentified; c__unidentified; o__unidentified; f__unidentified; g__unidentified; s__unidentified
OTU_1705	0	0	0	3.54799e-05	0	0	0	0	0	0	0	0	0	0	0	0	0	0	0	0	0	0	0	0	0	3.54799e-05	3.54799e-05	0	0	0	0	0	0	0	3.54799e-05	0	0	0	0	0	k__unidentified; p__unidentified; c__unidentified; o__unidentified; f__unidentified; g__unidentified; s__unidentified
OTU_1706	0	0	3.54799e-05	0	0	0	0	0	0	0	3.54799e-05	0	0	0	0	0	0	0	0	0	0	0	0	0	0	3.54799e-05	3.54799e-05	3.54799e-05	0	0	0	0	0	0	3.54799e-05	0	0	0	0	0	k__unidentified; p__unidentified; c__unidentified; o__unidentified; f__unidentified; g__unidentified; s__unidentified
OTU_1707	0	0	3.54799e-05	0	0	0	0	0	3.54799e-05	0	0	0	0	0	0	0	0	0	0	0	0	0	0	0	0	0	0	0	0	0	0	0	0	0	0	0	0	0	0	0	k__unidentified; p__unidentified; c__unidentified; o__unidentified; f__unidentified; g__unidentified; s__unidentified
OTU_1709	0	0	0	0	0	0	0	0	0	0	0	0	0	0	0	0	0	0	0	0	0	0	0	0	0	0	0	3.54799e-05	0	0	0	3.54799e-05	0	0	0	0	0	0	0	0	k__unidentified; p__unidentified; c__unidentified; o__unidentified; f__unidentified; g__unidentified; s__unidentified
OTU_171	0	0	0	0	0	0	0	0.000212879	0	0	0	0	0	0	0	0	0	0	0	0.000674117	0	0	0	0	0	0	0	0	0	0	0	0.000212879	0	0	0	0	0	0	0	0	k__Bacteria; p__Proteobacteria; c__Gammaproteobacteria; o__Burkholderiales; f__Sutterellaceae; g__Sutterella; s__gut_metagenome
OTU_1710	0	0	0	0	0	0	0	0	0	0	0	0	0	0	0	0	0	0	0	0	0	0	0	0	0	0	0	0	3.54799e-05	0	0	0	0	0	0	0	0	0	0	0	k__unidentified; p__unidentified; c__unidentified; o__unidentified; f__unidentified; g__unidentified; s__unidentified
OTU_1711	0	7.09597e-05	7.09597e-05	0.00010644	0	3.54799e-05	0	0	3.54799e-05	0	0	0	7.09597e-05	0	7.09597e-05	0	0	7.09597e-05	0	3.54799e-05	0	0	0	0.000141919	0.00010644	0	7.09597e-05	0	0	0	0	3.54799e-05	3.54799e-05	0	0	0	0	0	0	0	k__unidentified; p__unidentified; c__unidentified; o__unidentified; f__unidentified; g__unidentified; s__unidentified
OTU_1712	0	0	3.54799e-05	0	0	0	0	0	0	0	0	0	0	0	0	0	0	7.09597e-05	0	0	0	0	0	3.54799e-05	0	0	0	0	0	3.54799e-05	0	0	0	0	0	0	0	0	0	0	k__unidentified; p__unidentified; c__unidentified; o__unidentified; f__unidentified; g__unidentified; s__unidentified
OTU_1713	7.09597e-05	0	0	0	0	0	0	0	0	0	0	0	0	0	0	0	0	0	0	0	0	0	0	0	3.54799e-05	0	0	0	0	0	0	0	0	0	0	0	0	0	0	0	k__unidentified; p__unidentified; c__unidentified; o__unidentified; f__unidentified; g__unidentified; s__unidentified
OTU_1714	0	0	0	0	0	0	0	0	0	0	0	0	0	0	0	0	0	0	0	0	0	0	0	0	0	0	3.54799e-05	0	0	0	0	0	0	0	0	0	0	0	3.54799e-05	0	k__unidentified; p__unidentified; c__unidentified; o__unidentified; f__unidentified; g__unidentified; s__unidentified
OTU_1715	0	0	0	0	0	0	0	0	0	0	0	0	0	0	0	0	0	0	0	0	0	0	0	7.09597e-05	0	0	0	0	0	0	0	0	0	0	0	0	0	0	0	0	k__unidentified; p__unidentified; c__unidentified; o__unidentified; f__unidentified; g__unidentified; s__unidentified
OTU_1716	0	0	0	0	0	0	0	0	0	0	3.54799e-05	0	0	0	0	0	3.54799e-05	0	0	0	0	0	0	0	0	0	0	0	0	0	0	0	3.54799e-05	0	3.54799e-05	0	0	0	0	0	k__unidentified; p__unidentified; c__unidentified; o__unidentified; f__unidentified; g__unidentified; s__unidentified
OTU_1717	0	0	0	0	0	0	0	0	0	0	0	0	3.54799e-05	0	0	0	0	0	0	0	0	0	0	3.54799e-05	3.54799e-05	0	0	0	0	0	0	0	0	0	0	0	3.54799e-05	0	0	0	k__unidentified; p__unidentified; c__unidentified; o__unidentified; f__unidentified; g__unidentified; s__unidentified
OTU_172	0	0	0	0	0	0	0	0	0	3.54799e-05	0	0	0	0	0	0	0	0	0	0	0.000212879	0	0	0	0	0	0	0	0	0	0	0	0	0	0	0	0	0	0	0	k__Bacteria; p__Proteobacteria; c__Gammaproteobacteria; o__Xanthomonadales; f__Rhodanobacteraceae; g__Dokdonella; s__uncultured_bacterium
OTU_1720	0	0	0	3.54799e-05	0	0	0	0	0	0	0	0	0	0	0	0	0	0	0	0	0	0	0	0	0	3.54799e-05	0	0	0	0	0	0	0	0	0	0	0	0	0	0	k__unidentified; p__unidentified; c__unidentified; o__unidentified; f__unidentified; g__unidentified; s__unidentified
OTU_1721	0	0	0	0	0	0	0	0	0	0	0	0	0	0	0	0	0	0	0	0	0	0	0	0	0	3.54799e-05	0	0	0	0	0	0	0	0	0	0	0	0	0	0	k__unidentified; p__unidentified; c__unidentified; o__unidentified; f__unidentified; g__unidentified; s__unidentified
OTU_1722	0	0	0	3.54799e-05	0	0	0	0	0	0	0	0	0	0	3.54799e-05	0	0	0	0	0	0	0	0	0	0	0	0	0	0	0	0	0	0	0	0	0	0	0	0	0	k__unidentified; p__unidentified; c__unidentified; o__unidentified; f__unidentified; g__unidentified; s__unidentified
OTU_1723	0	0	0	0	0	0	0	0	0	0	0	0	0	0	3.54799e-05	0	0	0	0	0	0	0	0	0	0	0	0	0	0	0	0	0	0	7.09597e-05	0	0	0	3.54799e-05	0	0	k__unidentified; p__unidentified; c__unidentified; o__unidentified; f__unidentified; g__unidentified; s__unidentified
OTU_173	0	0	0	0	0	0	0	0	0	0	0.000177399	0	0	0	0	0	0	0	0	0	0	0	0.000532198	0	0	0	0	0	0	0	0	0	0	0	0.00010644	0	0	0	0	0	k__Bacteria; p__Firmicutes; c__Negativicutes; o__Veillonellales-Selenomonadales; f__Veillonellaceae; g__Megasphaera; s__uncultured_bacterium
OTU_1730	0	0	0	3.54799e-05	0	3.54799e-05	0	3.54799e-05	0	0	3.54799e-05	0	0	0	0	0	0	3.54799e-05	0	0	0	0	0	3.54799e-05	0	0	0	0	0	0	0	0	0	0	0	0	0	0	0	0	k__unidentified; p__unidentified; c__unidentified; o__unidentified; f__unidentified; g__unidentified; s__unidentified
OTU_1732	0	0	0	3.54799e-05	0	0	0	0	0	0	0	0	0	0	0	0	0	0	0	0	0	0	0	0	0	0	0	0	0	0	0	0	0	0	0	0	0	0	0	0	k__unidentified; p__unidentified; c__unidentified; o__unidentified; f__unidentified; g__unidentified; s__unidentified
OTU_1733	0.00010644	0	7.09597e-05	3.54799e-05	0	0	0.00010644	0.000141919	0.00010644	0	0.00010644	7.09597e-05	3.54799e-05	0.000141919	7.09597e-05	0	0	0.000141919	0.000141919	3.54799e-05	0	7.09597e-05	0	3.54799e-05	7.09597e-05	0.000248359	0.00010644	3.54799e-05	0	3.54799e-05	0	0.000177399	0	0.000141919	0.000177399	0.000141919	7.09597e-05	0.000248359	0.000177399	0.000141919	k__unidentified; p__unidentified; c__unidentified; o__unidentified; f__unidentified; g__unidentified; s__unidentified
OTU_1734	0	0	0	3.54799e-05	0	0	0	0	0	0	0	0	0	0	0	0	0	0	0	0	0	0	0	0	0	0	0	0	0	0	0	0	0	0	0	0	0	0	0	0	k__unidentified; p__unidentified; c__unidentified; o__unidentified; f__unidentified; g__unidentified; s__unidentified
OTU_1736	0	0	0	0	0	0	0	0	0	0	0	0	0	0	0	0	0	0	0	0	0	0	0	0	0	0	3.54799e-05	0	0	0	0	0	0	0	0	0	0	0	0	0	k__unidentified; p__unidentified; c__unidentified; o__unidentified; f__unidentified; g__unidentified; s__unidentified
OTU_1737	0.00177399	0.000248359	0.000957956	0.000993436	0.000745077	0.000141919	0.00205783	0.000993436	0.00298031	0.000177399	0.00170303	0.00120632	0.000638638	0.000212879	0.00117084	0.00102892	0.00117084	0.00117084	0.00255455	0.000319319	0.000177399	0.000567678	0.000851517	0.00138371	0.00195139	0.00113536	0.00109988	0.0010644	0.00273195	0.000603158	0.000603158	0.000886997	0.00280291	0.000461238	0.00259003	0.00109988	0.00230619	0.000745077	0.000816037	0.00166755	k__unidentified; p__unidentified; c__unidentified; o__unidentified; f__unidentified; g__unidentified; s__unidentified
OTU_1738	0	0	0	0	0	0	0	0	0	0	3.54799e-05	0	0	0	0	0	0	0	0	0	0	0	0	0	0	0	0	0	0	0	0	0	0	0	3.54799e-05	0	0	0	0	0	k__unidentified; p__unidentified; c__unidentified; o__unidentified; f__unidentified; g__unidentified; s__unidentified
OTU_1739	0	0	0	0	0	0	0	0	0	0	0	0	0	0	0	0	0	0	0	0	0	0	0	0	0	0	0	0	0	3.54799e-05	0	0	0	0	0	0	0	0	0	0	k__unidentified; p__unidentified; c__unidentified; o__unidentified; f__unidentified; g__unidentified; s__unidentified
OTU_174	0	3.54799e-05	0	0	0	0	0	3.54799e-05	0	0	0	7.09597e-05	3.54799e-05	0	7.09597e-05	0	0	3.54799e-05	0	3.54799e-05	0	0	0	0.00010644	0	3.54799e-05	7.09597e-05	3.54799e-05	0	0	0	0	0	0	0	3.54799e-05	7.09597e-05	0	0	0	k__Bacteria; p__Proteobacteria; c__Gammaproteobacteria; o__Cellvibrionales; f__Cellvibrionaceae; g__Cellvibrio; s__Cellvibrio_sp._OA-2007
OTU_1742	0	0	7.09597e-05	0	7.09597e-05	0	0	0	0.00010644	0	7.09597e-05	7.09597e-05	3.54799e-05	0	3.54799e-05	0	3.54799e-05	0	0.000141919	0	0	0	3.54799e-05	0.000425758	7.09597e-05	0	3.54799e-05	0	0	0	0	0	7.09597e-05	0	0.000177399	0	7.09597e-05	0	0	0	k__unidentified; p__unidentified; c__unidentified; o__unidentified; f__unidentified; g__unidentified; s__unidentified
OTU_1743	0	0	0	0	0	0	0	0	3.54799e-05	0	0.00010644	0	0	0	0	0	0	0	0	0	0	0	3.54799e-05	0	0	0	0	0	0	0	0	0	0.000141919	0	0.000212879	0	0	0	0	0	k__unidentified; p__unidentified; c__unidentified; o__unidentified; f__unidentified; g__unidentified; s__unidentified
OTU_1745	0	0	0	0	0	0	0	0	0	0	0	0	0	0	0	0	0	0	3.54799e-05	0	0	0	0	0	0	0	0	0	0	0	0	0	0	0	0	0	0	0	0	0	k__unidentified; p__unidentified; c__unidentified; o__unidentified; f__unidentified; g__unidentified; s__unidentified
OTU_1746	0	0	0	3.54799e-05	0	0	0	0	0	0	0	0	0	0	0	0	0	0	0	0	0	0	0	0	0	0	0	0	0	0	0	0	0	0	0	0	0	0	0	0	k__unidentified; p__unidentified; c__unidentified; o__unidentified; f__unidentified; g__unidentified; s__unidentified
OTU_1747	0	0	0	0	0	0	0	0	0	0	0	0	0	0	3.54799e-05	0	0	0	0	3.54799e-05	0	0	0	0	0	3.54799e-05	0	0	0	0	0	0	0	0	0	0	0	0	0	0	k__unidentified; p__unidentified; c__unidentified; o__unidentified; f__unidentified; g__unidentified; s__unidentified
OTU_1748	0	0	0	0	0	0	0	0	0	0	0	0	0	0	0	0	0	0	0	0	0	0	0	3.54799e-05	0	0	0	0	0	0	0	0	0	0	0	0	0	0	0	0	k__unidentified; p__unidentified; c__unidentified; o__unidentified; f__unidentified; g__unidentified; s__unidentified
OTU_175	0	0	0	3.54799e-05	0	0	0	7.09597e-05	7.09597e-05	0	0	3.54799e-05	0	0	0.00010644	0	0	3.54799e-05	0	0	0	0	0	0	0	0	0	0	0	0	0	3.54799e-05	0	0	0	0	0	0	0	0	k__Bacteria; p__Proteobacteria; c__Gammaproteobacteria; o__Burkholderiales; f__Alcaligenaceae; g__Alcaligenes; s__Alcaligenes_sp._HPC1271
OTU_1750	0	0	0	0	0	0	0	0	0	0	0	0	0	0	0	0	0	0	0	0	0	0	0	0	0	3.54799e-05	0	0	0	0	0	0	0	0	0	0	0	0	0	0	k__unidentified; p__unidentified; c__unidentified; o__unidentified; f__unidentified; g__unidentified; s__unidentified
OTU_1751	0	0	0	0	0	0	0	0	0	0	0	3.54799e-05	0	0	0	0	0	0	0	0	0	0	0	3.54799e-05	0	3.54799e-05	0	0	0	0	0	0	0	0	0	0	0	0	0	0	k__unidentified; p__unidentified; c__unidentified; o__unidentified; f__unidentified; g__unidentified; s__unidentified
OTU_1752	0	0	0	0	0	0	0	0	0	0	0	3.54799e-05	0	0	3.54799e-05	0	0	0	0	3.54799e-05	0	0	0	3.54799e-05	0	0	3.54799e-05	3.54799e-05	0	0	0	0	0	0	0	0	0	0	0	0	k__unidentified; p__unidentified; c__unidentified; o__unidentified; f__unidentified; g__unidentified; s__unidentified
OTU_1753	0	0	0	0	0	0	0	0.00010644	0	0	0	0	0	0	0	0	0	0	0	0	0	0	0	0.00010644	0	0	0	0	0	0	0	3.54799e-05	0	0	0	0	0	0	0	0	k__unidentified; p__unidentified; c__unidentified; o__unidentified; f__unidentified; g__unidentified; s__unidentified
OTU_1754	0	0	0	3.54799e-05	0	0	0	0	0	0	0	0	0	0	0	0	0	0	0	0	0	0	0	0	0	3.54799e-05	0	0	0	0	0	0	0	0	0	3.54799e-05	0	0	0	0	k__unidentified; p__unidentified; c__unidentified; o__unidentified; f__unidentified; g__unidentified; s__unidentified
OTU_1755	0	0	0	3.54799e-05	0	0	0	0	0	0	0	0	0	0	0	0	0	0	0	0	0	0	0	0	0	0	0	0	0	0	0	0	0	0	0	0	0	0	0	0	k__unidentified; p__unidentified; c__unidentified; o__unidentified; f__unidentified; g__unidentified; s__unidentified
OTU_1756	0	0	0	0	0	3.54799e-05	0	3.54799e-05	0	0	3.54799e-05	0	0	0	3.54799e-05	0	0	3.54799e-05	0	3.54799e-05	0	0	0	7.09597e-05	0	0	0	0	0	0.00010644	0	0	3.54799e-05	0	0	0	0	0	0	0	k__unidentified; p__unidentified; c__unidentified; o__unidentified; f__unidentified; g__unidentified; s__unidentified
OTU_1757	0	0	0	0	0	0	0	0	3.54799e-05	0	0	0	0	0	0	0	0	0	0	0	0	0	0	3.54799e-05	0	0	0	0	0	0	0	0	0	0	0	3.54799e-05	0	0	0	0	k__unidentified; p__unidentified; c__unidentified; o__unidentified; f__unidentified; g__unidentified; s__unidentified
OTU_1759	0	0	7.09597e-05	0	0	0	0	0	0	0	0	0	0	0	0	0	0	0	0	0	0	0	0	0	0	0	0	0	0	0	0	3.54799e-05	0	0	0	0	0	0	0	0	k__unidentified; p__unidentified; c__unidentified; o__unidentified; f__unidentified; g__unidentified; s__unidentified
OTU_176	3.54799e-05	3.54799e-05	0	0	0	0	0	0	0	0	0	3.54799e-05	0	3.54799e-05	0.000319319	0.000283839	0	0	0	3.54799e-05	0	7.09597e-05	0	0	3.54799e-05	0	0	0	0	0	0	0	0	0	0	0	7.09597e-05	0	0	0	k__Bacteria; p__Firmicutes; c__Bacilli; o__Bacillales; f__Bacillaceae; g__Bacillus; s__uncultured_bacterium
OTU_1760	0	0	0	0	0	0	0	0	0	0	3.54799e-05	0	0	0	0	0	0	0	0	0	0	0	0	0	0	0	0	0	0	0	0	0	0	0	0	3.54799e-05	0	0	0	0	k__unidentified; p__unidentified; c__unidentified; o__unidentified; f__unidentified; g__unidentified; s__unidentified
OTU_1761	0	0	0	0	0	0	0	0	0	0	0	0	0	0	0	0	0	0	0	0	0	0	0	0	0	0	0	0	0	0	0	0	0	0	0	0	0	0	0	7.09597e-05	k__unidentified; p__unidentified; c__unidentified; o__unidentified; f__unidentified; g__unidentified; s__unidentified
OTU_1762	0	0	0	0	0	0	0	0	0	0	0	0	0	0	0	0	0	0	0	0	0	0	0	3.54799e-05	0	0	0	0	0	0	0	0	0	0	0	0	0	0	0	0	k__unidentified; p__unidentified; c__unidentified; o__unidentified; f__unidentified; g__unidentified; s__unidentified
OTU_1763	0	3.54799e-05	0	0	0	0	0	0	0	0	0	0	0	0	0	0	0	0	0	0	0	0	0	0	0	0	0	0	0	0	0	0	0	0	0	0	0	0	0	3.54799e-05	k__unidentified; p__unidentified; c__unidentified; o__unidentified; f__unidentified; g__unidentified; s__unidentified
OTU_1765	0	0	0	0	0	0	0	0	0	0	0	0	0	0	0	0	0	0	0	0	0	0	0	7.09597e-05	0	0	0	0	0	0	0	0	0	0	0	0	0	0	0	0	k__unidentified; p__unidentified; c__unidentified; o__unidentified; f__unidentified; g__unidentified; s__unidentified
OTU_1766	0	0	3.54799e-05	0	0	0	0	0	0	0	0	0	0	0	0	0	0	0	0	0	0	0	0	0	0	0	0	0	0	0	0	0	0	0	0	0	0	0	0	0	k__unidentified; p__unidentified; c__unidentified; o__unidentified; f__unidentified; g__unidentified; s__unidentified
OTU_1767	0	0	0	0	0	0	0	0	0	0	3.54799e-05	0	0	0	0	0	0	0	0	0	0	0	0	0	0	0	0	3.54799e-05	0	0	0	0	0	0	0	0	0	0	0	0	k__unidentified; p__unidentified; c__unidentified; o__unidentified; f__unidentified; g__unidentified; s__unidentified
OTU_1768	0	0	0	0	0	0	0	0	0	0	0	0	0	0	3.54799e-05	0	0	0	0	0	0	0	0	0	0	0	3.54799e-05	0	0	0	0	0	0	0	0	0	0	0	0	3.54799e-05	k__unidentified; p__unidentified; c__unidentified; o__unidentified; f__unidentified; g__unidentified; s__unidentified
OTU_1769	0	0	0	7.09597e-05	0	0	0	0	0	0	0	0	0	0	0	0	0	0	0	0	0	0	0	0	0	0	0	0	0	0	0	0	0	0	0	0	3.54799e-05	0	0	3.54799e-05	k__unidentified; p__unidentified; c__unidentified; o__unidentified; f__unidentified; g__unidentified; s__unidentified
OTU_177	0	0	0.000212879	0	0	0	0	0.00010644	7.09597e-05	0	0	0	0	3.54799e-05	0.00010644	3.54799e-05	0	3.54799e-05	7.09597e-05	3.54799e-05	0	0	0	0	0	0	3.54799e-05	0	3.54799e-05	0	0	0	0	0	0	0	0	0	0	0	k__Bacteria; p__Proteobacteria; c__Gammaproteobacteria; o__Xanthomonadales; f__Rhodanobacteraceae; g__Dyella; s__uncultured_Dyella_sp.
OTU_1771	0	0	0	0	0	0	0	0	0	0	0	0	0	0	0	0	0	0	0	0	0	0	0	0	0	0	3.54799e-05	0	0	0	0	0	0	0	3.54799e-05	0	0	0	0	0	k__unidentified; p__unidentified; c__unidentified; o__unidentified; f__unidentified; g__unidentified; s__unidentified
OTU_1772	0.00418662	0.000532198	0.0052865	0.00379635	0.00411566	0.000354799	0.0733369	0.00177399	0.0401277	0.000354799	0.0195494	0.00198687	0.00315771	0.000248359	0.00989888	0.00351251	0.00365443	0.00322867	0.0723789	0.000780557	0.00209331	0.00134823	0.0129856	0.00418662	0.00627994	0.00251907	0.01146	0.0056413	0.0124534	0.00315771	0.0132695	0.00209331	0.0310804	0.00102892	0.0288097	0.0010644	0.00567678	0.00198687	0.00340607	0.00319319	k__unidentified; p__unidentified; c__unidentified; o__unidentified; f__unidentified; g__unidentified; s__unidentified
OTU_1773	0	0	0	0	0	7.09597e-05	0	0	0	0	0	0	0	0	3.54799e-05	0	0	0.000248359	0	0	0	0	0	3.54799e-05	3.54799e-05	0	3.54799e-05	0	0	7.09597e-05	0	0	0	0	0	0	0	0	0.000141919	3.54799e-05	k__unidentified; p__unidentified; c__unidentified; o__unidentified; f__unidentified; g__unidentified; s__unidentified
OTU_1774	0	0	0	3.54799e-05	0	0	0	0	0	0	0	0	0	0	0	0	0	0	0	0	0	0	0	0	0	0	0	0	0	0	0	3.54799e-05	0	0	0	0	0	0	0	0	k__unidentified; p__unidentified; c__unidentified; o__unidentified; f__unidentified; g__unidentified; s__unidentified
OTU_1775	0	3.54799e-05	0	0	0	0	0	0	0	0	3.54799e-05	3.54799e-05	0	0	0	0	0	0	0	0	0	0	0	0	0	0	0	3.54799e-05	0	0	0	0	0	0	0	0	0	0	0	0	k__unidentified; p__unidentified; c__unidentified; o__unidentified; f__unidentified; g__unidentified; s__unidentified
OTU_1776	0	0	0	0	0	0	0	0	0	0	0	0	0	0	0	0	0	0	0	0	0	0	0	0	0	0	0	3.54799e-05	0	0	0	0	0	0	0	0	0	0	0	0	k__unidentified; p__unidentified; c__unidentified; o__unidentified; f__unidentified; g__unidentified; s__unidentified
OTU_1779	0	0	0	0	0	0	0	3.54799e-05	0	0	0	0	0	0	0	0	0	0	0	0	0	0	0	3.54799e-05	0	0	0	0	0	0	0	0	0	0	3.54799e-05	0	3.54799e-05	0	0	0	k__unidentified; p__unidentified; c__unidentified; o__unidentified; f__unidentified; g__unidentified; s__unidentified
OTU_178	0	0	0.000177399	0	0	0	0	0	7.09597e-05	0	3.54799e-05	0	0	0	0.000425758	0.000532198	7.09597e-05	0	0	0	0	3.54799e-05	0	0	0	7.09597e-05	7.09597e-05	0	0	0	0	0	0	0	0	0	7.09597e-05	0	0	0	k__Bacteria; p__Firmicutes; c__Bacilli; o__Bacillales; f__Bacillaceae; g__uncultured; s__uncultured_bacterium
OTU_1780	0	0	0	0	0	0	0	3.54799e-05	0	0	0	0	0	0	0	0	0	0	0	0	0	0	0	3.54799e-05	0	0	3.54799e-05	0	0	0	0	0	0	0	0	3.54799e-05	0	0	3.54799e-05	0	k__unidentified; p__unidentified; c__unidentified; o__unidentified; f__unidentified; g__unidentified; s__unidentified
OTU_1781	0	0	0	0	0	0	0	0	0	0	3.54799e-05	0	0	0	0	0	3.54799e-05	0	0	0	0	0	0	0	0	0	0	0	3.54799e-05	0	0	0	0	0	0	0	0	0	0	0	k__unidentified; p__unidentified; c__unidentified; o__unidentified; f__unidentified; g__unidentified; s__unidentified
OTU_1782	0	0	0	0	0	0	0	3.54799e-05	0	0	0	0	0	0	0	0	0	0	0	0	0	0	0	0	0	0	0	0	0	0	0	0	0	0	0	0	0	0	0	0	k__unidentified; p__unidentified; c__unidentified; o__unidentified; f__unidentified; g__unidentified; s__unidentified
OTU_1783	0	7.09597e-05	0	3.54799e-05	0	0	0	0	0	0	0	0	0	3.54799e-05	0	0	0	0	0	0	0	0	0	0	0	0	0	0	0	0	0	0	0	0	0	0	0	0	0	0	k__Bacteria; p__Firmicutes; c__Bacilli; o__Staphylococcales; f__Staphylococcaceae; g__Staphylococcus; s__uncultured_bacterium
OTU_1785	0	3.54799e-05	0.000354799	0.000177399	0	0	3.54799e-05	0.000212879	7.09597e-05	3.54799e-05	7.09597e-05	0.000177399	0	0	0.00010644	0	0	3.54799e-05	0	0.00010644	0	0	0	0.000886997	0	0	0.000212879	0	0	0.000141919	0	0	3.54799e-05	0	0	3.54799e-05	0	0	0	0	k__unidentified; p__unidentified; c__unidentified; o__unidentified; f__unidentified; g__unidentified; s__unidentified
OTU_1786	0	0	0	0	0	0	0	0	0	0	0	0	0	0	7.09597e-05	0	0	0	0	0	0	0	0	0	0	0	0	0	0	0	0	0	0	0	0	0	0	0	0	0	k__unidentified; p__unidentified; c__unidentified; o__unidentified; f__unidentified; g__unidentified; s__unidentified
OTU_1787	0	3.54799e-05	0	0	0	0	0	0	0	0	0	0	0	0	3.54799e-05	0	0	0	0	0	0	0	0	0	0	0	0	3.54799e-05	0	0	0	0	0	0	0	0	0	0	0	0	k__unidentified; p__unidentified; c__unidentified; o__unidentified; f__unidentified; g__unidentified; s__unidentified
OTU_1788	0	0	0	0	0	0	0	0	0	0	0	0	0	0	0	0	0	3.54799e-05	0	0	0	0	0	0	3.54799e-05	0	0	0	0	0	0	0	0	0	0	0	0	0	0	0	k__unidentified; p__unidentified; c__unidentified; o__unidentified; f__unidentified; g__unidentified; s__unidentified
OTU_1789	0	0	0	0	0	0	0	0	0	0	0	0	0	0	0	3.54799e-05	0	0	0	0	0	0	0	0	0	0	0	0	0	0	0	0	0	0	0	0	0	0	0	0	k__unidentified; p__unidentified; c__unidentified; o__unidentified; f__unidentified; g__unidentified; s__unidentified
OTU_179	0	0	0	0	0	0	0	0	0	0	0	3.54799e-05	0	0	3.54799e-05	0	0	0	0	3.54799e-05	0	0	0	0.000141919	0	0	0	0	0	0	0	0	0	0	0	0	0	0	0	0	k__Bacteria; p__Proteobacteria; c__Gammaproteobacteria; o__Xanthomonadales; f__Xanthomonadaceae; g__Vulcaniibacterium; s__uncultured_bacterium
OTU_1791	0	0	0	0	0	0	0	0	0	0	0	0	0	0	0	0	0	0	0	0	0	0	0	3.54799e-05	0	0	0	0	0	0	0	0	0	0	0	0	0	0	0	0	k__unidentified; p__unidentified; c__unidentified; o__unidentified; f__unidentified; g__unidentified; s__unidentified
OTU_1792	0	0	3.54799e-05	0	0	0	3.54799e-05	3.54799e-05	0	0	3.54799e-05	3.54799e-05	7.09597e-05	0	7.09597e-05	3.54799e-05	0	0.000141919	0	0	0	3.54799e-05	3.54799e-05	0.000319319	7.09597e-05	0	0.000141919	0	0	3.54799e-05	0	0	0	0	0	0	3.54799e-05	0	0	0	k__unidentified; p__unidentified; c__unidentified; o__unidentified; f__unidentified; g__unidentified; s__unidentified
OTU_1793	0	0	0	0	0	0	0	0	0	0	0	0	0	0	0	0	0	0	0	0	0	0	0	0	3.54799e-05	0	0	0	0	0	0	0	0	0	0	0	3.54799e-05	0	0	0	k__unidentified; p__unidentified; c__unidentified; o__unidentified; f__unidentified; g__unidentified; s__unidentified
OTU_1794	0	0	0	0	0	0	0	0	0	0	0	0	0	0	0	0	0	0	0	0	0	0	0	0	0	0	3.54799e-05	3.54799e-05	3.54799e-05	0	0	0	3.54799e-05	0	0	0	0	0	0	3.54799e-05	k__unidentified; p__unidentified; c__unidentified; o__unidentified; f__unidentified; g__unidentified; s__unidentified
OTU_1796	0	0	0	0	0	0	0	0	0	0	0	0	0	0	0	0	0	0	0	0	0	0	0	3.54799e-05	0	0	0	0	0	3.54799e-05	0	0	0	0	0	0	0	0	0	0	k__unidentified; p__unidentified; c__unidentified; o__unidentified; f__unidentified; g__unidentified; s__unidentified
OTU_1797	0	0	0	0	0	0	0	0	0	0	0	0	0	0	0	0	0	0	0	0	0	0	0	0	0	0	0	0	0	3.54799e-05	0	0	0	0	3.54799e-05	0	0	0	0	0	k__unidentified; p__unidentified; c__unidentified; o__unidentified; f__unidentified; g__unidentified; s__unidentified
OTU_1798	0	0	0	0	0	0	0	3.54799e-05	0	0	0	0	0	0	0	0	0	0	0	0	0	0	0	0	0	7.09597e-05	0	0	0	3.54799e-05	0	0	0	0	0	0	0	0	0	0	k__unidentified; p__unidentified; c__unidentified; o__unidentified; f__unidentified; g__unidentified; s__unidentified
OTU_1799	0	0	0	0	0	3.54799e-05	0	0	0	0	0	0	0	0	0	0	0	0	0	0	0	0	0	0	0	0	0	0	0	0	0	0	0	0	0	0	0	0	0	0	k__Bacteria; p__Proteobacteria; c__Alphaproteobacteria; o__AT-s3-44; f__uncultured_Alphaproteobacteria_bacterium; g__unidentified; s__unidentified
OTU_18	0.165052	0.618804	0.103743	0.0284194	0.72794	0.829484	0.00787653	0.00113536	0.00259003	0.843037	0.0049317	0.0257584	0.69427	0.734433	0.00716693	0.0109278	0.691432	0.00720241	0.00518006	0.00425758	0.860812	0.385702	0.485329	0.0040447	0.295334	0.0171368	0.00847969	0.00670569	0.228206	0.00922476	0.83367	0.00571226	0.0207557	0.410786	0.00262551	0.329005	0.0674472	0.00560582	0.175767	0.180238	k__Bacteria; p__Firmicutes; c__Bacilli; o__Lactobacillales; f__Lactobacillaceae; g__Lactobacillus; s__Lactobacillus_murinus_DSM_20452_NBRC_14221
OTU_180	0	0	0	0	0	0	0	0	0	0	0	0	0	0	0	0	0	0	0	0	0	0	0	0	0	0	0	0	0	0	0	0	0	0	0	0	0.000212879	0	0	0	k__Bacteria; p__Firmicutes; c__Bacilli; o__RF39; f__uncultured_bacterium; g__unidentified; s__unidentified
OTU_1800	0	0	0	0	0	0	0	0	0	0	0	0	0	0	0	0	0	0	0	0	0	0	0	0	0	0	0	0	3.54799e-05	0	0	0	0	0	3.54799e-05	0	0	0	0	0	k__unidentified; p__unidentified; c__unidentified; o__unidentified; f__unidentified; g__unidentified; s__unidentified
OTU_1801	0	0	0	0	0	0	0	0	0	3.54799e-05	0	0	0	0	0	0	0	0	0	0	0	0	0	0	0	0	0	0	0	0	0	0	0	0	0	0	0	0	0	0	k__Bacteria; p__Proteobacteria; c__Alphaproteobacteria; o__Kiloniellales; f__Kiloniellaceae; g__uncultured; s__uncultured_Alphaproteobacteria_bacterium
OTU_1802	0	0	0	0	0	0	0	0	0	0.00010644	0	0	0	0	0	0	0	0	0	0	0	0	0	0	0	0	0	0	0	0	0	0	0	0	0	0	0	0	0	0	k__Bacteria; p__Proteobacteria; c__Gammaproteobacteria; o__Ga0077536; f__uncultured_bacterium; g__unidentified; s__unidentified
OTU_1803	0	0	0	0	0	0	0	0	0	3.54799e-05	0	0	0	0	0	0	0	0	0	0	0	0	0	0	0	0	0	0	0	0	0	0	0	0	0	0	0	0	0	0	k__Bacteria; p__Chloroflexi; c__Anaerolineae; o__Anaerolineales; f__Anaerolineaceae; g__Longilinea; s__metagenome
OTU_1804	0	0	0	0	0	0	0	7.09597e-05	0	0	0	3.54799e-05	0	0	3.54799e-05	3.54799e-05	0	3.54799e-05	0.00010644	0	0	0	0	0.00010644	0	0	0	3.54799e-05	0	0	0	0	0	0	0	0	0	0	0	0	k__unidentified; p__unidentified; c__unidentified; o__unidentified; f__unidentified; g__unidentified; s__unidentified
OTU_1805	0	0	0	0	0	0	0	0	0	0	7.09597e-05	0	0	0	0	0	0	0	0.000177399	0	0	0	0	0	0	0	0	0	0	0	0	0	0.000212879	0	0	0	0	0	0	0	k__unidentified; p__unidentified; c__unidentified; o__unidentified; f__unidentified; g__unidentified; s__unidentified
OTU_1806	0	0	0.00010644	0	0	0	0	0	0	0	0	0	0	0	0	0	0	0	0	0	0	0	0	0	0	0	0	0	0	0	0	0	0	0	0	0	0	0	0	0	k__unidentified; p__unidentified; c__unidentified; o__unidentified; f__unidentified; g__unidentified; s__unidentified
OTU_1807	0	0	0	0	0	0	0	0	0	0	0	0	0	0	3.54799e-05	0	0	0	0	0	0	0	0	7.09597e-05	0	0	0	0	0	0	0	0	0	0	0	0	0	0	0	0	k__unidentified; p__unidentified; c__unidentified; o__unidentified; f__unidentified; g__unidentified; s__unidentified
OTU_1808	0	0	0	0	0	0	0	0	0	0	0	0	0	0	0	0	0	0	0	0	0	0	0	0	0	0	0	0	0	3.54799e-05	0	0	0	0	0	0	0	0	0	0	k__unidentified; p__unidentified; c__unidentified; o__unidentified; f__unidentified; g__unidentified; s__unidentified
OTU_1809	0	0	0	0	0	0	0	0	3.54799e-05	0	0	0	0	0	0	0	0	0	0	0	0	0	0	0	0	0	0	0	0	0	0	0	0	0	0	0	0	0	0	0	k__unidentified; p__unidentified; c__unidentified; o__unidentified; f__unidentified; g__unidentified; s__unidentified
OTU_181	3.54799e-05	0	0	0	0	0	0	0	0	0	0	0	3.54799e-05	0	0	0	0	0	0	0	0	0.000390279	0	0	0	0	0	0	7.09597e-05	0	0	0	0	3.54799e-05	0	0	0.000461238	0	0	0	k__Bacteria; p__Proteobacteria; c__Gammaproteobacteria; o__Burkholderiales; f__Sutterellaceae; g__Parasutterella; s__uncultured_bacterium
OTU_1810	0	3.54799e-05	0	0	0	0	0	0	0	0	0	0	0	0	0	0	0	0	0	0	0	0	0	0	0	0	0	0	0	0	0	0	0	0	0	0	0	0	0	0	k__unidentified; p__unidentified; c__unidentified; o__unidentified; f__unidentified; g__unidentified; s__unidentified
OTU_1812	0	0	0	0	0	0	0	0	0	0	0	0	0	0	0.000141919	0	0	0	3.54799e-05	3.54799e-05	3.54799e-05	3.54799e-05	0	0.00010644	0	0	0	0	0	0	0	0	0	0	0	0	0	0	0	0	k__unidentified; p__unidentified; c__unidentified; o__unidentified; f__unidentified; g__unidentified; s__unidentified
OTU_1813	0	0	0	0	0	0	0	0	0	0	0	0	0	0	0	0	0	0	0	0	0	0	0	0	0	3.54799e-05	3.54799e-05	3.54799e-05	0	0	0	0	0	0	0	0	0	0	0	0	k__unidentified; p__unidentified; c__unidentified; o__unidentified; f__unidentified; g__unidentified; s__unidentified
OTU_1816	0	0	3.54799e-05	3.54799e-05	0	0	0	7.09597e-05	0	0	7.09597e-05	0	0	0	0	7.09597e-05	0	0	0	3.54799e-05	0	0	0	0	0	0	7.09597e-05	0.000141919	0	0	0	3.54799e-05	0	0	0	0	0	0	0	0	k__unidentified; p__unidentified; c__unidentified; o__unidentified; f__unidentified; g__unidentified; s__unidentified
OTU_1817	0	0	0	0	0	0	0	0	0	0	0	7.09597e-05	0	0	0	0	0	0	0	0	0	0	0	7.09597e-05	0	0	0	0	0	0	0	0	0	0	0	0	0	0	0	0	k__unidentified; p__unidentified; c__unidentified; o__unidentified; f__unidentified; g__unidentified; s__unidentified
OTU_1818	0	0	0	0	0	0	0	0	0	0	0	0	0	0	0	0	0	0	0	0	0	0	0	0	0	0	0	3.54799e-05	0	0	0	0	0	0	3.54799e-05	0	0	0	0	0	k__unidentified; p__unidentified; c__unidentified; o__unidentified; f__unidentified; g__unidentified; s__unidentified
OTU_1819	0	0	0	0	0	0	0	0	0	0	0	0	0	0	0	0	0	0	0	0	0	0	0	0	0	0	0	0	0	0	0	0	3.54799e-05	0	0	0	0	0	0	0	k__unidentified; p__unidentified; c__unidentified; o__unidentified; f__unidentified; g__unidentified; s__unidentified
OTU_182	0	0	0	0	0	0	0	0	0	0	0	0	0	0	0	0	0	0	3.54799e-05	0	0	0	0	0	0	0	0	0	0	0	0	0	0	0	0	0	0	0	0	0	k__Bacteria; p__Firmicutes; c__Bacilli; o__Bacillales; f__Planococcaceae; g__Lysinibacillus; s__compost_metagenome
OTU_1820	0	0	0	0	0	0	0	0	0	0	0	0	0	0	0	0	0	0	0	0	0	0	0	0	0	0	3.54799e-05	3.54799e-05	0	0	0	0	0	0	0	0	0	0	0	0	k__unidentified; p__unidentified; c__unidentified; o__unidentified; f__unidentified; g__unidentified; s__unidentified
OTU_1821	3.54799e-05	0	0	0	0	0	0	3.54799e-05	0	0	0	0	0	0	0	0	0	3.54799e-05	0	0	0	0	0	3.54799e-05	0	0	3.54799e-05	0	3.54799e-05	3.54799e-05	0	0	0	0	0	0	0	0	3.54799e-05	0	k__unidentified; p__unidentified; c__unidentified; o__unidentified; f__unidentified; g__unidentified; s__unidentified
OTU_1822	0	0	0	0	0	0	0	0	0	0	0	0	0	0	3.54799e-05	0	0	0	0	0	0	0	0	0	0	0	3.54799e-05	0	0	0	0	0	0	0	0	0	0	0	0	0	k__unidentified; p__unidentified; c__unidentified; o__unidentified; f__unidentified; g__unidentified; s__unidentified
OTU_1823	0	0	0	0	0	0	3.54799e-05	3.54799e-05	7.09597e-05	0	0	7.09597e-05	0	0	0	0	0	0	3.54799e-05	0	0	0	0	3.54799e-05	0	0	0	7.09597e-05	0	0	0	3.54799e-05	0	7.09597e-05	0	0	0	0	0	0	k__unidentified; p__unidentified; c__unidentified; o__unidentified; f__unidentified; g__unidentified; s__unidentified
OTU_1824	0	0	0	0	0	0	3.54799e-05	0	0	0	0	0	0	0	0	0	0	0	0	0	0	0	0	0	0	0	0	0	0	0	0	0	0	0	0	0	0	0	0	0	k__unidentified; p__unidentified; c__unidentified; o__unidentified; f__unidentified; g__unidentified; s__unidentified
OTU_1825	0	3.54799e-05	0.00010644	0	0	0	0	3.54799e-05	0	0	3.54799e-05	3.54799e-05	0	0	0.000177399	3.54799e-05	0	0.000141919	3.54799e-05	0.00010644	0	3.54799e-05	3.54799e-05	0.000496718	3.54799e-05	0	0.000141919	7.09597e-05	0	0	0	0	3.54799e-05	0	3.54799e-05	0	0	0	0	0	k__unidentified; p__unidentified; c__unidentified; o__unidentified; f__unidentified; g__unidentified; s__unidentified
OTU_1826	0	3.54799e-05	0	0	0	0	0	0	0	0	0	0	0	0	0	0	0	0	0	0	0	0	0	0	0	0	0	0	0	0	0	0	0	0	0	0	0	0	0	0	k__unidentified; p__unidentified; c__unidentified; o__unidentified; f__unidentified; g__unidentified; s__unidentified
OTU_1828	0	0	0	3.54799e-05	0	0	0	0	0	0	0	0	0	0	0	0	0	0	0	0	0	0	0	0	0	0	0	0	0	0	0	0	0	0	0	0	0	0	0	0	k__unidentified; p__unidentified; c__unidentified; o__unidentified; f__unidentified; g__unidentified; s__unidentified
OTU_183	0	0	0	0	0	0	0	0.00010644	0	0	0	0	0	0	0	0	0	0	0	0.000354799	0	0	0	0	0	0	0	0	0	0	0	0.000141919	0	0	3.54799e-05	0	0	0	0	0	k__Bacteria; p__Firmicutes; c__Negativicutes; o__Veillonellales-Selenomonadales; f__Veillonellaceae; g__Dialister; s__uncultured_bacterium
OTU_1831	3.54799e-05	0	0	3.54799e-05	0	0	0.00010644	0.00010644	0.00383183	0	0.0049317	0.000141919	7.09597e-05	0	0.000212879	0	0	7.09597e-05	0.000425758	3.54799e-05	0.000141919	7.09597e-05	0.00205783	0.000354799	0.00010644	3.54799e-05	0.000283839	7.09597e-05	3.54799e-05	3.54799e-05	7.09597e-05	0	0.00344155	0	0.00571226	3.54799e-05	0	0	0	3.54799e-05	k__unidentified; p__unidentified; c__unidentified; o__unidentified; f__unidentified; g__unidentified; s__unidentified
OTU_1832	0	0	0	0	0	0	0	0	0	3.54799e-05	0	0	0	0	3.54799e-05	0	0	0	0	0	0	0	0	0.000141919	3.54799e-05	0	3.54799e-05	0	0	0	0	0	0	0	0	0	0	0	0	0	k__unidentified; p__unidentified; c__unidentified; o__unidentified; f__unidentified; g__unidentified; s__unidentified
OTU_1833	0	0	0	3.54799e-05	0	0	0	0	0	0	0	0	0	0	0	0	0	0	0	0	0	0	0	3.54799e-05	0	0	0	0	0	0	0	0	0	0	0	0	0	0	0	0	k__unidentified; p__unidentified; c__unidentified; o__unidentified; f__unidentified; g__unidentified; s__unidentified
OTU_1834	0	0	0	0	0	0	0	0	0	0	3.54799e-05	0	0	0	0	0	0	0	0	0	0	0	0	0	0	0	0	0	0	0	0	0	0	0	3.54799e-05	0	0	0	0	0	k__unidentified; p__unidentified; c__unidentified; o__unidentified; f__unidentified; g__unidentified; s__unidentified
OTU_1835	0	0	0	0	0	0	0	0	0	0	0	0	0	0	0	0	0	0	0	0	0	0	0	0	0	0	0	0	3.54799e-05	0	0	0	0	0	0	0	0	0	0	0	k__unidentified; p__unidentified; c__unidentified; o__unidentified; f__unidentified; g__unidentified; s__unidentified
OTU_1836	0	0	0	0	0	0	0	0	0	0	0	0	0	0	0	0	0	0	0	0	0	0	0	0	0	0	0	0	0	0	0	0	3.54799e-05	0	0	0	0	0	0	0	k__unidentified; p__unidentified; c__unidentified; o__unidentified; f__unidentified; g__unidentified; s__unidentified
OTU_1837	0	3.54799e-05	3.54799e-05	7.09597e-05	0	0	0	3.54799e-05	0	0	0	3.54799e-05	0	0	0	0	0	0	0	0	0	0	3.54799e-05	7.09597e-05	0	7.09597e-05	3.54799e-05	0	0	0	0	3.54799e-05	0	3.54799e-05	7.09597e-05	3.54799e-05	0	0.000177399	0	3.54799e-05	k__unidentified; p__unidentified; c__unidentified; o__unidentified; f__unidentified; g__unidentified; s__unidentified
OTU_1838	0.000283839	0	0.00915381	0.000212879	0.0311513	0.00010644	0.000745077	0.000993436	0.00163207	0.00010644	0.000461238	0.00152563	0.000177399	0	0.0227426	7.09597e-05	0.0303708	0.000461238	0.00109988	0.000567678	0.00010644	0.000390279	0.000603158	0.00152563	0.000425758	3.54799e-05	0.0225652	0.000212879	0.0992727	0.000141919	0.000141919	0.00149015	0.000709597	0.000283839	0.000603158	0.000851517	0.000745077	3.54799e-05	0.0106085	0.000319319	k__unidentified; p__unidentified; c__unidentified; o__unidentified; f__unidentified; g__unidentified; s__unidentified
OTU_1839	0	0	0	0	0	0	0	3.54799e-05	0	0	0	0	0	0	0	0	0	0	0	0	0	0	0	0	0	0	0	0	0	0	0	7.09597e-05	0	0	0	0	0	0	0	0	k__unidentified; p__unidentified; c__unidentified; o__unidentified; f__unidentified; g__unidentified; s__unidentified
OTU_184	0	0	0	0.00010644	0	0	0	0	0	0	0	0	0	0	0	3.54799e-05	3.54799e-05	0	0	3.54799e-05	0	0	0	7.09597e-05	0	0	0	0	0	0	0	0	0	0	0	3.54799e-05	0	0	0	0	k__Bacteria; p__Proteobacteria; c__Gammaproteobacteria; o__Burkholderiales; f__Burkholderiaceae; g__Ralstonia; s__Ralstonia_pickettii
OTU_1840	0	0	0	0	0	0	0	0	0	0	0	0	0	0	0	0	0	0	0	0	0	0	0	0	0	0	3.54799e-05	0	0	3.54799e-05	0	0	0	0	0	0	0	0	0	0	k__unidentified; p__unidentified; c__unidentified; o__unidentified; f__unidentified; g__unidentified; s__unidentified
OTU_1841	0	0	0	0	0	0	0	0	3.54799e-05	0	0	0	0	0	0	0	0	0	0	0	0	0	0	0	0	0	0	0	0	0	0	0	0	0	0	0	0	0	0	0	k__unidentified; p__unidentified; c__unidentified; o__unidentified; f__unidentified; g__unidentified; s__unidentified
OTU_1842	0	0	0.00010644	3.54799e-05	0	0	3.54799e-05	3.54799e-05	0.000532198	0	0.000141919	3.54799e-05	0	0	0	0	0	0	0	3.54799e-05	0	0	3.54799e-05	0	0	0	0	0	0	0	0	3.54799e-05	7.09597e-05	0.00010644	0	0	0	0	0	0	k__unidentified; p__unidentified; c__unidentified; o__unidentified; f__unidentified; g__unidentified; s__unidentified
OTU_1843	0	0	0	0	0	0	0	0	0	0	0	0	0	0	0	0	0	0	0	0	0	0	0	0	0	0	0	0	0	0	0	0	0	0	3.54799e-05	0	0	0	0	0	k__unidentified; p__unidentified; c__unidentified; o__unidentified; f__unidentified; g__unidentified; s__unidentified
OTU_1846	0	0	0	0	0	0	0	0	0	0	0	0	0	0	0	0	0	0	0	0	0	0	0	3.54799e-05	0	0	0	0	0	0	0	0	0	0	0	0	0	0	0	0	k__unidentified; p__unidentified; c__unidentified; o__unidentified; f__unidentified; g__unidentified; s__unidentified
OTU_1847	0	0	3.54799e-05	0	0	0	0	0	0	0	0	0	0	0	0	0	0	0	0	0	0	0	0	0	0	0	0	0	0	0	0	0	0	0	0	0	0	0	0	0	k__unidentified; p__unidentified; c__unidentified; o__unidentified; f__unidentified; g__unidentified; s__unidentified
OTU_1848	0	0	0	0	0	0	0	0	3.54799e-05	0	0	0	0	0	0	0	0	0	0	0	0	0	0	0	0	0	0	0	0	0	0	0	0	0	0	0	0	0	0	0	k__unidentified; p__unidentified; c__unidentified; o__unidentified; f__unidentified; g__unidentified; s__unidentified
OTU_1849	0	0	0	0	0	0	0	0	0	0	0	0	0	0	0	0	0	0	0	3.54799e-05	0	0	0	0	0	0	0	0	0	0	0	0	0	0	0	0	0	0	0	0	k__unidentified; p__unidentified; c__unidentified; o__unidentified; f__unidentified; g__unidentified; s__unidentified
OTU_185	0	0	0	0	0	0	0	3.54799e-05	0	0	0	0	0	0	0.000212879	0.00010644	0	3.54799e-05	0	0	0	0	0	0	0	0	7.09597e-05	0	0	0	0	0	0	0	0	0	0.000283839	3.54799e-05	0	0	k__Bacteria; p__Firmicutes; c__Bacilli; o__Lactobacillales; f__Carnobacteriaceae; g__Atopostipes; s__Firmicutes_oral_clone_BX005
OTU_1851	0	0	0.000177399	7.09597e-05	0	3.54799e-05	0	7.09597e-05	3.54799e-05	0	3.54799e-05	0	0	0	3.54799e-05	3.54799e-05	0	0.000177399	0	3.54799e-05	0	7.09597e-05	0	0.000248359	3.54799e-05	0.00010644	0.00010644	3.54799e-05	0	7.09597e-05	0	3.54799e-05	0	0	0.00010644	0	0	7.09597e-05	0	0	k__unidentified; p__unidentified; c__unidentified; o__unidentified; f__unidentified; g__unidentified; s__unidentified
OTU_1852	0	0	0	0	0	0	0	0	0	0	0	0	0	0	0	0	0	0	0	0	0	0	0	0	0	0	0	0	0	0	0	0	3.54799e-05	0	0	0	0	0	0	0	k__unidentified; p__unidentified; c__unidentified; o__unidentified; f__unidentified; g__unidentified; s__unidentified
OTU_1853	0	0	0	0	0	0	0	0	0	0	0	0	0	0	0	0	0	0	0	0	0	0	0	0	0	3.54799e-05	0	0	0	0	0	0	3.54799e-05	0	0	0	0	0	0	0	k__unidentified; p__unidentified; c__unidentified; o__unidentified; f__unidentified; g__unidentified; s__unidentified
OTU_1855	0	0	3.54799e-05	0	0	0	0	0	0	0	0	0	0	0	0	0	0	0	0	0	0	0	0	0	0	0	0	0	0	0	0	0	0	0	0	0	0	0	0	0	k__unidentified; p__unidentified; c__unidentified; o__unidentified; f__unidentified; g__unidentified; s__unidentified
OTU_1856	0	0	0	0	0	0	0	0	0.000709597	0	0.000922476	0	0	0	0	0	0	0	0	0	0	0	0.000283839	3.54799e-05	3.54799e-05	0	0	0	0	0	0	3.54799e-05	0.000354799	0	0.000816037	0	0	0	0	0	k__unidentified; p__unidentified; c__unidentified; o__unidentified; f__unidentified; g__unidentified; s__unidentified
OTU_1857	0	0	0	0	0	0	0	0	3.54799e-05	0	0	0	0	0	0	0	0	0	0	0	0	0	0	0	0	0	0	0	0	0	0	0	0	0	0	0	0	0	0	0	k__unidentified; p__unidentified; c__unidentified; o__unidentified; f__unidentified; g__unidentified; s__unidentified
OTU_1858	0	0	3.54799e-05	0	0	0	0	0	0	0	0	0	0	0	0	0	0	0	0	0	0	0	0	0	0	0	0	0	0	0	0	0	0	0	0	0	0	0	0	0	k__unidentified; p__unidentified; c__unidentified; o__unidentified; f__unidentified; g__unidentified; s__unidentified
OTU_1859	0.000248359	0	0.000141919	7.09597e-05	0.000709597	0	0.00120632	0.00010644	0.000886997	0	0.00149015	0.000177399	0.000212879	0	0.000319319	3.54799e-05	0.000993436	3.54799e-05	0.00198687	7.09597e-05	7.09597e-05	0.000141919	0.00117084	0.000319319	0.000780557	0.00010644	0.000141919	0.000212879	0.00223523	0	0.000141919	0.000177399	0.00109988	0.00010644	0.00134823	3.54799e-05	0.000532198	0.00010644	7.09597e-05	0.000177399	k__unidentified; p__unidentified; c__unidentified; o__unidentified; f__unidentified; g__unidentified; s__unidentified
OTU_186	0	0	0	0	0	0	0	0	0	3.54799e-05	0	0	0	0	0	0	0	0	0	0	0.000141919	0	0	0	0	0	0	0	0	0	0	0	3.54799e-05	0	0	0	0	0	0	0	k__Bacteria; p__Proteobacteria; c__Gammaproteobacteria; o__Burkholderiales; f__Rhodocyclaceae; g__Sulfuritalea; s__uncultured_bacterium
OTU_1861	0	0	0	3.54799e-05	0	0	0	0	0	0	0	0	0	0	3.54799e-05	0	0	7.09597e-05	0	0	0	0	0	7.09597e-05	3.54799e-05	3.54799e-05	3.54799e-05	0	0	7.09597e-05	0	0	0	0	3.54799e-05	0	3.54799e-05	0	0	0	k__unidentified; p__unidentified; c__unidentified; o__unidentified; f__unidentified; g__unidentified; s__unidentified
OTU_1862	0	0	0	7.09597e-05	0	0	0	3.54799e-05	0.00166755	0	0.00173851	3.54799e-05	0	0	0	0	0	0	3.54799e-05	0	0	3.54799e-05	0.000922476	0.000248359	7.09597e-05	0	0	0	0	0	3.54799e-05	0	0.000461238	0	0.00209331	0	3.54799e-05	0	0	0	k__unidentified; p__unidentified; c__unidentified; o__unidentified; f__unidentified; g__unidentified; s__unidentified
OTU_1863	0	0	0	0	0	0	0	0	0	0	0	0	0	0	0	0	0	0	0	0	0	0	0	3.54799e-05	0	0	0	0	0	0	0	0	0	0	0	0	0	0	0	0	k__unidentified; p__unidentified; c__unidentified; o__unidentified; f__unidentified; g__unidentified; s__unidentified
OTU_1865	0	0	0	0	0	0	0	0	0	0	0	0	0	0	0	0	0	3.54799e-05	0	0	0	0	0	0	0	0	0	0	0	0	0	0	0	0	0	0	0	0	0	0	k__unidentified; p__unidentified; c__unidentified; o__unidentified; f__unidentified; g__unidentified; s__unidentified
OTU_1866	0	0	0	3.54799e-05	0	0	3.54799e-05	0	3.54799e-05	0	0	0	0	0	0	0	0	0	0	0	0	0	0	0	0	0	0	0	0	0	0	0	0	0	0	0	0	0	0	0	k__unidentified; p__unidentified; c__unidentified; o__unidentified; f__unidentified; g__unidentified; s__unidentified
OTU_1869	0	0	0	0	0	0	0	0	0	0	0	0	0	0	0	0	0	0	0	0	0	0	0	7.09597e-05	0	0	0	0	0	0	0	0	0	0	0	0	0	0	0	0	k__unidentified; p__unidentified; c__unidentified; o__unidentified; f__unidentified; g__unidentified; s__unidentified
OTU_187	0	0	7.09597e-05	0	0	0	0	0	0	0	7.09597e-05	0	0	0	0	7.09597e-05	0	0	0	0	0	7.09597e-05	0	0.000141919	0	0.000425758	7.09597e-05	3.54799e-05	0	0	0	0	0	0	3.54799e-05	0	0	0	0	0	k__Bacteria; p__Proteobacteria; c__Gammaproteobacteria; o__Xanthomonadales; f__Xanthomonadaceae; g__Stenotrophomonas; s__Stenotrophomonas_maltophilia
OTU_1870	0	0	0	0	0	0	0	0	0	0	0	3.54799e-05	0	0	0	0	0	0	0	0	0	0	0	0	0	0	0	0	0	0	0	0	0	0	0	0	0	0	0	0	k__unidentified; p__unidentified; c__unidentified; o__unidentified; f__unidentified; g__unidentified; s__unidentified
OTU_1872	0	0	0	0	0	0	0	0	0	0	0	0	0	0	0	0	0	0	0	0	0	0	0	0	0	0	0	0	0	0	0	0	3.54799e-05	0	0	0	0	0	0	0	k__unidentified; p__unidentified; c__unidentified; o__unidentified; f__unidentified; g__unidentified; s__unidentified
OTU_188	0	0	7.09597e-05	7.09597e-05	0	0	0	0	0	3.54799e-05	0	0	3.54799e-05	0	0	0	0	3.54799e-05	0	3.54799e-05	3.54799e-05	0	0	7.09597e-05	0	0	0	7.09597e-05	0	0	0	0	3.54799e-05	0	0	3.54799e-05	0	0	0	3.54799e-05	k__Bacteria; p__Proteobacteria; c__Gammaproteobacteria; o__Burkholderiales; f__Comamonadaceae; g__Delftia; s__Delftia_acidovorans_CCUG_15835
OTU_189	0	0	0.000177399	0	0	0	0	0	0	0	0	3.54799e-05	0	0	0	0	0	3.54799e-05	7.09597e-05	3.54799e-05	0	0	0	0	0	0	0	3.54799e-05	0	0	0	3.54799e-05	0	0	0	0	0	0	0	0	k__Bacteria; p__Firmicutes; c__Bacilli; o__Lactobacillales; f__Streptococcaceae; g__Streptococcus; s__Streptococcus_sp._FF10
OTU_19	0	0	0	3.54799e-05	0	0	0	3.54799e-05	3.54799e-05	0	0.000248359	3.54799e-05	0	0	3.54799e-05	0	0	0	0	7.09597e-05	0	0	0.000177399	3.54799e-05	0	3.54799e-05	3.54799e-05	3.54799e-05	0	0	0	0	3.54799e-05	0	0.000319319	0	0	0	0	3.54799e-05	k__unidentified; p__unidentified; c__unidentified; o__unidentified; f__unidentified; g__unidentified; s__unidentified
OTU_190	3.54799e-05	0	3.54799e-05	0	0	0	0	0	0	0	0	0	0	0	7.09597e-05	0	0	3.54799e-05	7.09597e-05	0	0	0	0	0	0	3.54799e-05	3.54799e-05	0	0	0	0	0	0	0	0	0	0	0	0	0	k__Bacteria; p__Proteobacteria; c__Gammaproteobacteria; o__Oceanospirillales; f__Halomonadaceae; g__Halomonas; s__Halomonas_stevensii_S18214
OTU_191	0	0	3.54799e-05	0	0	0	0	0	0	0	0	0	0	0	0	0	0	0	0	0	0.000248359	0	0	0	0	0	0	0	0	0	0	0	3.54799e-05	0	0	0	0	0	0	0	k__Bacteria; p__Proteobacteria; c__Gammaproteobacteria; o__Burkholderiales; f__Comamonadaceae; g__uncultured; s__metagenome
OTU_192	0.00010644	0	0	0	0	0	0	0	0	0	0	0	0	0	0	0	0	0	0	0	0	7.09597e-05	0	0	0	0	0	0	0	0	0	3.54799e-05	0	0	0	0	0.000141919	0	0	0	k__Bacteria; p__Desulfobacterota; c__Desulfovibrionia; o__Desulfovibrionales; f__Desulfovibrionaceae; g__uncultured; s__uncultured_bacterium
OTU_193	0	0	0	3.54799e-05	0	0	0	0	0	0	0	0	0	0	3.54799e-05	0	0	0	0	0	0	0	0	0	0	0	0	0	0	0	0	3.54799e-05	0	0	0	0	0	3.54799e-05	0	3.54799e-05	k__Bacteria; p__Proteobacteria; c__Gammaproteobacteria; o__Burkholderiales; f__Burkholderiaceae; g__Burkholderia-Caballeronia-Paraburkholderia; s__Burkholderia_seminalis
OTU_194	0.00010644	0	0	0	3.54799e-05	0	0	0	0	0	0	0	0	0	0	0	0	0	0	0	0	3.54799e-05	0	0	0	0	0	0	0	0	0	0	0	0	0	0	0	0	0	0	k__Bacteria; p__Firmicutes; c__Bacilli; o__RF39; f__uncultured_bacterium; g__unidentified; s__unidentified
OTU_195	0	0	0	0	0	0	0	0	0	7.09597e-05	0	0	0	0	0	0	0	0	0	0	7.09597e-05	0	0	0	0	0	0	0	0	0	0	0	0	0	0	0	0	0	0	0	k__Bacteria; p__Proteobacteria; c__Gammaproteobacteria; o__Xanthomonadales; f__Rhodanobacteraceae; g__Ahniella; s__uncultured_bacterium
OTU_196	3.54799e-05	0	7.09597e-05	0	0	0	0	0	0	0	0	0	0	3.54799e-05	0	0	3.54799e-05	0.000141919	0	0	0	0	0	0	0	0	0	3.54799e-05	3.54799e-05	0	0	0	0	3.54799e-05	0	0	0	0	0	0	k__Bacteria; p__Proteobacteria; c__Gammaproteobacteria; o__Burkholderiales; f__Comamonadaceae; g__Comamonas; s__ant_fungus_garden_metagenome
OTU_197	0	0	0.00010644	0	0	0	0	0	0	0	0	0	0	0	0.00010644	0	0	0	0	0	0	0	0	0	0	0	0.00010644	0	0	0	3.54799e-05	0	0	0	0	0	0	0	0	0	k__Bacteria; p__Proteobacteria; c__Gammaproteobacteria; o__Burkholderiales; f__Oxalobacteraceae; g__Undibacterium; s__uncultured_bacterium
OTU_198	0	0	7.09597e-05	3.54799e-05	0	0	0	0	0	0	0	0	0	0	0	0	0	3.54799e-05	3.54799e-05	0	0	0	3.54799e-05	3.54799e-05	0	3.54799e-05	3.54799e-05	0.000141919	0	0	0	0	0	0	0	0	7.09597e-05	0	0	0	k__Bacteria; p__Proteobacteria; c__Gammaproteobacteria; o__Burkholderiales; f__Oxalobacteraceae; g__Massilia; s__uncultured_bacterium
OTU_199	0	0	0	0	0	0	0	0	0	3.54799e-05	0	0	0	0	0	0	0	0	0	0	3.54799e-05	0	0	0	0	0	0	0	0	0	0	0	0	0	0	0	0	0	0	0	k__Bacteria; p__Firmicutes; c__Bacilli; o__Lactobacillales; f__Carnobacteriaceae; g__Trichococcus; s__Trichococcus_flocculiformis
OTU_2	3.54799e-05	3.54799e-05	3.54799e-05	0.000141919	0	0	7.09597e-05	7.09597e-05	0.000141919	0	7.09597e-05	0.000141919	0	0	0.000212879	0.000283839	0	0.000461238	7.09597e-05	7.09597e-05	0	3.54799e-05	0.00010644	0.000354799	7.09597e-05	0.00010644	0.000141919	0.000248359	7.09597e-05	0.000354799	3.54799e-05	0.000177399	0.00010644	3.54799e-05	0.00010644	0.00010644	3.54799e-05	7.09597e-05	0.00010644	7.09597e-05	k__unidentified; p__unidentified; c__unidentified; o__unidentified; f__unidentified; g__unidentified; s__unidentified
OTU_200	0	0	7.09597e-05	0	0	0	0	0	3.54799e-05	0.00010644	0	0	0	0	0	0	0	0	7.09597e-05	0	0.000319319	0	0	0	0	0	3.54799e-05	3.54799e-05	0	0	0	0	7.09597e-05	0	0	0	0	0	0	0	k__Bacteria; p__Proteobacteria; c__Gammaproteobacteria; o__Burkholderiales; f__Comamonadaceae; g__Rhodoferax; s__uncultured_bacterium
OTU_201	0	0	0	0	0	0	0	0	0	0.00010644	0	0	0	0	0	0	0	0	0	0	0.000319319	0	0	0	0	0	0	0	0	0	0	0	0	0	0	0	0	0	0	0	k__Bacteria; p__Proteobacteria; c__Gammaproteobacteria; o__Burkholderiales; f__Comamonadaceae; g__Leptothrix; s__metagenome
OTU_202	0	0	0	0	0	0	0	0	0	0	0	0	0	0	0	0	0	0	0	0	0	3.54799e-05	0	0	0	0	0	0	0	0	0	0	0	0	0	0	7.09597e-05	0	3.54799e-05	7.09597e-05	k__Bacteria; p__Firmicutes; c__Bacilli; o__RF39; f__uncultured_bacterium; g__unidentified; s__unidentified
OTU_203	0	0	0.000141919	0	0	0	0	0	0	0	0	0	0	0	3.54799e-05	0	0	3.54799e-05	0	0	0	0	0	0	0	0	0	0	0	0	0	0	0	0	0	0	0	0	0	0	k__Bacteria; p__Proteobacteria; c__Gammaproteobacteria; o__Alteromonadales; f__Alteromonadaceae; g__Rheinheimera; s__uncultured_bacterium
OTU_204	0	0	0	0	0	0	0	0	0	0	0	0	0	0	0	0	0	0	0	0	0	0	0	0.000141919	0	0	0	0	0	0	0	0	0	0	0	0	0	0	0	0	k__Bacteria; p__Myxococcota; c__Myxococcia; o__Myxococcales; f__Myxococcaceae; g__P3OB-42; s__uncultured_bacterium
OTU_205	0	0	0	3.54799e-05	0	0	0	0	0	0	0	0	0	0	3.54799e-05	3.54799e-05	0	0	0	0	0	0	0	7.09597e-05	0	0	0	0.00010644	0	0	0	0	0	0	0	0	0	0	0	0	k__Bacteria; p__Proteobacteria; c__Gammaproteobacteria; o__Pseudomonadales; f__Pseudomonadaceae; g__Pseudomonas; s__Pseudomonas_stutzeri
OTU_206	0	0	0	0	0	0	0	0	0	0	3.54799e-05	0	0	0	0	0	0.00010644	0	0	0	0	0	0	0	0	0	0	0	0	7.09597e-05	0	0	0	0	0	0	0	0	0	0	k__Bacteria; p__MBNT15; c__uncultured_bacterium; o__unidentified; f__unidentified; g__unidentified; s__unidentified
OTU_207	0	0	0	0	0	0	0	0	0	3.54799e-05	0	0	0	0	0	0	0	0	0	0	0.00010644	0	0	0	0	0	0	0	0	0	0	0	0	0	0	0	0	0	0	0	k__Bacteria; p__Proteobacteria; c__Gammaproteobacteria; o__Burkholderiales; f__Rhodocyclaceae; g__Sulfuritalea; s__metagenome
OTU_208	0	0	0	0	0	0	0	0	0	0	0	0	0	0	0	0	0	0	0	0	7.09597e-05	0	0	0	0	0	0	0	0	0	0	0	0	0	0	0	0	0	0	0	k__Bacteria; p__Proteobacteria; c__Gammaproteobacteria; o__Burkholderiales; f__Rhodocyclaceae; g__Candidatus_Accumulibacter; s__metagenome
OTU_209	0	0	0	0	0	0	0	0	0	3.54799e-05	0	0	0	0	0	0	0	0	0	0	0.000141919	0	0	0	0	0	0	0	0	0	0	0	7.09597e-05	0	0	0	0	0	0	0	k__Bacteria; p__Proteobacteria; c__Gammaproteobacteria; o__Xanthomonadales; f__Rhodanobacteraceae; g__uncultured; s__metagenome
OTU_21	0	0	0	7.09597e-05	0	0	3.54799e-05	0.000248359	7.09597e-05	0	0	7.09597e-05	3.54799e-05	0	0.000141919	7.09597e-05	0	0	3.54799e-05	0.000212879	0	3.54799e-05	0	0.000141919	0	0	3.54799e-05	3.54799e-05	0	0	0	0.000177399	0.000141919	0	0	0	0	3.54799e-05	0	0	k__unidentified; p__unidentified; c__unidentified; o__unidentified; f__unidentified; g__unidentified; s__unidentified
OTU_210	0	0	0	0	0	0	0	0	0	3.54799e-05	0	0	0	0	0	0	0	0	0	0	0.000177399	0	0	0	0	0	0	0	0	0	0	0	0	0	0	0	0	0	0	0	k__Bacteria; p__Proteobacteria; c__Gammaproteobacteria; o__Cellvibrionales; f__Spongiibacteraceae; g__BD1-7_clade; s__uncultured_bacterium
OTU_211	0	0	0.000141919	0	0	0	0	0	0	0	0	0	0	0	0.00010644	0	0	0	0	0	0	0	0	0	0	0	0.00010644	0	0	0	0	0	0	0	0	0	0	0	3.54799e-05	0	k__Bacteria; p__Proteobacteria; c__Gammaproteobacteria; o__Burkholderiales; f__Comamonadaceae; g__uncultured; s__uncultured_bacterium
OTU_212	0	0	0	0	0	0	0	0	0	0	0	0	0	0	0	0	0	0	0	0	0	0	0	0	0	0	0	0	0.00010644	0	0	0	0	0	0	0	0	0	0	0	k__Bacteria; p__Firmicutes; c__Bacilli; o__RF39; f__uncultured_bacterium; g__unidentified; s__unidentified
OTU_213	0	0	0	0	0	0	0	0	0	0	0	0	0	0	3.54799e-05	3.54799e-05	0	0	0	0	0	0	0	0	0	0.000177399	7.09597e-05	0	0	0	0	0	0	0	0	0	0	0	0	0	k__Bacteria; p__Proteobacteria; c__Gammaproteobacteria; o__Enterobacterales; f__Yersiniaceae; g__Serratia; s__Serratia_marcescens
OTU_214	0	0	3.54799e-05	0	0	0	0	0	0	0	0	7.09597e-05	0	0	0	0	0	0	0	0	0	0	0	0.000141919	0	0	0	0	0	0	0	0	0	0	0	0	0	0	0	0	k__Bacteria; p__Actinobacteriota; c__Thermoleophilia; o__Solirubrobacterales; f__67-14; g__uncultured_bacterium; s__unidentified
OTU_215	0	0	0	0	0	0	0	0	0	0	0	0	3.54799e-05	0	0	0	0	0	0	0	3.54799e-05	0	0	0	0	0	7.09597e-05	0	0	0	0	0	0	0	0	0	0	0	0	0	k__Bacteria; p__Desulfobacterota; c__Desulfovibrionia; o__Desulfovibrionales; f__Desulfovibrionaceae; g__Desulfovibrio; s__Desulfovibrio_desulfuricans_subsp._desulfuricans_DSM_642
OTU_216	0	0	0	0	0	0	0	0	0	0	0	0	0	0	0	0	0	0	0	0	0	0	0	0	0	0	0	0	0	3.54799e-05	0	0	0	0	0	0	0	0	0	0	k__Bacteria; p__Proteobacteria; c__Gammaproteobacteria; o__Diplorickettsiales; f__Diplorickettsiaceae; g__Aquicella; s__uncultured_bacterium
OTU_217	0	0	0	0	0	0	0	0	0	3.54799e-05	0	0	0	0	3.54799e-05	0	0	0	0	0	7.09597e-05	0	0	0	0	0	0	0	0	0	0	0	3.54799e-05	0	0	0	0	0	0	0	k__Bacteria; p__Proteobacteria; c__Gammaproteobacteria; o__Burkholderiales; f__Comamonadaceae; g__uncultured; s__metagenome
OTU_218	0	0	0	0	0	0	0	0	0	3.54799e-05	0	0	0	0	7.09597e-05	0	0	0	0	0	0.00010644	0	0	0	0	0	0	0	0	0	0	0	0	0	0	0	0	0	0	0	k__Bacteria; p__Proteobacteria; c__Gammaproteobacteria; o__Burkholderiales; f__Rhodocyclaceae; g__Dechloromonas; s__metagenome
OTU_219	7.09597e-05	0	0	0	0	0	0	0	0	0	0	0	0	0	0	0	0	0	0	0	0	0	0	0	0	0	0	0	0	0	0	0	0	0	0	0	0	0	0	3.54799e-05	k__Bacteria; p__Firmicutes; c__Bacilli; o__RF39; f__uncultured_bacterium; g__unidentified; s__unidentified
OTU_22	0	0	0	0	0	0	0	0	0	0	0	0	0	0	0	0	0	0	0	0	0	0	0	0	0	0.00010644	3.54799e-05	0	0	0	0	0	0	7.09597e-05	0	0	0	3.54799e-05	0	0	k__unidentified; p__unidentified; c__unidentified; o__unidentified; f__unidentified; g__unidentified; s__unidentified
OTU_220	0	0	0	0	0	0	0	0	0	0	0	0	0	0	0	0	0	0	0	3.54799e-05	0	0	0	0	0	0	0	0	0	0	0	0	0	0	0	0	0	0	0	0	k__Bacteria; p__Firmicutes; c__Bacilli; o__Bacillales; f__Bacillaceae; g__Bacillus; s__uncultured_bacterium
OTU_221	0	0	0	0	0	3.54799e-05	0	0	0	0	0	0	0	0	0	0	0	0	0	0	0	0	0	0	0	0	0	0	0	0.000141919	0	0	0	0	0	0	0	0	0	0	k__Bacteria; p__Dependentiae; c__Babeliae; o__Babeliales; f__Vermiphilaceae; g__uncultured_bacterium; s__unidentified
OTU_222	0	0	0	0	0	0	0	0	0	0	0	0	0	0	0	0	0	0	0	0	0	0	0	0	0	0	0	0	0	0.000141919	0	0	0	0	0	0	0	0	0	0	k__Bacteria; p__Proteobacteria; c__Gammaproteobacteria; o__Diplorickettsiales; f__Diplorickettsiaceae; g__Aquicella; s__uncultured_bacterium
OTU_223	0	0	0	0	0	0	0	0	0	7.09597e-05	0	0	0	0	0	0	0	0	0	0	3.54799e-05	0	0	0	0	0	0	0	0	0	0	0	7.09597e-05	0	0	0	0	0	0	0	k__Bacteria; p__Proteobacteria; c__Gammaproteobacteria; o__Xanthomonadales; f__Rhodanobacteraceae; g__Ahniella; s__uncultured_bacterium
OTU_225	0	0	0	0	0	0	0	0	0	0	0	0	0	0	0	0	0	0	0	0	7.09597e-05	0	0	0	0	0	0	0	0	0	0	0	0	0	0	0	0	0	0	0	k__Bacteria; p__Proteobacteria; c__Gammaproteobacteria; o__Oceanospirillales; f__Halomonadaceae; g__Halomonas; s__metagenome
OTU_226	0	0	0	0	0	0	0	0	0	0	0	0	0	0	0	0	0	0	0	0	3.54799e-05	0	0	0	0	0	0	0	0	0	0	0	0	0	0	0	0	0	0	0	k__Bacteria; p__Proteobacteria; c__Gammaproteobacteria; o__Burkholderiales; f__Rhodocyclaceae; g__Ferribacterium; s__metagenome
OTU_227	0	0	0	0	0	0	0	0	0	0	0	0	0	0	0	0	0	0	0	0	3.54799e-05	0	0	0	0	0	0	0	0	0	0	0	0	0	0	0	0	0	0	0	k__Bacteria; p__Dependentiae; c__Babeliae; o__Babeliales; f__Vermiphilaceae; g__uncultured_Candidatus_Dependentiae_bacterium; s__unidentified
OTU_228	0	0	0	0	0	0	0	0	0	0	0	0	0	0	0	0	0	0	0	0	0.00010644	0	0	0	0	0	0	0	0	0	0	0	0	0	0	0	0	0	0	0	k__Bacteria; p__Proteobacteria; c__Gammaproteobacteria; o__Burkholderiales; f__Rhodocyclaceae; g__uncultured; s__metagenome
OTU_229	0	0	0	0	0	0	0	0	0	0	0	0	0	0	0	0	0	0	0	0	0.000141919	0	0	0	0	0	0	0	0	0	0	0	0	0	0	0	0	0	0	0	k__Bacteria; p__Proteobacteria; c__Gammaproteobacteria; o__Burkholderiales; f__Comamonadaceae; g__Caenimonas; s__uncultured_bacterium
OTU_23	0	0	0	3.54799e-05	0	0	0	3.54799e-05	0	0	0	0	0	0	3.54799e-05	0	0	0	0	3.54799e-05	0	0	0	0	0	0	0	0	0	0	0	3.54799e-05	0	0	0	0	0	0	0	7.09597e-05	k__unidentified; p__unidentified; c__unidentified; o__unidentified; f__unidentified; g__unidentified; s__unidentified
OTU_230	0	0	0	0	0	0	0	0	0	3.54799e-05	0	0	0	0	0	0	0	0	0	0	7.09597e-05	0	0	0	0	0	0	0	0	0	0	0	3.54799e-05	0	0	0	0	0	0	0	k__Bacteria; p__Proteobacteria; c__Gammaproteobacteria; o__Gammaproteobacteria_Incertae_Sedis; f__Unknown_Family; g__Acidibacter; s__uncultured_bacterium
OTU_231	0	0	0	0	0	0	0	0	0	0	0	0	0	0	0	0	0	0	0	0	0.000141919	0	0	0	0	0	0	0	0	0	0	0	0	0	0	0	0	0	0	0	k__Bacteria; p__Dependentiae; c__Babeliae; o__Babeliales; f__UBA12409; g__metagenome; s__unidentified
OTU_232	0	0	0	0	0	0	0	0	0	3.54799e-05	0	0	0	0	0	0	0	0	0	0	0.000177399	0	0	0	0	0	0	0	0	0	0	0	3.54799e-05	0	0	0	0	0	0	0	k__Bacteria; p__Proteobacteria; c__Gammaproteobacteria; o__Burkholderiales; f__A21b; g__metagenome; s__unidentified
OTU_233	0	0	0	0	0	0	0	0	0	0	0	0	0	0	7.09597e-05	0	0	0	0	0	0	0	0	0	0	0	0	0	0	0	0	0.000177399	0	0	0	0	0	0	0	0	k__Bacteria; p__Firmicutes; c__Bacilli; o__Bacillales; f__Bacillaceae; g__Bacillus; s__Bacillus_thermoamylovorans
OTU_234	0	0	0	0	0	0	0	0	0	0	0	0	0	0	0	0	0	0	0	0	0	0	0	0	0	0	0	0	0	0	0	0	0	0	0	0	7.09597e-05	0	0	0	k__Bacteria; p__Proteobacteria; c__Gammaproteobacteria; o__Burkholderiales; f__Alcaligenaceae; g__Paenalcaligenes; s__Paenalcaligenes_hominis
OTU_235	0	0	0	0	0	0	0	0	0	0	0	0	0	0	0	0	0	0	0	0	0	0	0	0	0	0	0	0	0	0	0	0	0	0	0	0	3.54799e-05	0	0	0.00010644	k__Bacteria; p__Firmicutes; c__Bacilli; o__Erysipelotrichales; f__Erysipelatoclostridiaceae; g__Erysipelatoclostridium; s__uncultured_bacterium
OTU_236	0	0	0	0	0	0	0	0	0	0	0	0	0	0	0	0	0	0	0	0	0	0	0.000248359	0	0	0	0	0	0	0	0	0	0	0	0	0	0	0	0	0	k__Bacteria; p__Firmicutes; c__Negativicutes; o__Acidaminococcales; f__Acidaminococcaceae; g__Phascolarctobacterium; s__Carnobacterium_sp._N15.MGS-207
OTU_237	0	0	0	0	0	0	0	0	0	0	0	0	0	0	0.000141919	0	0	0	0	0	0	0	0	0	0	0	0	0	0	0	0	0	0	0	0	0	0	0	0	0	k__Bacteria; p__Proteobacteria; c__Gammaproteobacteria; o__Pseudomonadales; f__Pseudomonadaceae; g__Pseudomonas; s__uncultured_Pseudomonas_sp.
OTU_238	0	0	0	0	0	0	0	0	0	0	0	0	0	0	0	0	0	0	0	0	0	0	0	0.00010644	0	0	0	0	0	0	0	0	0	0	0	0	0	0	0	0	k__Bacteria; p__Proteobacteria; c__Gammaproteobacteria; o__Burkholderiales; f__Nitrosomonadaceae; g__MND1; s__uncultured_soil_bacterium
OTU_239	0	0	0	3.54799e-05	0	0	0	0	0	0	0	0	0	0	0	0	0	0	3.54799e-05	0	0	0	0	0	0	0	0	0	0	0	0	3.54799e-05	0	0	0	0	0	0	0	0	k__Bacteria; p__Proteobacteria; c__Gammaproteobacteria; o__Burkholderiales; f__Hydrogenophilaceae; g__Hydrogenophilus; s__uncultured_bacterium
OTU_24	0	0	0	0	0	0	0	0	0	0	3.54799e-05	0	0	0	0	0	0	0	0	0	0	0	0.00010644	0	0	0	0	0	0	0	0	0	0	0	3.54799e-05	0	0	0	0	0	k__unidentified; p__unidentified; c__unidentified; o__unidentified; f__unidentified; g__unidentified; s__unidentified
OTU_240	0	0	0	0	0	0	0	0	0	0	0	0	0	3.54799e-05	3.54799e-05	0	0	0	0	0	0	0	0	0	0	0	0	0	0	0	0	0	0	0	0	0	0	0	0	0	k__Bacteria; p__Firmicutes; c__Bacilli; o__Bacillales; f__Bacillaceae; g__Bacillus; s__metagenome
OTU_241	0	0	0	0	0	0	0	0	0	0	0	0	0	0	0	0	0	7.09597e-05	0	0	0	0	0	0	0	0	0	0	0	3.54799e-05	0	0	0	0	0	0	0	0	0	0	k__Bacteria; p__Proteobacteria; c__Gammaproteobacteria; o__Cellvibrionales; f__Porticoccaceae; g__Porticoccus; s__metagenome
OTU_242	0	0	0	0	0	0	0	0	0	0	0	0	0	0	0	0	0	7.09597e-05	0	0	0	0	0	0	0	0	0	0	3.54799e-05	7.09597e-05	0	0	0	0	0	0	0	0	0	0	k__Bacteria; p__Proteobacteria; c__Gammaproteobacteria; o__Steroidobacterales; f__Steroidobacteraceae; g__uncultured; s__uncultured_Sinobacteraceae_bacterium
OTU_243	0	0	0	3.54799e-05	0	0	0	0	0	0	0	0	0	0	0	0	0	7.09597e-05	0	0	3.54799e-05	0	0	0	0	0	0	3.54799e-05	0	0	0	0	0	0	0	0	0	0	0	0	k__Bacteria; p__Proteobacteria; c__Gammaproteobacteria; o__Pseudomonadales; f__Pseudomonadaceae; g__Pseudomonas; s__Mycobacterium_tuberculosis
OTU_244	0	0	0	0	0	0	0	3.54799e-05	0	0	0	0	0	0	0	0	0	0	0	0.00010644	0	0	0	0	0	0	0	0	0	0	0	0.00010644	0	0	0	0	0	0	0	0	k__Bacteria; p__Firmicutes; c__Bacilli; o__Erysipelotrichales; f__Erysipelotrichaceae; g__Turicibacter; s__metagenome
OTU_245	0	0	0	0	0	0	0	0	0	0	0	0	0	0	0	0	0	0	0	0	7.09597e-05	0	0	0	0	0	0	0	0	0	0	0	0	0	0	0	0	0	0	0	k__Bacteria; p__Acidobacteriota; c__Thermoanaerobaculia; o__Thermoanaerobaculales; f__Thermoanaerobaculaceae; g__Subgroup_10; s__uncultured_Acidobacterium_sp.
OTU_246	0	0	0	0	0	0	0	0	0	0	0	0	0	0	0	0	0	0	0	0	3.54799e-05	0	0	0	0	0	0	0	0	0	0	0	0	0	0	0	0	0	0	0	k__Bacteria; p__Proteobacteria; c__Gammaproteobacteria; o__Burkholderiales; f__Rhodocyclaceae; g__Zoogloea; s__Zoogloea_sp._UNPF12a
OTU_249	0	0	0	0	0	0	0	0	0	3.54799e-05	0	0	0	0	0	0	0	0	0	0	7.09597e-05	0	0	0	0	0	0	0	0	0	0	0	3.54799e-05	0	0	0	0	0	0	0	k__Bacteria; p__Proteobacteria; c__Gammaproteobacteria; o__Arenicellales; f__Arenicellaceae; g__uncultured; s__uncultured_bacterium
OTU_25	0	0	3.54799e-05	0	0	0	0	0	0	0	0	0	0	0	0	0	0	0	3.54799e-05	0	0	3.54799e-05	0	0.00010644	0	0	0	3.54799e-05	0	0	0	0	0	0	0	0	0	0	0	0	k__unidentified; p__unidentified; c__unidentified; o__unidentified; f__unidentified; g__unidentified; s__unidentified
OTU_250	0	0	0	0	0	0	0	0	0	0	0	0	0	0	0	0	0	0	0	0	3.54799e-05	0	0	0	0	0	0	0	0	0	0	0	0	0	0	0	0	0	0	0	k__Bacteria; p__Actinobacteriota; c__Thermoleophilia; o__Solirubrobacterales; f__Solirubrobacteraceae; g__Conexibacter; s__metagenome
OTU_251	0	0	0	0	0	0	0	0	0	0	0	0	0	0	0	0	0	0	0	0	3.54799e-05	0	0	0	0	0	0	0	0	0	0	0	0	0	0	0	0	0	0	0	k__Bacteria; p__Proteobacteria; c__Gammaproteobacteria; o__Burkholderiales; f__Comamonadaceae; g__Caenimonas; s__uncultured_bacterium
OTU_252	0	0	0	0	0	0	0	0	0	0	0	0	0	0	0	0	0	0	0	0	3.54799e-05	0	0	0	0	0	0	0	0	0	0	0	0	0	0	0	0	0	0	0	k__Bacteria; p__Proteobacteria; c__Gammaproteobacteria; o__Burkholderiales; f__Comamonadaceae; g__Piscinibacter; s__uncultured_bacterium
OTU_253	0	0	0	0	0	3.54799e-05	0	0	0	0	0	0	0	0	0	0	0	0	0	0	0	0	0	0	0	0	0	0	7.09597e-05	0	0	0	0	0	0	0	0	0	0	0	k__Bacteria; p__Desulfobacterota; c__Desulfobacteria; o__Desulfatiglandales; f__Desulfatiglandaceae; g__Desulfatiglans; s__uncultured_bacterium
OTU_254	0	0	0	0	0	0	0	0	0	0	0	0	0	0	0	0	0	0	0	0	0	0	0	0	0	0	0	0	3.54799e-05	0	0	0	0	0	0	0	0	0	0	0	k__Bacteria; p__Proteobacteria; c__Gammaproteobacteria; o__Diplorickettsiales; f__Diplorickettsiaceae; g__Aquicella; s__uncultured_bacterium
OTU_255	3.54799e-05	0	0	0	0	0	0	0	0	0	0	0	0	0	0	0	0	0	0	0	3.54799e-05	0	0	0	3.54799e-05	0	0	7.09597e-05	0	0	0	0	0	0	0	0	3.54799e-05	0	0	0	k__Bacteria; p__Proteobacteria; c__Gammaproteobacteria; o__Burkholderiales; f__Comamonadaceae; g__Azohydromonas; s__Azohydromonas_ureilytica
OTU_257	0	0	0	0	0	0	0	7.09597e-05	0	0	0	0	0	0	0	0	0	0	0	0	0	0	0	0	0	0	0	3.54799e-05	0	0	0	0	3.54799e-05	0	0	0	0	0	0	0	k__Bacteria; p__Proteobacteria; c__Gammaproteobacteria; o__Burkholderiales; f__Chromobacteriaceae; g__Aquitalea; s__Aquitalea_magnusonii
OTU_258	0	0	0	0	0	0	0	0	0	0	0	3.54799e-05	0	0	0	3.54799e-05	0	3.54799e-05	0	3.54799e-05	0	0	0	3.54799e-05	0	0	0	0	0	0	0	0	0	0	0	0	0	0	0	0	k__Bacteria; p__Proteobacteria; c__Gammaproteobacteria; o__Vibrionales; f__Vibrionaceae; g__Vibrio; s__Vibrio_sp._enrichment_culture_clone_KWE30-22
OTU_26	0	0	0	0	0	0	0	0	0	0	0	0	0	0	0	0	0	0	0	0	0	0	0	0	0	0	0	0	0	0	0	0	0.00010644	0	0	0	0	0	0	0	k__unidentified; p__unidentified; c__unidentified; o__unidentified; f__unidentified; g__unidentified; s__unidentified
OTU_260	0	0	3.54799e-05	0	0	0	0	0	0	0	0	0	0	0	0	0	0	0	0	0	0	0	0	0	0	0	0	0	0	0	0	0	0	0	0	0	0	0	0	0	k__Bacteria; p__Firmicutes; c__Bacilli; o__Bacillales; f__Planococcaceae; g__Chryseomicrobium; s__Planococcus_sp._KRPC10y
OTU_261	0.000212879	0	0	0	0	0	0	0	0	0	0	0	0	0	0	0	0	0	0	0	0	0	0	0	0	0	0	0	0	0	0	0	0	0	0	0	0	0	0	0	k__Bacteria; p__Firmicutes; c__Bacilli; o__RF39; f__uncultured_bacterium; g__unidentified; s__unidentified
OTU_262	0	0	0	0	0	0	0	0	0	0	0	3.54799e-05	0	0	3.54799e-05	0	0	0	0	0	3.54799e-05	0	0	3.54799e-05	0	0	3.54799e-05	3.54799e-05	0	0	0	0	0	3.54799e-05	0	0	0	0	0	0	k__Bacteria; p__Proteobacteria; c__Gammaproteobacteria; o__Aeromonadales; f__Aeromonadaceae; g__Tolumonas; s__uncultured_bacterium
OTU_263	0	0	7.09597e-05	0	0	0	0	3.54799e-05	0	0	0	0	0	0	7.09597e-05	0	0	0	0	0	0	0	0	7.09597e-05	0	0	0	0	0	0	0	0	0	0	0	0	0	0	0	0	k__Bacteria; p__Proteobacteria; c__Gammaproteobacteria; o__Pseudomonadales; f__Pseudomonadaceae; g__Pseudomonas; s__uncultured_bacterium
OTU_264	0	0	0	0	0	0	0	0	0	0	0	0	0	0	0	0	0	0	0	0	0	0	0	0.00010644	0	0	0	0	0	0	0	0	0	0	0	0	0	0	0	0	k__Bacteria; p__Gemmatimonadota; c__Gemmatimonadetes; o__Gemmatimonadales; f__Gemmatimonadaceae; g__uncultured; s__uncultured_bacterium
OTU_265	0	0	0	3.54799e-05	0	0	0	0	0	0	0	0	3.54799e-05	0	3.54799e-05	7.09597e-05	0	0	0	0	0	0	0	0	0	0	3.54799e-05	0	0	0	0	0	0	0	0	0	0	0	3.54799e-05	0	k__Bacteria; p__Proteobacteria; c__Gammaproteobacteria; o__Burkholderiales; f__Oxalobacteraceae; g__Herbaspirillum; s__Herbaspirillum_seropedicae
OTU_266	0	0	0	0	0	0	0	0	0	0	0	0	0	0	3.54799e-05	0	0	0	0	0	0	0	0	0.000141919	0	0	0	0	0	0	0	0	0	0	0	0	0	0	0	0	k__Bacteria; p__Acidobacteriota; c__Holophagae; o__Holophagales; f__Holophagaceae; g__Geothrix; s__uncultured_Geothrix_sp.
OTU_267	0	0	0	0.000141919	0	0	0	0	0	0	0	0	0	3.54799e-05	0	0	0	0	0	0	0	0	0	0	0	0	0	0	0	0	0	0	0	0	0	0	0	0	0	0	k__Bacteria; p__Firmicutes; c__Bacilli; o__Lactobacillales; f__Lactobacillaceae; g__Pediococcus; s__Weissella_halotolerans
OTU_268	0	0	0	0	0	0	0	0	0	0	0	3.54799e-05	0	0	0	0	0	0	0	0	0	0	0	0	0	0	0	0	0	0	0	0	0	0	0	0	0	0	0	0	k__Bacteria; p__Actinobacteriota; c__Thermoleophilia; o__Solirubrobacterales; f__67-14; g__uncultured_bacterium; s__unidentified
OTU_269	0	0	3.54799e-05	0	0	0	0	0	0	0	0	0.00010644	0	0	3.54799e-05	0	0	0	0	0	0	0	3.54799e-05	0	0	0	0	0	0	0	0	0	0	0	0	0	0	0	0	0	k__Bacteria; p__Proteobacteria; c__Gammaproteobacteria; o__Burkholderiales; f__Comamonadaceae; g__Schlegelella; s__Schlegelella_aquatica
OTU_270	0	0	0	0	0	0	0	0	0	0	0	0.00010644	0	0	0	0	0	0	0	0	0	0	0	0	0	0	0	0	0	0	0	0	0	0	0	0	0	0	0	0	k__Bacteria; p__Proteobacteria; c__Gammaproteobacteria; o__Pseudomonadales; f__Pseudomonadaceae; g__Pseudomonas; s__Pseudomonas_psychrotolerans
OTU_271	3.54799e-05	0	0	0	0	0	0	3.54799e-05	0	0	0	0	0	0	0	0	0	0	0	0.000141919	0	0	0	0	0	0	0	0	0	0	0	0	0	0	0	0	0	0	0	0	k__Bacteria; p__Firmicutes; c__Bacilli; o__Lactobacillales; f__Streptococcaceae; g__Streptococcus; s__Streptococcus_thermophilus_TH1436
OTU_272	0	0	0	0	0	3.54799e-05	0	0	0	0	0	0	0	0	0	0	0	7.09597e-05	0	0	0	0	0	0	0	0	0	0	0	3.54799e-05	0	0	0	0	0	0	0	0	0	0	k__Bacteria; p__Proteobacteria; c__Gammaproteobacteria; o__Cellvibrionales; f__Spongiibacteraceae; g__BD1-7_clade; s__metagenome
OTU_273	0	0	7.09597e-05	0	0	0	0	0	0	0	0	0	0	0	0	0	0	3.54799e-05	0	0	0	0	0	0	0	0	0	0	0	0	0	0	0	0	0	0	0	0	0	0	k__Bacteria; p__Verrucomicrobiota; c__Verrucomicrobiae; o__Verrucomicrobiales; f__Rubritaleaceae; g__Luteolibacter; s__uncultured_bacterium
OTU_274	0	0	0	0	0	3.54799e-05	0	0	0	0	0	0	0	0	0	0	0	0	0	0	0	0	0	0	0	0	0	0	0	0	0	0	0	0	0	0	0	0	0	0	k__Bacteria; p__Dependentiae; c__Babeliae; o__Babeliales; f__Vermiphilaceae; g__uncultured_bacterium; s__unidentified
OTU_275	0	0	0	0	0	0	0	0	3.54799e-05	0.000141919	0	0	0	0	0	0	0	0	0	0	3.54799e-05	0	0	0	0	0	0	0	0	0	0	0	0	0	0	0	0	0	0	0	k__Bacteria; p__Proteobacteria; c__Gammaproteobacteria; o__Burkholderiales; f__Comamonadaceae; g__Acidovorax; s__metagenome
OTU_276	0	0	0	0	0	0	0	0	0	0	0	0	0	0	0	0	0	0	0	0	7.09597e-05	0	0	0	0	0	0	0	0	0	0	0	0	0	0	0	0	0	0	0	k__Bacteria; p__Proteobacteria; c__Gammaproteobacteria; o__Burkholderiales; f__Methylophilaceae; g__uncultured; s__uncultured_bacterium
OTU_277	0	0	0	0	0	0	0	0	0	0	0	0	3.54799e-05	0	3.54799e-05	0	0	0	0	0	7.09597e-05	0	0	0	0	0	0	0	0	0	0	0	0	0	0	0	0	0	0	0	k__Bacteria; p__Acidobacteriota; c__Vicinamibacteria; o__Subgroup_17; f__metagenome; g__unidentified; s__unidentified
OTU_278	0	0	0	0	0	0	0	0	0	3.54799e-05	0	0	0	0	0	0	0	0	0	0	7.09597e-05	0	0	0	0	0	0	0	0	0	0	0	0	0	0	0	0	0	0	0	k__Bacteria; p__Proteobacteria; c__Gammaproteobacteria; o__Burkholderiales; f__Rhodocyclaceae; g__Zoogloea; s__uncultured_bacterium
OTU_279	0	0	0	0	0	0	0	0	0	3.54799e-05	0	0	0	0	0	0	0	0	0	0	0.00010644	0	0	0	0	0	0	0	0	0	0	0	0	0	0	0	0	0	0	0	k__Bacteria; p__Proteobacteria; c__Gammaproteobacteria; o__Burkholderiales; f__Comamonadaceae; g__Acidovorax; s__uncultured_beta_proteobacterium
OTU_28	0	0	0	0	0	0	0	0	0	0	0	0	0	0	0	0	0	0	0	0	0	0	0	0	0	3.54799e-05	0	0	0	0	0	0	0	0	0	0	0	0	0	0	k__unidentified; p__unidentified; c__unidentified; o__unidentified; f__unidentified; g__unidentified; s__unidentified
OTU_280	0	0	0	0	0	0	0	0	0	0	0	0	0	0	0	0	0	0	0	0	3.54799e-05	0	0	0	0	0	0	0	0	0	0	0	0	0	0	0	0	0	0	0	k__Bacteria; p__Acidobacteriota; c__Holophagae; o__Holophagales; f__Holophagaceae; g__Geothrix; s__uncultured_bacterium
OTU_281	0	0	0	0	0	0	0	0	0	7.09597e-05	0	0	0	0	0	0	0	0	0	0	0.00010644	0	0	0	0	0	0	0	0	0	0	0	0	0	0	0	0	0	0	0	k__Bacteria; p__Proteobacteria; c__Gammaproteobacteria; o__Burkholderiales; f__Rhodocyclaceae; g__Candidatus_Accumulibacter; s__uncultured_bacterium
OTU_283	0	0	0	0	0	0	0	0	0	0	0	0	0	0	0	0	0	0	0	0	0.000141919	0	0	0	0	0	0	0	0	0	0	0	0	0	0	0	0	0	0	0	k__Bacteria; p__Acidobacteriota; c__Thermoanaerobaculia; o__Thermoanaerobaculales; f__Thermoanaerobaculaceae; g__Subgroup_10; s__metagenome
OTU_284	0	0	0	0	0	0	0	0	0	0	0	0	0	0	0	0	0	0	0	0	0	0	0	0	0	0	0	0	0	0	0	0	3.54799e-05	0	0	0	0	0	0	0	k__Bacteria; p__Verrucomicrobiota; c__Chlamydiae; o__Chlamydiales; f__Parachlamydiaceae; g__Neochlamydia; s__uncultured_Chlamydiales_bacterium
OTU_285	0	0	0	0	0	0	0	0	3.54799e-05	3.54799e-05	0	0	0	0	0	0	0	0	0	0	3.54799e-05	0	0	0	0	0	0	0	0	3.54799e-05	0	0	0	0	0	0	0	0	0	0	k__Bacteria; p__Proteobacteria; c__Gammaproteobacteria; o__Burkholderiales; f__SC-I-84; g__metagenome; s__unidentified
OTU_287	0	0	0	0	0	0	0	0	0	0	0	0	0	0	0	0	0	0	0	0	3.54799e-05	0	0	0	0	0	0	0	0	0	0	0	0	0	0	0	0	0	0	0	k__Bacteria; p__Myxococcota; c__Myxococcia; o__Myxococcales; f__Myxococcaceae; g__P3OB-42; s__uncultured_bacterium
OTU_288	0	0	0	0	7.09597e-05	0	3.54799e-05	0	0	0	0	0	0	0	0	0	0	0.00010644	0	0	0	0	0	0	0	0	0	0	0	0	0	0	0	0	0	0	0	0	0	0	k__Bacteria; p__Proteobacteria; c__Gammaproteobacteria; o__JG36-GS-52; f__uncultured_bacterium; g__unidentified; s__unidentified
OTU_289	0	0	0	0	3.54799e-05	0	0	0	0	0	0	0	0	0	0	0	0	0	0	0	0	0	0	0	0	0	0	0	3.54799e-05	0	0	0	0	0	0	0	0	0	0	0	k__Bacteria; p__Proteobacteria; c__Gammaproteobacteria; o__Burkholderiales; f__Sutterellaceae; g__uncultured; s__uncultured_bacterium
OTU_29	0	0	0	0	0	0	0	0	0	0	0	0	0	0	0	0	0	0	0	0	0	0	0	0	0	0	0	0	0	0	0	0	0	0	0	0	0	0	3.54799e-05	0	k__unidentified; p__unidentified; c__unidentified; o__unidentified; f__unidentified; g__unidentified; s__unidentified
OTU_291	0	0	0	0	0	0	0	0	0	0	0	0	0	0	0	0	0	0	0	0	0	0	0	0	0	0	0	0	3.54799e-05	0	0	0	0	0	0	0	0	0	0	0	k__Bacteria; p__Acidobacteriota; c__Subgroup_22; o__uncultured_bacterium; f__unidentified; g__unidentified; s__unidentified
OTU_292	0	0	0	0	3.54799e-05	0	0	0	0	0	0	0	0	0	0	0	0	0	0	0	0	0	0	0	0	0	0	0	7.09597e-05	0	0	0	0	0	0	0	0	0	0	0	k__Bacteria; p__Zixibacteria; c__uncultured_bacterium; o__unidentified; f__unidentified; g__unidentified; s__unidentified
OTU_293	0	0	0	0	7.09597e-05	0	0	0	0	0	0	0	0	0	0	0	3.54799e-05	0	0	0	0	0	0	0	0	0	0	0	0	0	0	0	0	0	0	0	0	0	0	0	k__Bacteria; p__Proteobacteria; c__Gammaproteobacteria; o__Burkholderiales; f__SC-I-84; g__uncultured_bacterium; s__unidentified
OTU_294	0	0	0	0	0	0	0	0	0	0	0	0	0	0	0	0	0	0	0	0	0	0	0	0	0	0	0	0	0	0	0	7.09597e-05	0	0	0	0	0	0	0	0	k__Bacteria; p__Proteobacteria; c__Gammaproteobacteria; o__Xanthomonadales; f__Xanthomonadaceae; g__Pseudoxanthomonas; s__uncultured_bacterium
OTU_295	0	0	0	0	0	0	0	0	0	0	0	0	0	0	0	0	0	0	0	0	0	3.54799e-05	0	0	0	0	0	0	0	0	0	0.00010644	0	0	0	0	0	0	0	0	k__Bacteria; p__Proteobacteria; c__Gammaproteobacteria; o__Xanthomonadales; f__Xanthomonadaceae; g__Stenotrophomonas; s__uncultured_bacterium
OTU_296	0	0	0	0	0	0	0	3.54799e-05	0	0	0	0	0	0	0	0	0	0	0	0	0	0	7.09597e-05	0	0	0	0	0	0	0	0	0	0	0	0	0	0	0	0	0	k__Bacteria; p__Firmicutes; c__Bacilli; o__Lactobacillales; f__Streptococcaceae; g__Streptococcus; s__Streptococcus_sp._Marseille-P2915
OTU_298	0	0	0	0	0	0	0	0	3.54799e-05	0	0	0	0	0	3.54799e-05	3.54799e-05	0	3.54799e-05	0	0	0	0	3.54799e-05	0	0	7.09597e-05	0	3.54799e-05	0	3.54799e-05	0	0	0	0	0	0	0	0	0	0	k__Bacteria; p__Proteobacteria; c__Gammaproteobacteria; o__Xanthomonadales; f__Xanthomonadaceae; g__Stenotrophomonas; s__Stenotrophomonas_maltophilia
OTU_299	0	0	3.54799e-05	0	0	0	0	0	0	0	0	0	0	0	0	0	0	0	0	0	0	0	0	0	0	0	0	0	0	0	0	0	0	0	0	0	0	0	0	0	k__Bacteria; p__Proteobacteria; c__Gammaproteobacteria; o__Burkholderiales; f__Comamonadaceae; g__Kinneretia; s__Roseateles_depolymerans
OTU_3	0	0	3.54799e-05	0	0	0	0	3.54799e-05	0	0	0	0	0	0	0	0	0	0.00010644	0	0	0	0	0	0.000141919	3.54799e-05	0	0	0	0	3.54799e-05	0	0	0	0	0	0	0	3.54799e-05	3.54799e-05	0	k__unidentified; p__unidentified; c__unidentified; o__unidentified; f__unidentified; g__unidentified; s__unidentified
OTU_30	0	0	0	0	0	0	0	0	0	0	0	0	0	0	0	0	0	0	0	0	3.54799e-05	0	0	0	0	0	0	0	0	0	0	0	0	0	0	0	0	0	0	0	k__Bacteria; p__Patescibacteria; c__Saccharimonadia; o__Saccharimonadales; f__wastewater_metagenome; g__unidentified; s__unidentified
OTU_300	0	0	3.54799e-05	0	0	0	0	0	0	0	0	0	0	0	0.000141919	0	0	0	0	0	0	0	0	0	0	0	7.09597e-05	0	0	0	0	0	0	0	0	0	0	0	0	0	k__Bacteria; p__Proteobacteria; c__Gammaproteobacteria; o__Burkholderiales; f__Chitinimonadaceae; g__Chitinivorax; s__uncultured_bacterium
OTU_301	0	0	0.000177399	0	0	0	0	0	0	0	0	0	0	0	0.000212879	0	0	0	0	0	0	0	0	0	0	0	0.00010644	0	0	0	0	0	0	0	0	0	0	0	3.54799e-05	0	k__Bacteria; p__Proteobacteria; c__Gammaproteobacteria; o__Burkholderiales; f__TRA3-20; g__uncultured_bacterium; s__unidentified
OTU_302	0	0	0	3.54799e-05	0	0	0	0	0	0	0	0	0	0	0	0	0	0	0	0	0	0	0	0	0	0	0	0	0	0	0	0	0	0	0	0	0	0	0	0	k__Bacteria; p__Proteobacteria; c__Gammaproteobacteria; o__Alteromonadales; f__Pseudoalteromonadaceae; g__Pseudoalteromonas; s__Pseudoalteromonas_shioyasakiensis
OTU_303	0	0	0	0	0	0	0	0	3.54799e-05	3.54799e-05	0	0	0	0	0	0	0	0	0	0	3.54799e-05	0	0	0	0	0	0	0	0	0	0	0	3.54799e-05	0	0	0	0	0	0	0	k__Bacteria; p__Proteobacteria; c__Gammaproteobacteria; o__Burkholderiales; f__Burkholderiaceae; g__Lautropia; s__metagenome
OTU_304	0	0	0	0	0	0	0	3.54799e-05	0	0	0	0	0	0	0	0	0	0	0	0	0	0	0	3.54799e-05	0	0	0	0	0	0	0	0	0	0	0	3.54799e-05	0	0	0	0	k__Bacteria; p__Firmicutes; c__Negativicutes; o__Veillonellales-Selenomonadales; f__Veillonellaceae; g__Veillonella; s__Veillonella_sp._oral_clone_VeillE3
OTU_306	0	0	0	0	0	0	0	0	0	0	0	7.09597e-05	0	0	0	0	0	0	0	0	0	0	0	0.00010644	0	0	0	0	0	0	0	0	0	0	0	0	0	0	0	0	k__Bacteria; p__Proteobacteria; c__Gammaproteobacteria; o__Nitrosococcales; f__Nitrosococcaceae; g__wb1-P19; s__uncultured_bacterium
OTU_307	0	0	0	0	0	0	0	0	0	0	0	0	0	3.54799e-05	0	0	0	0	0	0	0	0	0	7.09597e-05	0	0	0	0	0	0	0	0	0	0	0	0	0	0	0	0	k__Bacteria; p__Proteobacteria; c__Gammaproteobacteria; o__Steroidobacterales; f__Steroidobacteraceae; g__Steroidobacter; s__uncultured_bacterium
OTU_308	0	0	0	0	0	0	0	0	0	0	0	0	0	0	0	0	0	0	0	0	0	0	0	7.09597e-05	0	0	0	0	0	0	0	0	0	0	0	0	0	0	0	0	k__Bacteria; p__Actinobacteriota; c__Thermoleophilia; o__Solirubrobacterales; f__67-14; g__uncultured_bacterium; s__unidentified
OTU_309	0	0	0	3.54799e-05	0	0	0	0	0	0	0	0	0	0	0.000319319	3.54799e-05	0	0.000248359	0	3.54799e-05	0	0	0	7.09597e-05	0	0	0	0	0	0	0	0.00010644	0	0	0	0	0	0	0	0	k__Bacteria; p__Firmicutes; c__Bacilli; o__Bacillales; f__Bacillaceae; g__Anoxybacillus; s__Anoxybacillus_flavithermus
OTU_31	0	0	3.54799e-05	0	0	0	0	0	0	0	0	0	7.09597e-05	0	0	0	0	0	0	0	0	0	0	3.54799e-05	0	0	0	0	0	0	0	0	0	0	0	0	0	0	0	0	k__unidentified; p__unidentified; c__unidentified; o__unidentified; f__unidentified; g__unidentified; s__unidentified
OTU_310	7.09597e-05	0	0	0	0	0	0	0	0	0	0	0	3.54799e-05	0	0	0	0	0	0	0	0	0	0	0	0	0	0	0	0	0	0	0	0	0	0	0	0	0	0	0	k__Bacteria; p__Firmicutes; c__Bacilli; o__RF39; f__uncultured_bacterium; g__unidentified; s__unidentified
OTU_311	0	0	0	0	0	0	0	0	0	0	0	0	0	0	0	0	0	0	7.09597e-05	0	0	0	0	0	0	0	0	0	0	0	0	0	0	0	0	3.54799e-05	0	0	0	0	k__Bacteria; p__Proteobacteria; c__Gammaproteobacteria; o__Burkholderiales; f__Nitrosomonadaceae; g__MND1; s__uncultured_bacterium
OTU_312	0	0	3.54799e-05	0	0	0	3.54799e-05	0	0	0	0	0	0	0	0	0	0	0	0	0	7.09597e-05	0	0	0	0	0	0	0	0	0	0	0	0	0	0	0	0	0	0	0	k__Bacteria; p__Proteobacteria; c__Gammaproteobacteria; o__Burkholderiales; f__Oxalobacteraceae; g__Undibacterium; s__uncultured_Burkholderiales_bacterium
OTU_314	0	0	0	0	0	0	0	0	0	0	0	7.09597e-05	0	0	0	0	0	0	0	0	0	0	0	0	0	0	0	0	0	0	0	0	0	0	0	0	0	0	0	0	k__Bacteria; p__Acidobacteriota; c__Thermoanaerobaculia; o__Thermoanaerobaculales; f__Thermoanaerobaculaceae; g__Subgroup_10; s__uncultured_bacterium
OTU_316	0	0	0	0	3.54799e-05	3.54799e-05	0	0	0	0	0	3.54799e-05	0	0	0	3.54799e-05	0	0	0	0	3.54799e-05	0	0	0	0	0	0	3.54799e-05	3.54799e-05	0	0	0	0	0	0	0	0	0	0	0	k__Bacteria; p__Proteobacteria; c__Gammaproteobacteria; o__Burkholderiales; f__Comamonadaceae; g__Acidovorax; s__Acidovorax_sp._CT_6-07
OTU_318	0	0	0	0	0	0	0	0	0	0	0	0	0	0	3.54799e-05	0	0	0	0	0	0	0	0	0	0	0	0	7.09597e-05	0	0	0	0	0	0	0	0	0	0	0	0	k__Bacteria; p__Firmicutes; c__Bacilli; o__Bacillales; f__Bacillaceae; g__Bacillus; s__Bacillus_sp._JGI_001006-L10
OTU_319	0	0	0	0	0	0	0	0	0	0	0	0	0	0	0	0	0	0	0	0	0	0	0	0	0	0	0	0	0	7.09597e-05	0	0	0	0	0	0	0	0	0	0	k__Bacteria; p__Proteobacteria; c__Gammaproteobacteria; o__Burkholderiales; f__Hydrogenophilaceae; g__uncultured; s__uncultured_bacterium
OTU_32	0	3.54799e-05	0	0	0	0	0	0	3.54799e-05	0	0	3.54799e-05	3.54799e-05	0	0	0	0	0	3.54799e-05	0	0	3.54799e-05	0	0	0	0	3.54799e-05	3.54799e-05	0	0	0	0	0	0	7.09597e-05	0	3.54799e-05	0	0	0	k__unidentified; p__unidentified; c__unidentified; o__unidentified; f__unidentified; g__unidentified; s__unidentified
OTU_321	0	0	0	0	0	0	0	0	0	0	0	0	0	0	0	0	0	3.54799e-05	0	0	0	0	0	0	0	0	0	0	0	3.54799e-05	0	0	0	0	0	0	0	0	0	0	k__Bacteria; p__Verrucomicrobiota; c__Verrucomicrobiae; o__Verrucomicrobiales; f__Rubritaleaceae; g__Luteolibacter; s__uncultured_bacterium
OTU_323	0	0	0	0	0	3.54799e-05	0	0	0	0	0	0	0	0	0	0	0	0	0	0	0	0	0	0	0	0	0	0	0	0	0	0	0	0	0	0	0	0	0	0	k__Bacteria; p__Proteobacteria; c__Gammaproteobacteria; o__Diplorickettsiales; f__Diplorickettsiaceae; g__Aquicella; s__uncultured_bacterium
OTU_325	0	0	0	0	0	0	0	0	0	0	0	0	0	0	0	0	3.54799e-05	0	0	0	0	0	0	0	0	0	0	0	0	0	0	0	0	0	0	0	0	0	0	0	k__Bacteria; p__Proteobacteria; c__Gammaproteobacteria; o__Coxiellales; f__Coxiellaceae; g__Coxiella; s__uncultured_bacterium
OTU_326	0	0	3.54799e-05	0	0	3.54799e-05	0	0	0	0	0	0	0	0	0	0	0	0.00010644	0	0	0	0	0	0	0	0	0	0	0	0	0	0	0	0	0	0	0	0	0	0	k__Bacteria; p__Firmicutes; c__Bacilli; o__Lactobacillales; f__Leuconostocaceae; g__Leuconostoc; s__Leuconostoc_pseudomesenteroides
OTU_327	0	0	0	0	0	0	0	0	0	0	0	0	0	0	0	0	0	0	0	0	3.54799e-05	0	0	0	0	0	0	0	0	0	0	0	0	0	0	0	0	0	0	0	k__Bacteria; p__Hydrogenedentes; c__Hydrogenedentia; o__Hydrogenedentiales; f__Hydrogenedensaceae; g__uncultured_bacterium; s__unidentified
OTU_328	0	0	0	0	0	0	0	0	0	0	0	0	0	0	0	0	0	0	0	0	3.54799e-05	0	0	0	0	0	0	0	0	0	0	0	0	0	0	0	0	0	0	0	k__Bacteria; p__Proteobacteria; c__Gammaproteobacteria; o__Burkholderiales; f__Comamonadaceae; g__Limnohabitans; s__uncultured_beta_proteobacterium
OTU_33	0.000177399	0.000141919	0	0	0.000141919	0.00010644	0	0	0	0.00010644	0	0	0.000177399	0.00010644	0	0	0	0	0	0	0.000212879	0.00010644	0.00010644	0	0.00010644	0	0	3.54799e-05	0.000141919	0	0.000141919	0	0	0.000212879	0	7.09597e-05	3.54799e-05	0	3.54799e-05	3.54799e-05	k__Bacteria; p__Firmicutes; c__Bacilli; o__Lactobacillales; f__Lactobacillaceae; g__Lactobacillus; s__Lactobacillus_murinus_DSM_20452_NBRC_14221
OTU_332	0	0	0	0	0	0	0	0	0	0	0	0	0	0	3.54799e-05	3.54799e-05	0	3.54799e-05	0	0	0	0	0	0	0	3.54799e-05	3.54799e-05	0	0	0	0	0	0	0	0	0	0	0	0	0	k__Bacteria; p__Proteobacteria; c__Gammaproteobacteria; o__Pseudomonadales; f__Pseudomonadaceae; g__Pseudomonas; s__Pseudomonas_brenneri
OTU_333	0	0	0	0	0	0	0	0	0	0	0	0	0	0	0	0	0	0	0	0	3.54799e-05	0	0	0	0	0	0	0	0	0	0	0	0	0	0	0	0	0	0	0	k__Bacteria; p__Firmicutes; c__Bacilli; o__Lactobacillales; f__Streptococcaceae; g__Lactococcus; s__metagenome
OTU_334	0	0	0	0	0	0	0	0	0	0	0	0	0	0	3.54799e-05	0	0	0	0	0	0	0	0	0	0	0	0	0	0	0	0	0	0	0	0	0	0	0	0	0	k__Bacteria; p__Proteobacteria; c__Gammaproteobacteria; o__Burkholderiales; f__Rhodocyclaceae; g__uncultured; s__uncultured_bacterium
OTU_335	0	0	0	0	0	0	0	0	0	0	0	0	0	0	0	0	0	0	0	0	7.09597e-05	0	0	0	0	0	0	0	0	0	0	0	0	0	0	0	0	0	0	0	k__Bacteria; p__Proteobacteria; c__Gammaproteobacteria; o__Diplorickettsiales; f__Diplorickettsiaceae; g__uncultured; s__uncultured_bacterium
OTU_337	0	0	0	0	0	0	0	0	0	3.54799e-05	0	0	0	0	0	0	0	0	0	0	0	0	0	0	0	0	0	0	0	0	0	0	0	0	0	0	0	0	0	0	k__Bacteria; p__Proteobacteria; c__Gammaproteobacteria; o__Burkholderiales; f__B1-7BS; g__uncultured_beta_proteobacterium; s__unidentified
OTU_338	0	0	0	0	0	0	0	0	0	0	0	0	0	0	0	0	0	0	0	0	3.54799e-05	0	0	0	0	0	0	0	0	0	0	0	0	0	0	0	0	0	0	0	k__Bacteria; p__Proteobacteria; c__Gammaproteobacteria; o__Burkholderiales; f__Nitrosomonadaceae; g__Ellin6067; s__uncultured_bacterium
OTU_34	0	0	0	0	3.54799e-05	0	0	3.54799e-05	0	0	0	0	0	0	0	0	0	0	0	0	0	0	0	0	0	0	0	0	0	3.54799e-05	0	0	0	0	0	0	0	0	0	0	k__unidentified; p__unidentified; c__unidentified; o__unidentified; f__unidentified; g__unidentified; s__unidentified
OTU_340	0	0	0	0	0	0	0	0	0	0	0	0	0	0	0	0	0	0	0	0	7.09597e-05	0	0	0	0	0	0	0	0	0	0	0	0	0	0	0	0	0	0	0	k__Bacteria; p__Myxococcota; c__Polyangia; o__Polyangiales; f__Sandaracinaceae; g__Sandaracinus; s__uncultured_bacterium
OTU_341	0	0	0	0	0	0	0	0	0	3.54799e-05	0	0	0	0	0	0	0	0	0	0	0	0	0	0	0	0	0	0	0	0	0	0	0	0	0	0	0	0	0	0	k__Bacteria; p__Proteobacteria; c__Gammaproteobacteria; o__Competibacterales; f__Competibacteraceae; g__Candidatus_Competibacter; s__Candidatus_Competibacter_denitrificans_Run_A_D11
OTU_342	0	0	0	0	0	0	0	0	3.54799e-05	0	0	0	0	0	0	0	0	0	0	0	7.09597e-05	0	0	0	0	0	0	0	0	0	0	0	0	0	0	0	0	0	0	0	k__Bacteria; p__Proteobacteria; c__Gammaproteobacteria; o__Burkholderiales; f__Rhodocyclaceae; g__Sulfuritalea; s__uncultured_bacterium
OTU_343	0	0	0	0	0	0	0	0	0	0	0	0	0	0	0	0	0	0	0	0	3.54799e-05	0	0	0	0	0	0	0	0	0	0	0	0	0	0	0	0	0	0	0	k__Bacteria; p__Proteobacteria; c__Gammaproteobacteria; o__Legionellales; f__Legionellaceae; g__Legionella; s__Legionella_sp.
OTU_348	0	0	0	0	0	0	0	0	0	0	0	0	0	0	0	0	0	0	0	0	3.54799e-05	0	0	0	0	0	0	0	0	0	0	0	0	0	0	0	0	0	0	0	k__Bacteria; p__Verrucomicrobiota; c__Verrucomicrobiae; o__Methylacidiphilales; f__Methylacidiphilaceae; g__uncultured; s__uncultured_bacterium
OTU_349	0	0	0	0	0	0	0	0	0	0	0	0	0	0	0	0	0	0	0	0	3.54799e-05	0	0	0	0	0	0	0	0	0	0	0	0	0	0	0	0	0	0	0	k__Bacteria; p__Proteobacteria; c__Gammaproteobacteria; o__Xanthomonadales; f__Xanthomonadaceae; g__Arenimonas; s__uncultured_bacterium
OTU_35	0	3.54799e-05	3.54799e-05	3.54799e-05	0	0	0	0	0	0	0	0	0	0	3.54799e-05	0	0	0	0	0	0	0	0	0.000141919	0	3.54799e-05	0.00010644	0	0	0	0	0	0	0	3.54799e-05	0	0	0	0	0	k__unidentified; p__unidentified; c__unidentified; o__unidentified; f__unidentified; g__unidentified; s__unidentified
OTU_350	0	0	0	0	0	0	0	0	0	0	0	0	0	0	0	0	0	0	0	0	0	0	0	0	0	0	0	0	3.54799e-05	0	0	0	0	0	0	0	0	0	0	0	k__Bacteria; p__Proteobacteria; c__Gammaproteobacteria; o__Thiotrichales; f__Thiotrichaceae; g__uncultured; s__uncultured_bacterium
OTU_354	0	0	0	0	0	0	0	0	0	0	0	0	0	0	0	0	0	0	0	0	0	0	0	0	0	0	0	0	0	0	0	0	0	0	0	0	0	3.54799e-05	0	0	k__Bacteria; p__Proteobacteria; c__Gammaproteobacteria; o__Burkholderiales; f__Nitrosomonadaceae; g__MND1; s__uncultured_Burkholderiaceae_bacterium
OTU_356	0	0	0	0	0	0	0	7.09597e-05	0	0	0	0	0	0	0	0	0	0	0	0	0	0	0	0	0	0	0	7.09597e-05	0	0	0	0	0	0	0	0	0	0	0	0	k__Bacteria; p__Proteobacteria; c__Gammaproteobacteria; o__Burkholderiales; f__Oxalobacteraceae; g__Massilia; s__uncultured_bacterium
OTU_357	0	0	3.54799e-05	0	0	0	0	0	0	0	0	0	0	0	3.54799e-05	0	0	0	0	0	0	0	0	0	0	0	0	0	0	0	0	0	0	0	0	0	0	3.54799e-05	0	0	k__Bacteria; p__Proteobacteria; c__Gammaproteobacteria; o__Xanthomonadales; f__Rhodanobacteraceae; g__Rhodanobacter; s__Rhodanobacter_terrae
OTU_358	0.00173851	3.54799e-05	0	0	0	0	0	0	0	0	0	0	0.000141919	0	0	0	0	0	0	0	0	0	0	0	3.54799e-05	0	0	0	0.000141919	0	0	3.54799e-05	0	0	3.54799e-05	0	0.000993436	3.54799e-05	0.00102892	0.000141919	k__Bacteria; p__Firmicutes; c__Bacilli; o__Erysipelotrichales; f__Erysipelotrichaceae; g__uncultured; s__uncultured_bacterium
OTU_359	0	0	0	0	0	0	0	0	0	0	0	0	0	0	0	0	3.54799e-05	0	0	0	0	0	0	0	0	0	0	0	3.54799e-05	0	0	0	0	0	0	0	0	0	0	0	k__Bacteria; p__Proteobacteria; c__Gammaproteobacteria; o__Burkholderiales; f__SC-I-84; g__uncultured_bacterium; s__unidentified
OTU_36	0	0	0	0	0	0	0	0	3.54799e-05	0	0	0	0	0	3.54799e-05	0	0	0	7.09597e-05	0	0	0	0.000177399	3.54799e-05	0	0	0	0	0	0	0	0	0	0	3.54799e-05	0	0	0	0	0	k__unidentified; p__unidentified; c__unidentified; o__unidentified; f__unidentified; g__unidentified; s__unidentified
OTU_360	0	0	0	0	0	0	0	0	0	0	0	0	0	0	3.54799e-05	0	0	0	0	0	0	0	0	0	0	0	0	0	0	0	0	0	0	0	0	0	0	0	0	0	k__Bacteria; p__Proteobacteria; c__Gammaproteobacteria; o__Legionellales; f__Legionellaceae; g__Legionella; s__uncultured_bacterium
OTU_361	0	0	0	0	0	0	0	0	0	0	0	0	0	0	0	0	0	0	0	0	0	0	0	0	0	0	0	0.000141919	0	0	0	0	0	0	0	0	0	0	0	0	k__Bacteria; p__Proteobacteria; c__Gammaproteobacteria; o__Burkholderiales; f__Comamonadaceae; g__Pseudorhodoferax; s__uncultured_bacterium
OTU_362	0	3.54799e-05	0	0	0	0	0	0	0	0	0	0	0	0	0	0	0	0	0	0	0	0	0	0	0	0	0	0	0	0	0	0	0	0	0	0	0	0	0	0	k__Bacteria; p__Firmicutes; c__Bacilli; o__Lactobacillales; f__Lactobacillaceae; g__Lactobacillus; s__Lactobacillus_brevis
OTU_363	0	0	0	3.54799e-05	0	0	0	0	0	0	0	0	0	0	3.54799e-05	0	0	0	0	0	0	0	0	0	0	0	0	0	0	0	0	0	0	0	0	0	0	0	0	0	k__Bacteria; p__Proteobacteria; c__Gammaproteobacteria; o__Alteromonadales; f__Shewanellaceae; g__Shewanella; s__Shewanella_baltica_OS625
OTU_364	0	0	0	0	0	0	0	0	0	0	0	0	0	0	0	0	0	3.54799e-05	0	0	0	0	0	0	0	0	0	0	0	0	0	0	0	0	0	0	0	0	0	0	k__Bacteria; p__Proteobacteria; c__Gammaproteobacteria; o__Diplorickettsiales; f__Diplorickettsiaceae; g__uncultured; s__uncultured_gamma_proteobacterium
OTU_365	0	0	0	0	0	0	0	0	0	3.54799e-05	0	0	0	0	3.54799e-05	7.09597e-05	3.54799e-05	0	0	0	0	3.54799e-05	0	0	0	0	0	0	0	0	0	0	0	0	0	0	0	0	0	0	k__Bacteria; p__Firmicutes; c__Bacilli; o__Lactobacillales; f__Streptococcaceae; g__Streptococcus; s__Streptococcus_equinus_SN033
OTU_366	0	0	0	3.54799e-05	0	0	0	0	0	0	0	0	0	0	3.54799e-05	0	0	0	0	0	0	0	0	0	0	0	0	0	0	0	0	0	0	0	0	0	0	0	0	0	k__Bacteria; p__Proteobacteria; c__Gammaproteobacteria; o__Enterobacterales; f__Yersiniaceae; g__Serratia; s__uncultured_bacterium
OTU_368	0	0	0.000354799	7.09597e-05	0	0	0	0	0	0	0	7.09597e-05	0	0	0.000141919	3.54799e-05	0	0.000425758	3.54799e-05	0	0	0	3.54799e-05	0.000177399	0	0	0	0	0	0	0	0	0	0	0	0	0	0	0	0	k__Bacteria; p__Actinobacteriota; c__Rubrobacteria; o__Rubrobacterales; f__Rubrobacteriaceae; g__Rubrobacter; s__uncultured_bacterium
OTU_369	0.000319319	0	0	0	0	0	0	0	0	0	0	0	0	0	0	0	0	0	0	0	0	0.000390279	0	0	7.09597e-05	0	0	0	0	0	0	3.54799e-05	0	0	0	0	0.000141919	0	0	0	k__Bacteria; p__Firmicutes; c__Clostridia; o__Peptococcales; f__Peptococcaceae; g__uncultured; s__uncultured_bacterium
OTU_37	0	0	0	0	0	0	0	0	0	0	0	0	0	0	0	0	0	0	0	0	0	0	3.54799e-05	7.09597e-05	0	0	0	0	0	0	0	0	0	0	0	0	0	0	0	0	k__unidentified; p__unidentified; c__unidentified; o__unidentified; f__unidentified; g__unidentified; s__unidentified
OTU_370	0	0	0	0	0	0	0	0	3.54799e-05	3.54799e-05	0	0	0	0	0	0	0	0	0	0	0.00010644	0	0	0	0	0	0	0	0	0	0	0	3.54799e-05	0	0	0	0	0	0	0	k__Bacteria; p__Myxococcota; c__Polyangia; o__Haliangiales; f__Haliangiaceae; g__Haliangium; s__metagenome
OTU_371	0	0	0	0	0	0	0	0	0	3.54799e-05	0	0	0	0	0	0	0	0	0	0	0.000141919	0	0	0	0	0	0	0	0	0	0	0	7.09597e-05	0	0	0	0	0	0	0	k__Bacteria; p__Verrucomicrobiota; c__Verrucomicrobiae; o__Verrucomicrobiales; f__Verrucomicrobiaceae; g__Prosthecobacter; s__uncultured_bacterium
OTU_372	0	0	3.54799e-05	0	0	0	0	0	0	0	0	0	0	0	0	0	3.54799e-05	0	0	0	0.000354799	0	0	0	0	0	0	0	0	0	0	0	0	0	0	0	0	0	0	0	k__Bacteria; p__Proteobacteria; c__Gammaproteobacteria; o__Burkholderiales; f__Burkholderiaceae; g__Polynucleobacter; s__Polynucleobacter_sp._P1-KOL8
OTU_373	0	0	0	0	0	0	0	0	0	0	0	0	0	0	0	0	0	0	0	0	0	0	0	0	0	0	0	0	0	0	0	0.00010644	0	0	0	0	0.000141919	0	0	3.54799e-05	k__Bacteria; p__Firmicutes; c__Bacilli; o__Erysipelotrichales; f__Erysipelotrichaceae; g__uncultured; s__uncultured_bacterium
OTU_374	0	0	0	0	0	0	0	0	0	0	0	0	0	0	0	0	0	0	0	0	0	0	0	0	0	0	0	0	0	0	0	0	0	0	0	0	0.000177399	0	0.000141919	0	k__Bacteria; p__Firmicutes; c__Bacilli; o__Erysipelotrichales; f__Erysipelotrichaceae; g__uncultured; s__uncultured_bacterium
OTU_375	0	0	0	0	0	0	0	0	0	0	0	0	0	0	0	0	0	0	0	0	0.000141919	0	0	0	0	0	0	0	0	0	0	0	0	0	0	0	0	0	0	0	k__Bacteria; p__Verrucomicrobiota; c__Verrucomicrobiae; o__Pedosphaerales; f__Pedosphaeraceae; g__metagenome; s__unidentified
OTU_376	0	0	0	0	0	0	0	0	0	0	0	0	0	3.54799e-05	0	0	0	0	0	0	0	0	0	0	0	0	0	0	0	0	0	0	0	0	0	3.54799e-05	0	0	0	0	k__Bacteria; p__Actinobacteriota; c__Rubrobacteria; o__Rubrobacterales; f__Rubrobacteriaceae; g__Rubrobacter; s__uncultured_Rubrobacter_sp.
OTU_377	0	0	0	0	0	0	0	0	0	0	0	0	0	0	0	0	0	3.54799e-05	0	0	0	0	0	0	0	0	0	0	0	0	0	0	0	0	0	0	0.00010644	0	0	0	k__Bacteria; p__Firmicutes; c__Bacilli; o__Erysipelotrichales; f__Erysipelotrichaceae; g__Erysipelothrix; s__uncultured_bacterium
OTU_378	0	0	0	0	0	0	0	0	0	0	0	7.09597e-05	0	0	0	0	0	0	0	0	0	0	0	3.54799e-05	0	0	0	0	0	0	0	0	0	0	0	0	0	0	0	0	k__Bacteria; p__Actinobacteriota; c__Rubrobacteria; o__Rubrobacterales; f__Rubrobacteriaceae; g__Rubrobacter; s__uncultured_bacterium
OTU_379	0	0	0	0	0	0	0	0	0	0	0	0	0	0	0	0	0	0	0	0	0	0	0	7.09597e-05	0	0	0	0	0	0	0	0	0	0	0	0	0	0	0	0	k__Bacteria; p__Actinobacteriota; c__Thermoleophilia; o__Gaiellales; f__uncultured; g__uncultured_bacterium; s__unidentified
OTU_38	0	0	0	0	0	0	0	0	0	0	0	0	0	0	0	0	0	0	3.54799e-05	0	3.54799e-05	0	0	3.54799e-05	0	0	0	0	0	0	0	0	0	0	0	0	0	0	0	0	k__unidentified; p__unidentified; c__unidentified; o__unidentified; f__unidentified; g__unidentified; s__unidentified
OTU_380	0	0	0	0	0	0	0	0	0	0	0	0	0	0	0	0	0	0	0	0	0	0	0	0.000248359	0	0	0	0	0	0	0	0	0	0	0	0	0	0	0	0	k__Bacteria; p__Actinobacteriota; c__Thermoleophilia; o__Gaiellales; f__uncultured; g__uncultured_actinobacterium; s__unidentified
OTU_381	0	0	0	0	0	0	0	0	0	3.54799e-05	0	0	0	0	0	0	0	0	0	0	0	0	0	0	0	0	0	0	0	0	0	0	0	0	0	0	0	0	0	0	k__Bacteria; p__Acidobacteriota; c__Vicinamibacteria; o__Vicinamibacterales; f__Vicinamibacteraceae; g__uncultured_bacterium; s__unidentified
OTU_382	0	0	0	0	0	3.54799e-05	0	0	0	0	0	0	0	0	0	0	0	0	0	0	0	0	0	0	0	0	0	0	7.09597e-05	0	0	0	0	0	0	0	0	0	0	0	k__Bacteria; p__Proteobacteria; c__Gammaproteobacteria; o__Methylococcales; f__Methylomonadaceae; g__Methylosarcina; s__Methylosarcina_lacus_LW14
OTU_383	0	0	0	0	0	0	0	0	0	0	0	0	0	0	0	0	0	0	0	0	0	0	0	0	0	0	0	0	0	0	0	0	0	0	0	0	7.09597e-05	0	0	0	k__Bacteria; p__Firmicutes; c__Bacilli; o__Erysipelotrichales; f__Erysipelotrichaceae; g__uncultured; s__uncultured_bacterium
OTU_384	0	0	0	0	0	0	0	0	0	0	0	0	0	0	0	0	0	0	0	0	0	0	0	0.000177399	0	0	0	0	0	0	0	0	0	0	0	0	0	0	0	0	k__Bacteria; p__Acidobacteriota; c__Vicinamibacteria; o__Vicinamibacterales; f__Vicinamibacteraceae; g__uncultured_Acidobacteria_bacterium; s__unidentified
OTU_386	0	0	0	0	0	0	0	0	0	0	0	0	0	0	0	0	0	0	0	0	3.54799e-05	0	0	0	0	0	0	0	0	0	0	0	3.54799e-05	0	0	0	0	0	0	0	k__Bacteria; p__Verrucomicrobiota; c__Verrucomicrobiae; o__Opitutales; f__Opitutaceae; g__Opitutus; s__uncultured_bacterium
OTU_387	0	0	0	0	0	0	0	0	0	0	0	0	0	0	0	0	0	0	0	0	0	0	0	0	0	0	0	0	3.54799e-05	0	0	0	0	0	0	0	0	0	0	0	k__Bacteria; p__Proteobacteria; c__Gammaproteobacteria; o__Methylococcales; f__Methylomonadaceae; g__Crenothrix; s__uncultured_bacterium
OTU_388	0	0	0	0	0	0	0	0	0	0	0	0	0	0	0	0	0	0	0	0	0	0	0	0.000141919	0	0	0	0	0	0	0	0	0	0	0	0	0	0	0	0	k__Bacteria; p__Actinobacteriota; c__Thermoleophilia; o__Gaiellales; f__uncultured; g__uncultured_bacterium; s__unidentified
OTU_389	0	0	0	0	0	0	0	0	0	0	0	0	0	0	0	0	0	0	0	0	0	0	0	0.000141919	0	0	0	0	0	0	0	0	0	0	0	0	0	0	0	0	k__Bacteria; p__Actinobacteriota; c__Thermoleophilia; o__Gaiellales; f__uncultured; g__uncultured_bacterium; s__unidentified
OTU_39	0	0	0	0	0	0	3.54799e-05	0	0	0	0	0	3.54799e-05	0	0	0	0	0	0	0	0	0	0	0	0	0	0	0	0	0	0	0	0	0	0	0	0	0	0	0	k__unidentified; p__unidentified; c__unidentified; o__unidentified; f__unidentified; g__unidentified; s__unidentified
OTU_390	0	0	0	0	0	0	0	0	0	0	0	0	0	0	0	0	0	0	0	0	0	0	0	0.00010644	0	0	0	0	0	0	0	0	0	0	0	0	0	0	0	0	k__Bacteria; p__Actinobacteriota; c__Thermoleophilia; o__Gaiellales; f__uncultured; g__uncultured_bacterium; s__unidentified
OTU_391	0	0	0	0	0	0	0	0	0	0	0	0	0	0	0	0	0	3.54799e-05	0	0	0	0	0	0	0	0	0	0	0	3.54799e-05	0	0	0	0	0	0	0	0	0	0	k__Bacteria; p__Verrucomicrobiota; c__Verrucomicrobiae; o__Pedosphaerales; f__Pedosphaeraceae; g__DEV008; s__uncultured_bacterium
OTU_392	0	0	0	0	0	3.54799e-05	0	0	0	0	0	0	0	0	0	0	0	0	0	0	0	0	0	0	0	0	0	0	0	7.09597e-05	0	0	0	0	0	0	0	0	0	0	k__Bacteria; p__Proteobacteria; c__Gammaproteobacteria; o__Diplorickettsiales; f__Diplorickettsiaceae; g__Aquicella; s__uncultured_bacterium
OTU_393	0	0	0	0	0	0	0	0	0	0	0	0	0	0	0	0	0	0	0	0	7.09597e-05	0	0	0	0	0	0	0	0	0	0	0	0	0	0	0	0	0	0	0	k__Bacteria; p__Myxococcota; c__Polyangia; o__Polyangiales; f__Polyangiaceae; g__Pajaroellobacter; s__uncultured_bacterium
OTU_395	0	0	0	0	0	0	0	0	0	0	0	0	0	0	0	0	0	0	0	0	3.54799e-05	0	0	0	0	0	0	0	0	0	0	0	3.54799e-05	0	0	0	0	0	0	0	k__Bacteria; p__Myxococcota; c__Polyangia; o__Polyangiales; f__Polyangiaceae; g__Pajaroellobacter; s__metagenome
OTU_396	0	0	0	0	0	0	0	0	0	0	0	0	0	0	0	0	0	0	0	0	7.09597e-05	0	0	0	0	0	0	0	0	0	0	0	0	0	0	0	0	0	0	0	k__Bacteria; p__Myxococcota; c__Polyangia; o__Polyangiales; f__Phaselicystidaceae; g__Phaselicystis; s__uncultured_delta_proteobacterium
OTU_399	3.54799e-05	0	0	0	0	0	0	0	0	0	0	0	0	0	0	0	0	0	0	0	0	0	0	0	0	0	0	0	0	0	0	0	0	0	0	0	0	0	0	0	k__Bacteria; p__Firmicutes; c__Bacilli; o__Erysipelotrichales; f__Erysipelotrichaceae; g__uncultured; s__uncultured_bacterium
OTU_4	0	0	0	0	0	0	0	0	0	0	0	0	0	0	0	0	0	0.00010644	0	0	0	0	0	0	0	0	0	0	0	7.09597e-05	0	0	0	0	0	0	0	0	0	0	k__unidentified; p__unidentified; c__unidentified; o__unidentified; f__unidentified; g__unidentified; s__unidentified
OTU_40	0	0	0	0	0	0	0	0	0	0	0	0	7.09597e-05	0	0	0	0	0	0	0	0	0	0	0	0.00010644	0	0	0	0	0	0	0	0	0	0	0	7.09597e-05	0	0	0	k__unidentified; p__unidentified; c__unidentified; o__unidentified; f__unidentified; g__unidentified; s__unidentified
OTU_400	3.54799e-05	0	0	0	0	0	0	0	0	0	0	0	0	0	0	0	0	0	0	0	0	0	0	0	0	0	0	0	7.09597e-05	0	0	0	0	0	0	0	0	0	0	0	k__Bacteria; p__Firmicutes; c__Bacilli; o__Erysipelotrichales; f__Erysipelatoclostridiaceae; g__uncultured_bacterium; s__unidentified
OTU_401	0	0	0	0	0	0	0	0	0	0	0	0	0	0	0	0	0	0	0	0	0	0	0	0.00010644	0	0	0	0	0	0	0	0	0	0	0	0	0	0	0	0	k__Bacteria; p__Acidobacteriota; c__Vicinamibacteria; o__Vicinamibacterales; f__Vicinamibacteraceae; g__uncultured_Acidobacteria_bacterium; s__unidentified
OTU_402	0	0	0	0	0	0	0	0	0	0	0	0	0	0	0	0	0	0	0	0	0	0	0	0.00010644	0	0	0	0	0	0	0	0	0	0	0	0	0	0	0	0	k__Bacteria; p__Verrucomicrobiota; c__Verrucomicrobiae; o__Chthoniobacterales; f__Chthoniobacteraceae; g__Candidatus_Udaeobacter; s__uncultured_bacterium
OTU_403	0	0	0	0	0	0	0	0	0	0	0	0	0	0	0	0	0	0	0	0	0	0	0	0.00010644	0	0	0	0	0	0	0	0	0	0	0	0	0	0	0	0	k__Bacteria; p__Actinobacteriota; c__Thermoleophilia; o__Gaiellales; f__uncultured; g__uncultured_bacterium; s__unidentified
OTU_405	0	7.09597e-05	0	0	0	0	0	0	0	0	0	0	0	0	0	7.09597e-05	0	0	0	0	0	0	0	3.54799e-05	0	3.54799e-05	0	3.54799e-05	0	0	0	0	0	0	0	0	0	0	0	0	k__Bacteria; p__Firmicutes; c__Bacilli; o__Bacillales; f__Planococcaceae; g__Planomicrobium; s__uncultured_bacterium
OTU_406	0	0	0	0	0	0	0	0	0	0	0	3.54799e-05	0	0	0	0	0	0	0	0	0	0	0	0	0	0	0	0	0	0	0	0	0	0	0	3.54799e-05	0	0	0	0	k__Bacteria; p__Acidobacteriota; c__Vicinamibacteria; o__Vicinamibacterales; f__Vicinamibacteraceae; g__uncultured_bacterium; s__unidentified
OTU_408	0	0	0	0	0	0	0	0	0	0	0	0	0	0	0	0	0	0	0	0	0	0	0	0	0	0	0	0	0	7.09597e-05	0	0	0	0	0	0	0	0	0	0	k__Bacteria; p__Verrucomicrobiota; c__Verrucomicrobiae; o__Pedosphaerales; f__Pedosphaeraceae; g__metagenome; s__unidentified
OTU_409	0	0	0	0	0	0	0	0	0	0	0	0	0	0	0	0	0	0	0	0	0	0	0	0	0	0	0	0	0	3.54799e-05	0	0	0	0	0	0	0	0	0	0	k__Bacteria; p__Verrucomicrobiota; c__Verrucomicrobiae; o__Pedosphaerales; f__Pedosphaeraceae; g__ADurb.Bin063-1; s__uncultured_prokaryote
OTU_41	0	0	0	0	0	0	0	0	0	0	0	0	0	0	0	0	0	0	0	0	0	0	0	3.54799e-05	0	0	0	0	0	0	0	0	0	0	0	0	0	0	0	0	k__unidentified; p__unidentified; c__unidentified; o__unidentified; f__unidentified; g__unidentified; s__unidentified
OTU_410	0	0	0	0	0	0	0	0	0	0	0	0	0	0	0	0	0	3.54799e-05	0	0	0	0	0	0	0	0	0	0	0	0	0	0	0	0	0	0	0	0	0	0	k__Bacteria; p__Verrucomicrobiota; c__Verrucomicrobiae; o__Opitutales; f__Opitutaceae; g__Lacunisphaera; s__uncultured_Opitutus_sp.
OTU_413	0	0	0	0	0	0	0	0	0	7.09597e-05	0	0	0	0	0	0	0	0	0	0	3.54799e-05	0	0	0	0	0	0	0	0	0	0	0	0	0	0	0	0	0	0	0	k__Bacteria; p__Acidobacteriota; c__Blastocatellia; o__DS-100; f__uncultured_bacterium; g__unidentified; s__unidentified
OTU_414	0	0	0	0	0	0	0	0	0	0	0	0	0	0	0	0	0	0	0	0	7.09597e-05	0	0	0	0	0	0	0	0	0	0	0	0	0	0	0	0	0	0	0	k__Bacteria; p__Myxococcota; c__Polyangia; o__Haliangiales; f__Haliangiaceae; g__Haliangium; s__uncultured_bacterium
OTU_416	0	0	0	0	0	0	0	0	0	0	0	0	0	0	0	0	0	0	0	0	3.54799e-05	0	0	0	0	0	0	0	0	0	0	0	0	0	0	0	0	0	0	0	k__Bacteria; p__Verrucomicrobiota; c__Verrucomicrobiae; o__Pedosphaerales; f__Pedosphaeraceae; g__ADurb.Bin063-1; s__uncultured_subdivision_3_bacterium
OTU_417	0	0	0	0	0	0	0	0	0	3.54799e-05	0	0	0	0	0	0	0	0	0	0	0	0	0	0	0	0	0	0	0	0	0	0	0	0	0	0	0	0	0	0	k__Bacteria; p__Verrucomicrobiota; c__Verrucomicrobiae; o__Verrucomicrobiales; f__Verrucomicrobiaceae; g__uncultured; s__metagenome
OTU_418	0	0	0	0	0	0	0	0	0	0	0	0	0	0	0	0	0	0	0	0	7.09597e-05	0	0	0	0	0	0	0	0	0	0	0	0	0	0	0	0	0	0	0	k__Bacteria; p__Verrucomicrobiota; c__Verrucomicrobiae; o__Pedosphaerales; f__Pedosphaeraceae; g__Oikopleura; s__uncultured_bacterium
OTU_419	0	0	0	0	0	0	0	0	3.54799e-05	0	0	0	0	0	0	0	0	0	0	0	0	0	0	0	0	0	0	0	0	0	0	0	0	0	0	0	0	0	0	0	k__Bacteria; p__Verrucomicrobiota; c__Verrucomicrobiae; o__Pedosphaerales; f__Pedosphaeraceae; g__uncultured_bacterium; s__unidentified
OTU_42	0	0	0	0	0	0	0	0	0	0	0	0	0	0	7.09597e-05	0	0	0.00010644	7.09597e-05	0	0	3.54799e-05	3.54799e-05	7.09597e-05	0	0	0	0	0	0	0	0	0	0	0	3.54799e-05	0	0	0	0	k__unidentified; p__unidentified; c__unidentified; o__unidentified; f__unidentified; g__unidentified; s__unidentified
OTU_420	0	0	0	0	0	0	0	0	0	0	0	0	0	0	0	0	0	0	0	0	3.54799e-05	0	0	0	0	0	0	0	0	0	0	0	0	0	0	0	0	0	0	0	k__Bacteria; p__Proteobacteria; c__Gammaproteobacteria; o__Methylococcales; f__Methylomonadaceae; g__Methylobacter; s__uncultured_bacterium
OTU_421	0	0	0	0	3.54799e-05	0	0	0	0	0	0	0	0	0	0	0	3.54799e-05	0	0	0	0	0	0	0	0	0	0	0	0	0	0	0	0	0	0	0	0	0	0	0	k__Bacteria; p__Myxococcota; c__Polyangia; o__Haliangiales; f__Haliangiaceae; g__Haliangium; s__uncultured_bacterium
OTU_422	0	0	0	0	0	0	0	0	0	3.54799e-05	0	0	0	0	0	0	3.54799e-05	0	0	0	0	0	0	0	0	0	0	0	0	0	0	0	0	0	0	0	0	0	0	0	k__Bacteria; p__Myxococcota; c__Polyangia; o__Polyangiales; f__Polyangiaceae; g__uncultured; s__metagenome
OTU_423	0	0	0	0	0	0	0	0	0	0	0	0	0	0	0	0	0	0	0	0	0	0	0	0	0	0	0	0	0	0	0	3.54799e-05	0	0	0	0	0	0	0	0	k__Bacteria; p__Verrucomicrobiota; c__Verrucomicrobiae; o__Pedosphaerales; f__Pedosphaeraceae; g__uncultured; s__uncultured_bacterium
OTU_424	0	0	3.54799e-05	0	0	0	0	0	0	0	0	0	0	0	0	0	0	0	0	0	0	0	0	0	0	0	0	0	0	0	0	0	0	0	0	0	0	0	0	0	k__Bacteria; p__Firmicutes; c__Bacilli; o__Erysipelotrichales; f__Erysipelotrichaceae; g__Dielma; s__uncultured_bacterium
OTU_427	0	0	0	0	0	0	0	0	3.54799e-05	0	0	0	0	0	0	0	0	0	0	0	0	0	0	0	0	0	0	0	0	0	0	0	0	0	0	0	0	0	0	0	k__Bacteria; p__Verrucomicrobiota; c__Verrucomicrobiae; o__Chthoniobacterales; f__Chthoniobacteraceae; g__Chthoniobacter; s__metagenome
OTU_428	0	0	0	0	0	0	0	0	0	0	0	0	0	0	0	0	0	0	0.00010644	0	0	0	0	0	0	3.54799e-05	0	0	0	0	0	0	0	0	0	0	0	0	0	0	k__Bacteria; p__Acidobacteriota; c__Blastocatellia; o__Pyrinomonadales; f__Pyrinomonadaceae; g__Pyrinomonas; s__Pyrinomonas_methylaliphatogenes
OTU_429	0	0	0	0	0	0	0	0	0	0	0	0	0	0	0	0	0	0	0	0	0.000141919	0	0	0	0	0	0	0	0	0	0	0	0	0	0	0	0	0	0	0	k__Bacteria; p__Planctomycetota; c__BD7-11; o__uncultured_planctomycete; f__unidentified; g__unidentified; s__unidentified
OTU_430	0.0012418	0	0	0	0	0	3.54799e-05	0	0	0	0	0	0.000248359	0	0	0	0	0	0	3.54799e-05	0	0.00706049	0	0	0.00010644	0	0	0	0.000532198	0	0	0.000674117	7.09597e-05	0.00010644	0	0	0.0152209	0	0	3.54799e-05	k__Bacteria; p__Bacteroidota; c__Bacteroidia; o__Bacteroidales; f__Prevotellaceae; g__Alloprevotella; s__uncultured_bacterium
OTU_431	0	0	3.54799e-05	0	0	0	0	0	0	0	0	0	0	0	0	0	0	0	0	0	0	0	0	7.09597e-05	0	0	0	0	0	0	0	0	0	0	0	0	0	0	0	0	k__Bacteria; p__Acidobacteriota; c__Blastocatellia; o__Pyrinomonadales; f__Pyrinomonadaceae; g__RB41; s__uncultured_Acidobacteria_bacterium
OTU_432	0	0	0	0	0	0	0	0	0	0	0	0	0	0	0	0	0	0	3.54799e-05	0	0	0	0	0	0	0	0	0	0	0	0	0	0	0	0	0	0	0	0	0	k__Bacteria; p__Acidobacteriota; c__Blastocatellia; o__11-24; f__uncultured_Acidobacteria_bacterium; g__unidentified; s__unidentified
OTU_433	3.54799e-05	0	0.000141919	0.00010644	3.54799e-05	3.54799e-05	0.000922476	0.000319319	0.000283839	0	0.000177399	0.000177399	7.09597e-05	3.54799e-05	0.000957956	0.000319319	0	7.09597e-05	0.00191591	0.000212879	0	0.00010644	0.000248359	0.000212879	3.54799e-05	0.000354799	0.000709597	0.000319319	7.09597e-05	7.09597e-05	0.00010644	0.000461238	0.000283839	3.54799e-05	0.000141919	0.000141919	3.54799e-05	3.54799e-05	0.000283839	3.54799e-05	k__unidentified; p__unidentified; c__unidentified; o__unidentified; f__unidentified; g__unidentified; s__unidentified
OTU_434	0	0	0	0	0	0	0	0	0	0	0	0	0	0	3.54799e-05	0	0	0	0	0	0	0	0	0	0	0	0	0	0	0	0	0	0	0	0	0	0	3.54799e-05	0	0	k__Bacteria; p__Acidobacteriota; c__Blastocatellia; o__Pyrinomonadales; f__Pyrinomonadaceae; g__RB41; s__uncultured_bacterium
OTU_435	0	0	0	0	0	0	0	0	0	0	0	0	0	0	0	0	0	0	0	0	0	0	0	0	0	3.54799e-05	3.54799e-05	0	0	0	0	3.54799e-05	0	0	0	0	0	0	0	0	k__unidentified; p__unidentified; c__unidentified; o__unidentified; f__unidentified; g__unidentified; s__unidentified
OTU_436	0.00010644	0	0	0	0	0	0	0	0	0	0	0	0	0	0	0	0	0	0	0	0	0	0	0	0	0	0	0	0	0	0	7.09597e-05	0	0	0	0	0.000212879	0	0	0	k__Bacteria; p__Firmicutes; c__Clostridia; o__Lachnospirales; f__Lachnospiraceae; g__Lachnospiraceae_NK4A136_group; s__uncultured_bacterium
OTU_438	0	0	0	0	0	0	0	0	0	0	0	0	0	0	0	0	0	0	0	0	0	0	0	0	0	0	0	0	0	0	0	0	0	0	0	0	7.09597e-05	0	0	0	k__Bacteria; p__Bacteroidota; c__Bacteroidia; o__Bacteroidales; f__Bacteroidaceae; g__Bacteroides; s__uncultured_bacterium
OTU_439	0	0	0	0	0	0	0	0	0	0	0	0	0	0	0	0	0	0	0	0	0	0	0	3.54799e-05	0	0	0	0	0	0	0	0	0	0	0	0	0	0	0	0	k__Bacteria; p__Acidobacteriota; c__Blastocatellia; o__Pyrinomonadales; f__Pyrinomonadaceae; g__RB41; s__uncultured_bacterium
OTU_44	0	0	0	0	0	0	0	0	0	0	0	0	0	0	0	0	0	0	0	0	0	0	0	0	0	0	0	0	3.54799e-05	0	0	0	0	0	0	0	0	0	0	0	k__unidentified; p__unidentified; c__unidentified; o__unidentified; f__unidentified; g__unidentified; s__unidentified
OTU_440	0	0	0	0	0	0	0	0	0	0	0	0	0	0	0	0	0	0	0	0	0.00010644	0	0	0	0	0	0	0	0	0	0	0	0	0	0	0	0	0	0	0	k__Bacteria; p__Spirochaetota; c__Leptospirae; o__Leptospirales; f__Leptospiraceae; g__Turneriella; s__metagenome
OTU_441	0	0	0	0	0	0	0	0	0	0	0	0	0	0	0	0	0	0	0	0	3.54799e-05	0	0	0	0	0	0	0	0	0	0	0	0	0	0	0	0	0	0	0	k__Bacteria; p__Planctomycetota; c__OM190; o__uncultured_bacterium; f__unidentified; g__unidentified; s__unidentified
OTU_442	0	0	0	0	0	0	0	0	0	0	0	0	0	0	0	0	0	0	0	0	0	0	0	0	0	0	0	0	0	0	0	0	0	0	0	3.54799e-05	0	0	0	0	k__Bacteria; p__Acidobacteriota; c__Blastocatellia; o__Pyrinomonadales; f__Pyrinomonadaceae; g__RB41; s__uncultured_Acidobacteria_bacterium
OTU_443	0	0	0	0	0	0	0	0	0	0	0	0	0	0	0	0	0	0	0	0	0	0	0	3.54799e-05	0	0	0	0	0	0	0	0	0	0	0	0	0	0	0	0	k__Bacteria; p__Acidobacteriota; c__Blastocatellia; o__Pyrinomonadales; f__Pyrinomonadaceae; g__RB41; s__uncultured_Acidobacteria_bacterium
OTU_444	0	0	0	0	0	0	0	0	0	0	0	0	0	0	0	0	0	0	0	0	0	0	0	0	0	0	0	0	0	0	0	0	0	0	0	0	0.000177399	0	0	0	k__Bacteria; p__Bacteroidota; c__Bacteroidia; o__Bacteroidales; f__Prevotellaceae; g__Alloprevotella; s__uncultured_bacterium
OTU_448	0	0	0	0	0	0	0	0	3.54799e-05	0.000141919	0	0	0	0	0	0	0	0	0	0	0.000638638	0	0	0	0	0	0	0	0	3.54799e-05	0	0	0	0	0	0	0	0	0	0	k__Bacteria; p__Bacteroidota; c__Bacteroidia; o__Chitinophagales; f__Saprospiraceae; g__uncultured; s__metagenome
OTU_449	0	0	0	0	0	0	0	0	0	3.54799e-05	0	0	0	0	0	0	0	0	0	0	0	0	0	0	0	0	0	0	0	0	0	0	3.54799e-05	0	0	0	0	0	0	0	k__Bacteria; p__Bacteroidota; c__Bacteroidia; o__Chitinophagales; f__Saprospiraceae; g__uncultured; s__metagenome
OTU_45	0	0	0	0	0	0	0	0	0	0	0	0	0	0	0	0	0	0	0	0	0	0	0	3.54799e-05	3.54799e-05	0	0	0	0	0	0	3.54799e-05	0	0	0	0	0	0	0	0	k__unidentified; p__unidentified; c__unidentified; o__unidentified; f__unidentified; g__unidentified; s__unidentified
OTU_450	0	0	0	0	0	0	0	0	0	0	0	0	0	0	0	0	0	0	0	0	0	0	0	0	0	0	0	0	0	0	0	0	0	0	0	0	7.09597e-05	0	0	0	k__Bacteria; p__Bacteroidota; c__Bacteroidia; o__Bacteroidales; f__Bacteroidaceae; g__Bacteroides; s__uncultured_bacterium
OTU_451	0	0	0	0	0	0	0	0	0	0	0	0	0	0	0	0	0	0	0	0	0.00010644	0	0	0	0	0	0	0	0	0	0	0	0	0	0	0	0	0	0	0	k__Bacteria; p__Bacteroidota; c__Bacteroidia; o__Chitinophagales; f__Saprospiraceae; g__uncultured; s__uncultured_Bacteroidetes_bacterium
OTU_452	3.54799e-05	0	0	0	0	0	0	0	0	0	0	0	0	0	0	0	0	0	0	0	0	0	0	0	0	0	0	0	0	0	0	0	0	0	0	0	3.54799e-05	0	0	0	k__Bacteria; p__Bacteroidota; c__Bacteroidia; o__Bacteroidales; f__Bacteroidaceae; g__Bacteroides; s__uncultured_bacterium
OTU_454	0	0	0	0	0	0	0	0	0	0	0	0	0	0	0	0	0	0	0	0	0	0	0	0	0	0	0	0	0	0	0	0	0	0	0	0	0.00010644	0	0	0	k__Bacteria; p__Bacteroidota; c__Bacteroidia; o__Bacteroidales; f__Muribaculaceae; g__uncultured_bacterium; s__unidentified
OTU_455	0.00393827	3.54799e-05	3.54799e-05	0	0	0	0	0	0	0	0	0	0.000319319	0	0	0	0	0	0	3.54799e-05	0	0.000816037	0	0	0.000248359	0	3.54799e-05	0	0.000354799	0	0	0.000354799	0	0	0	0	0.0100763	0	0.000283839	0	k__Bacteria; p__Bacteroidota; c__Bacteroidia; o__Bacteroidales; f__Bacteroidaceae; g__Bacteroides; s__uncultured_bacterium
OTU_457	0	0	0	0	0	0	0	0	3.54799e-05	3.54799e-05	0	0	0	0	0	0	0	0	0	0	3.54799e-05	0	0	0	0	0	0	0	0	0	0	0	3.54799e-05	0	0	0	0	0	0	0	k__Bacteria; p__Bacteroidota; c__Bacteroidia; o__Chitinophagales; f__Saprospiraceae; g__uncultured; s__uncultured_bacterium
OTU_459	0	0	0	0	0	0	0	0	0	0	0	0	0	0	0	0	0	0	0	0	0	0	0	0	0	0	0	0	0	7.09597e-05	0	0	0	0	0	0	0	0	0	0	k__Bacteria; p__Bacteroidota; c__Bacteroidia; o__Chitinophagales; f__Saprospiraceae; g__uncultured; s__uncultured_Saprospiraceae_bacterium
OTU_46	0	0	0	0	0	0	0	7.09597e-05	3.54799e-05	0	0	0	0	0	0	0	0	0	0	0	0	0	0	0	0	7.09597e-05	3.54799e-05	0	0	0	0	0	0	0	0	0	0	0	3.54799e-05	0	k__unidentified; p__unidentified; c__unidentified; o__unidentified; f__unidentified; g__unidentified; s__unidentified
OTU_463	3.54799e-05	0	0	0	0	0	0	0	0	0	0	0	0	0	0	0	0	0	0	0	0	0	0	0	0	0	0	0	0	0	0	0	0	0	0	0	0	0	0	0	k__Bacteria; p__Bacteroidota; c__Bacteroidia; o__Bacteroidales; f__Bacteroidaceae; g__Bacteroides; s__uncultured_organism
OTU_464	0	0	0	0	0	0	0	0	0	0	0	0	0	0	0	0	0	0	0	0	0	0	0	0	0	0	0	0	0	0	0	0	0	0	0	0	7.09597e-05	0	0	0	k__Bacteria; p__Bacteroidota; c__Bacteroidia; o__Bacteroidales; f__Prevotellaceae; g__Prevotellaceae_UCG-004; s__uncultured_bacterium
OTU_465	0.00266099	3.54799e-05	0	0	0	0	0	0	0	0	0	0	0.00010644	0	0	0	0	0	0	3.54799e-05	0	0.00627994	0	0	0.000319319	0	0	0	0.000212879	0	0	0.000177399	3.54799e-05	0	0	0	0.0226716	0.00010644	0.000354799	0.00010644	k__Bacteria; p__Bacteroidota; c__Bacteroidia; o__Bacteroidales; f__Muribaculaceae; g__uncultured_bacterium; s__unidentified
OTU_466	3.54799e-05	0	0	0	0	0	0	0	0	0	0	0	0	0	0	0	0	0	0	0	0	0	0	0	0	0	0	0	0	0	0	0	0	0	0	0	0	0	0	0	k__Bacteria; p__Bacteroidota; c__Bacteroidia; o__Bacteroidales; f__Muribaculaceae; g__uncultured_bacterium; s__unidentified
OTU_467	0	0	0	0	0	0	0	0	0	0	0	0	0	0	0	0	0	0	0	0	3.54799e-05	0	0	0	0	0	0	0	0	0	0	0	0	0	0	0	0	0	0	0	k__Bacteria; p__Bacteroidota; c__Bacteroidia; o__Sphingobacteriales; f__Lentimicrobiaceae; g__uncultured_prokaryote; s__unidentified
OTU_468	0.00734433	0	0	0	3.54799e-05	0	0	0	0	7.09597e-05	0	0	0.000177399	0.000141919	0	0	0	0	0	3.54799e-05	0	0.00787653	0	0	0.000177399	0.00010644	0	0	0.000638638	0	0	7.09597e-05	0	0.000177399	0	0	0.00585418	0.00131276	3.54799e-05	0.000248359	k__Bacteria; p__Bacteroidota; c__Bacteroidia; o__Bacteroidales; f__Muribaculaceae; g__uncultured_bacterium; s__unidentified
OTU_469	0.00319319	0	0	0	3.54799e-05	0	0	0	0	0	0	0	0.000283839	0	0	0	3.54799e-05	0.000141919	0	0	0	0.00262551	3.54799e-05	0	0.00010644	0	0	0	0.000212879	0	0	0.000212879	0	0.000177399	0.000212879	0	0.00833777	3.54799e-05	7.09597e-05	3.54799e-05	k__Bacteria; p__Bacteroidota; c__Bacteroidia; o__Bacteroidales; f__Muribaculaceae; g__Muribaculum; s__uncultured_bacterium
OTU_47	0	0	3.54799e-05	0	0	0	0	0	0	0	0	0	0	0	3.54799e-05	0	0	0	0	0	0	0	0	0	0	0	0	0	0	0	0	0	0	0	0	0	0	0	0	0	k__unidentified; p__unidentified; c__unidentified; o__unidentified; f__unidentified; g__unidentified; s__unidentified
OTU_470	0.00127728	3.54799e-05	0	0	3.54799e-05	0	0	0	0	3.54799e-05	0	0	7.09597e-05	0	0	0	0	0	0	0	0	0.00333511	0	0	7.09597e-05	0	0	0	0.000461238	0	0	0.000177399	0.00010644	0.000390279	0.000248359	3.54799e-05	0.00386731	0.000319319	0.000319319	0	k__Bacteria; p__Bacteroidota; c__Bacteroidia; o__Bacteroidales; f__Muribaculaceae; g__uncultured_bacterium; s__unidentified
OTU_471	0.0012418	7.09597e-05	0	0	0	0	0	0.00329963	0	0	7.09597e-05	0	3.54799e-05	3.54799e-05	0	3.54799e-05	0	0	0	0.00486074	3.54799e-05	0.000354799	0.000496718	0	3.54799e-05	0	0	0	3.54799e-05	0	0	0.00159659	0	7.09597e-05	3.54799e-05	0	0.00418662	0	0.00010644	0	k__Bacteria; p__Bacteroidota; c__Bacteroidia; o__Bacteroidales; f__Bacteroidaceae; g__Bacteroides; s__Bacteroides_xylanisolvens_CL03T12C04
OTU_472	0.00429306	0	0	0	0	0	0	0	3.54799e-05	0	0	0	3.54799e-05	0	0	0	0	0	0	0	0	0.000212879	0	0	3.54799e-05	0	0	0	7.09597e-05	0	0	0	0	0	0	0	0.000886997	0	7.09597e-05	0	k__Bacteria; p__Bacteroidota; c__Bacteroidia; o__Bacteroidales; f__Rikenellaceae; g__Rikenellaceae_RC9_gut_group; s__uncultured_bacterium
OTU_473	0.00010644	0	0	0	0	0	0	0	0.00113536	0	0.00145467	0	0	3.54799e-05	0	0	0	0	0	0	0.000957956	0	0.00408018	0	0	0	0	0	0	0	0	0	0.00141919	0	0.000745077	0	3.54799e-05	0	3.54799e-05	0	k__Bacteria; p__Bacteroidota; c__Bacteroidia; o__Bacteroidales; f__Bacteroidaceae; g__Bacteroides; s__Bacteroides_vulgatus_CL09T03C04
OTU_474	3.54799e-05	0	0	0	0	0	0	0	0	0	0	0	3.54799e-05	0	0	0	0	0	0	0	0	0.00195139	0	0	7.09597e-05	0	0	0	0	0	0	3.54799e-05	0	0	0	0	0.00276743	0	0.000177399	3.54799e-05	k__Bacteria; p__Bacteroidota; c__Bacteroidia; o__Bacteroidales; f__Muribaculaceae; g__uncultured_bacterium; s__unidentified
OTU_475	0.00191591	0	3.54799e-05	0	0	0	0	0	0	0	0	0	3.54799e-05	0	0	0	0	0	0	0	0	0.000461238	0	0	0	0	0	0	7.09597e-05	0	0	0	0	3.54799e-05	0	0	0.00227071	0	0.000319319	0	k__Bacteria; p__Bacteroidota; c__Bacteroidia; o__Bacteroidales; f__Muribaculaceae; g__uncultured_bacterium; s__unidentified
OTU_476	0.00180947	3.54799e-05	0	0	0	0	0	0	0	0	0	0	0	0	0	0	0	0	0	0	0	0.000425758	0	0	0.00010644	0	0	0	0.000177399	0	0	0	0	0	0	0	0.000532198	0	7.09597e-05	3.54799e-05	k__Bacteria; p__Bacteroidota; c__Bacteroidia; o__Bacteroidales; f__Rikenellaceae; g__Alistipes; s__uncultured_bacterium
OTU_477	0.000780557	0	0	0	0	0	0	0	0	0	3.54799e-05	0	3.54799e-05	0	0	0	0	3.54799e-05	0	0	0	0.000212879	0	0	0	0	0	0	0	0	0	0	0	0	0	0	0.00145467	0	0	0	k__Bacteria; p__Bacteroidota; c__Bacteroidia; o__Bacteroidales; f__Rikenellaceae; g__Alistipes; s__uncultured_bacterium
OTU_478	0	0	0	0	0	0	0	0	0.00010644	0.000248359	0	0	3.54799e-05	0	3.54799e-05	0	0	0	0	0	0.00131276	0	0	0	0	0	0	0	0	0	0	0	0.000141919	0	0	0	0	0	0	0	k__Bacteria; p__Bacteroidota; c__Bacteroidia; o__Chitinophagales; f__Saprospiraceae; g__uncultured; s__metagenome
OTU_479	0.00205783	0	0	0	0	0	0	0	0	0	0	0	3.54799e-05	0	0	0	0	0	0	3.54799e-05	0	0.000709597	0	0	7.09597e-05	0	0	0	0.00010644	0	0	3.54799e-05	3.54799e-05	0	0	0	7.09597e-05	0	0	0	k__Bacteria; p__Bacteroidota; c__Bacteroidia; o__Bacteroidales; f__Rikenellaceae; g__Alistipes; s__uncultured_bacterium
OTU_480	0	3.54799e-05	0	0	0	0	0	0	0	0	0.000354799	3.54799e-05	0	0	0	0	0	0	0	0	0	0	0.00191591	0	0	0	0	0	0	0	0	0	0	0	0.000390279	0	0	0	0	0	k__Bacteria; p__Bacteroidota; c__Bacteroidia; o__Bacteroidales; f__Bacteroidaceae; g__Bacteroides; s__uncultured_bacterium
OTU_481	0.0012418	0	0	0	0	0	0	0	0	0	0	0	7.09597e-05	0	0	0	0	0	0	0	0	0.00329963	0	0	3.54799e-05	0	0	0	0.000212879	0	0	3.54799e-05	7.09597e-05	0	0	0	0.00145467	0.00010644	0	0	k__Bacteria; p__Bacteroidota; c__Bacteroidia; o__Bacteroidales; f__Muribaculaceae; g__uncultured_bacterium; s__unidentified
OTU_482	0.000319319	3.54799e-05	0	0	0	0	0	0	0	0	0	0	3.54799e-05	0	0	0	0	0	0	0	0	7.09597e-05	0	0	0	0	0	0	0	0	0	0	0	0.00010644	0	0	0.000674117	0	3.54799e-05	0	k__Bacteria; p__Bacteroidota; c__Bacteroidia; o__Bacteroidales; f__Tannerellaceae; g__Parabacteroides; s__Parabacteroides_goldsteinii_dnLKV18
OTU_483	0.000745077	0	3.54799e-05	0	0	0	0	0	0	0	0	0	0	0	0	0	0	0	0	0	0	0.000319319	0	0	3.54799e-05	0	0	0	0.000141919	0	0	0	0	0.000141919	0	0	0.000177399	0	0	3.54799e-05	k__Bacteria; p__Bacteroidota; c__Bacteroidia; o__Bacteroidales; f__Muribaculaceae; g__uncultured_bacterium; s__unidentified
OTU_484	0.00152563	0	0	0	0	0	0	0	0	0	0	0	0	0	0	0	0	0	0	0	0	0.00109988	0	0	0.00010644	0	0	0	0	0	0	0	0	0	0	0	0.000461238	0	3.54799e-05	3.54799e-05	k__Bacteria; p__Bacteroidota; c__Bacteroidia; o__Bacteroidales; f__Muribaculaceae; g__uncultured_bacterium; s__unidentified
OTU_485	0.000319319	0	0	0	0	0	0	0	0	0	0	0	0	0	0	0	0	0	0	0	0	7.09597e-05	0	0	0	0	0	0	3.54799e-05	0	0	0	0	0	0	0	0.00117084	0	7.09597e-05	0	k__Bacteria; p__Bacteroidota; c__Bacteroidia; o__Bacteroidales; f__Rikenellaceae; g__Alistipes; s__uncultured_bacterium
OTU_486	0.000922476	0	0	0	0	0	0	0	0	0	0	0	3.54799e-05	0	0	0	0	0	0	0	0	0.00010644	0	0	0	0	0	0	0	0	0	0	0	0	0	0	0.000212879	0	0	0	k__Bacteria; p__Bacteroidota; c__Bacteroidia; o__Bacteroidales; f__Rikenellaceae; g__Alistipes; s__uncultured_bacterium
OTU_487	0.000993436	0	0	0	0	0	0	0	0	0	0	0	3.54799e-05	0	0	0	0	7.09597e-05	0	0	0	0.000390279	0	0	3.54799e-05	0	0	0	0.000532198	0	0	3.54799e-05	0	3.54799e-05	3.54799e-05	0	0.000283839	0	0	0	k__Bacteria; p__Bacteroidota; c__Bacteroidia; o__Bacteroidales; f__Muribaculaceae; g__gut_metagenome; s__unidentified
OTU_488	0.000709597	0	0	0	0	0	0	0	0	0	0	0	3.54799e-05	0	3.54799e-05	0	0	0	0	3.54799e-05	0	0.00237715	0	0	0	0	0	0	0.00010644	0	0	0	0	0	0	0	0.00113536	0	7.09597e-05	0	k__Bacteria; p__Bacteroidota; c__Bacteroidia; o__Bacteroidales; f__Muribaculaceae; g__uncultured_bacterium; s__unidentified
OTU_489	0	0	0	0	0	0	0	0	0	0	0	0	0	0	0	0	0	0	0	0	0	0.00159659	0	0	0	0	0	0	7.09597e-05	0	0	0	0	0	0	0	0.000354799	0	0	0	k__Bacteria; p__Bacteroidota; c__Bacteroidia; o__Bacteroidales; f__Muribaculaceae; g__uncultured_bacterium; s__unidentified
OTU_49	0	0	0	0	0	0	0	0	0	0	0	0	0	0	0	0	0	0	0	0	0	0	0	7.09597e-05	0	0	0	0	0	0	0	0	0	0	0	0	0	0	0	0	k__unidentified; p__unidentified; c__unidentified; o__unidentified; f__unidentified; g__unidentified; s__unidentified
OTU_490	0.000745077	0	0	0	0	0	0	0	0	0	0	0	0	0	0	0	0	0	0	0	0	0.000177399	0	0	0	0	0	0	0	0	0	0	0	0	0	0	0.000212879	0.00010644	0	0	k__Bacteria; p__Bacteroidota; c__Bacteroidia; o__Bacteroidales; f__Muribaculaceae; g__uncultured_bacterium; s__unidentified
OTU_491	0.000638638	0	0	0	0	0	0	0	0	0	0	0	0	0	0	0	0	0	0	0	0	3.54799e-05	0	0	0	0	0	0	3.54799e-05	0	0	0	0	0	0	0	0.000425758	7.09597e-05	0	0	k__Bacteria; p__Bacteroidota; c__Bacteroidia; o__Bacteroidales; f__Muribaculaceae; g__uncultured_bacterium; s__unidentified
OTU_492	3.54799e-05	0	0	0	0	0	0	0	0	0	0	0	0	0	0	0	0	0	0	0	0	0.000390279	0	0	3.54799e-05	0	0	0	0	0	0	0	0	3.54799e-05	0	0	0.000141919	3.54799e-05	0	0	k__Bacteria; p__Bacteroidota; c__Bacteroidia; o__Bacteroidales; f__Muribaculaceae; g__uncultured_bacterium; s__unidentified
OTU_493	0	0	0	0	0	0	0	0	0.00010644	3.54799e-05	0	0	0	0	0	3.54799e-05	0	0	0	0	0.000248359	0	0	0	0	0	0	0	0	0	0	0	0.000212879	0	0	0	0	0	0	0	k__Bacteria; p__Bacteroidota; c__Bacteroidia; o__Chitinophagales; f__Saprospiraceae; g__uncultured; s__metagenome
OTU_494	0	0	0	0	0	0	0	0	0	3.54799e-05	0	0	0	0	0	0	0	0	0	0	0.000141919	0	0	0	0	0	0	0	0	0	0	0	3.54799e-05	0	0	0	0	0	0	0	k__Bacteria; p__Bacteroidota; c__Bacteroidia; o__Chitinophagales; f__Saprospiraceae; g__uncultured; s__metagenome
OTU_495	0	0	0	0	0	0	0	0	0	3.54799e-05	0	0	0	0	0	0	0	0	0	0	0.000212879	0	0	0	0	0	0	0	0	0	0	0	3.54799e-05	0	0	0	0	0	0	0	k__Bacteria; p__Bacteroidota; c__Bacteroidia; o__Chitinophagales; f__Saprospiraceae; g__uncultured; s__metagenome
OTU_496	0	0	0	0	0	0	0	0	0	7.09597e-05	0	0	0	0	0	0	0	0	0	0	0.00010644	0	0	0	0	0	0	0	0	0	0	0	0	0	0	0	0	0	0	0	k__Bacteria; p__Bacteroidota; c__Ignavibacteria; o__Ignavibacteriales; f__PHOS-HE36; g__metagenome; s__unidentified
OTU_497	0.00010644	0	0	0	0	0	0	0	0	0	0	0	0	0	0	0	0	0	0	0	0	0.000141919	0	0	0	0	0	0	0	0	0	0	0	0	0	0	0.000141919	0	0	0	k__Bacteria; p__Bacteroidota; c__Bacteroidia; o__Bacteroidales; f__Bacteroidaceae; g__Bacteroides; s__uncultured_bacterium
OTU_498	0.000141919	0	0	0	0	0	0	0	0	0	0	0	0	0	0	0	0	0	0	0	0	0	0	0	0	0	0	0	3.54799e-05	0	0	0	0	0	0	0	0.000354799	0	0	0	k__Bacteria; p__Bacteroidota; c__Bacteroidia; o__Bacteroidales; f__Rikenellaceae; g__Alistipes; s__gut_metagenome
OTU_499	0	0	0	0	0	0	0	0	3.54799e-05	0	0	0	0	0	0	0	0	0	0	0	0.000177399	0	0	0	0	0	0	0	0	0	0	0	7.09597e-05	0	0	0	0	0	0	0	k__Bacteria; p__Bacteroidota; c__Bacteroidia; o__Chitinophagales; f__uncultured; g__metagenome; s__unidentified
OTU_5	0	0	0	0	0	0	0	0	0	0	0	0	0	0	0	0	0	3.54799e-05	0	0	0	0	0	7.09597e-05	0	0	0	0	0	0	0	0	0	0	0	0	0	0	0	0	k__unidentified; p__unidentified; c__unidentified; o__unidentified; f__unidentified; g__unidentified; s__unidentified
OTU_50	0	0	0	0	0	0	0	0	3.54799e-05	0	3.54799e-05	0	0	0	0	0	0	0	0	0	0	0	3.54799e-05	0	0	0	0	0	0	0	0	0	0	0	0.000141919	0	0	0	0	0	k__unidentified; p__unidentified; c__unidentified; o__unidentified; f__unidentified; g__unidentified; s__unidentified
OTU_500	0	0	0	0	0	0	0	0	0	3.54799e-05	0	0	0	0	0	0	0	0	0	0	0.00010644	0	0	0	0	0	0	0	0	0	0	0	3.54799e-05	0	0	0	0	0	0	0	k__Bacteria; p__Bacteroidota; c__Bacteroidia; o__Chitinophagales; f__Saprospiraceae; g__uncultured; s__metagenome
OTU_501	0	0	0	0	0	0	0	0	0	0	0.00010644	0	0	0	0	0	0	0	0	0	0	0	0.000212879	0	0	0	0	0	0	0	0	0	0	0	7.09597e-05	0	0	0	0	0	k__Bacteria; p__Bacteroidota; c__Bacteroidia; o__Bacteroidales; f__Bacteroidaceae; g__Bacteroides; s__Bacteroides_clarus_YIT_12056
OTU_502	0.000141919	0	0	0	0	0	0	0	0	0	0	0	0	0	0	0	0	0	0	0	0	3.54799e-05	0	0	0	0	0	0	3.54799e-05	0	0	0	0	7.09597e-05	0	0	3.54799e-05	0	0	0	k__Bacteria; p__Bacteroidota; c__Bacteroidia; o__Bacteroidales; f__Rikenellaceae; g__Alistipes; s__uncultured_bacterium
OTU_503	0	0	0	0	0	0	0	0	0	0	0	0	0	0	0	0	0	0	0	0	0	0	0	0.00010644	0	0	0	0	0	0	0	0	0	0	0	3.54799e-05	0	0	0	0	k__Bacteria; p__Bacteroidota; c__Bacteroidia; o__Bacteroidales; f__Dysgonomonadaceae; g__Dysgonomonas; s__uncultured_Dysgonomonas_sp.
OTU_504	0	0	0	0	0	0	0	0	3.54799e-05	7.09597e-05	0	0	0	0	0	0	0	0	0	0	7.09597e-05	0	0	0	0	0	0	0	0	0	0	0	0	0	0	0	0	0	0	0	k__Bacteria; p__Bacteroidota; c__Bacteroidia; o__Chitinophagales; f__Saprospiraceae; g__OLB8; s__metagenome
OTU_505	0	0	0	0	0	0	0	0	0	3.54799e-05	0	0	0	0	0	0	0	0	0	0	0.000248359	0	0	0	0	0	0	0	0	0	0	0	3.54799e-05	0	0	0	0	0	0	0	k__Bacteria; p__Bacteroidota; c__Bacteroidia; o__Flavobacteriales; f__NS9_marine_group; g__uncultured_Bacteroidetes_bacterium; s__unidentified
OTU_506	0	0	0	0	0	0	0	0	3.54799e-05	3.54799e-05	0	0	0	0	0	0	0	0	0	0	7.09597e-05	0	0	0	0	0	0	0	0	0	0	0	0	0	0	0	0	0	0	0	k__Bacteria; p__Bacteroidota; c__Bacteroidia; o__Chitinophagales; f__uncultured; g__metagenome; s__unidentified
OTU_508	0	0	0	0	0	0	0	0	0	0	0	0	0	0	0	0	0	0	0	0	0	0	0	0.000177399	0	0	3.54799e-05	0	0	0	0	3.54799e-05	0	0	3.54799e-05	0	0	0	0	0	k__Bacteria; p__Bacteroidota; c__Bacteroidia; o__Flavobacteriales; f__Weeksellaceae; g__Cloacibacterium; s__Cloacibacterium_normanense
OTU_509	0	0	0	0	0	0	0	0	0	3.54799e-05	0	0	0	0	0	0	0	0	0	0	3.54799e-05	0	0	0	0	0	0	0	0	0	0	0	7.09597e-05	0	0	0	0	0	0	0	k__Bacteria; p__Bacteroidota; c__Bacteroidia; o__Chitinophagales; f__uncultured; g__uncultured_Saprospiraceae_bacterium; s__unidentified
OTU_51	3.54799e-05	0	0	0	0	0	0	0	0	0	0	0	0	0	0	0	0	0	0	0	0	0	0	0	0	0	0	0	0	3.54799e-05	0	0	0	0	0	0	0	0	0	0	k__unidentified; p__unidentified; c__unidentified; o__unidentified; f__unidentified; g__unidentified; s__unidentified
OTU_510	0	0	0	0	0	0	0	0	0	0	0	0	0	0	0	0	0	0	0	0	7.09597e-05	0	0	0	0	0	0	0	0	0	0	0	0	0	0	0	0	0	0	0	k__Bacteria; p__Bacteroidota; c__Bacteroidia; o__Sphingobacteriales; f__AKYH767; g__uncultured_Bacteroidetes_bacterium; s__unidentified
OTU_511	0.000141919	0	0	0	0	0	0	0	0	0	0	0	0	0	0	0	0	0	0	0	0	0.00010644	0	0	0	0	0	0	0	0	0	0	0	0	0	0	0.000141919	0	0	0	k__Bacteria; p__Bacteroidota; c__Bacteroidia; o__Bacteroidales; f__Muribaculaceae; g__uncultured_bacterium; s__unidentified
OTU_512	0	0	0.000141919	0	0	0	0	3.54799e-05	0	0	0	0	0	0	0	0	0	0	0	3.54799e-05	0	0	0	0	0	0	3.54799e-05	0	0	0	0	0	0	0	0	0	0	0	0	0	k__Bacteria; p__Bacteroidota; c__Bacteroidia; o__Sphingobacteriales; f__Sphingobacteriaceae; g__Sphingobacterium; s__uncultured_Sphingobacterium_sp.
OTU_513	0	0	0	0	0	0	0	0	0	0	3.54799e-05	0	0	0	0	0	0	0	0	0	0	0	0.00010644	0	0	0	0	0	0	0	0	0	0	0	3.54799e-05	0	0	0	0	0	k__Bacteria; p__Bacteroidota; c__Bacteroidia; o__Bacteroidales; f__Tannerellaceae; g__Parabacteroides; s__Odoribacter_sp._N54.MGS-14
OTU_514	0.000248359	0	0	0	0	0	0	0	0	0	0	3.54799e-05	3.54799e-05	0	0	0	0	0	0	0	0	0	0	0	0	0	0	0	0	0	0	3.54799e-05	0	0	0	0	0	0	0	0	k__Bacteria; p__Bacteroidota; c__Bacteroidia; o__Bacteroidales; f__Prevotellaceae; g__Prevotellaceae_UCG-001; s__uncultured_bacterium
OTU_515	0	0	0	0	0	0	0	0	0	0	0	0	0	0	0	0	0	0	0	0	7.09597e-05	0	0	0	0	0	0	0	0	0	0	0	3.54799e-05	0	0	0	0	0	0	0	k__Bacteria; p__Bacteroidota; c__Bacteroidia; o__Chitinophagales; f__Saprospiraceae; g__uncultured; s__uncultured_bacterium
OTU_516	0	0	0	0	0	0	0	0	0	0	0	0	0	0	0	0	0	0	0	0	3.54799e-05	0	0	0	0	0	0	0	0	0	0	0	0	0	0	0	0	0	0	0	k__Bacteria; p__Elusimicrobiota; c__Elusimicrobia; o__MVP-88; f__metagenome; g__unidentified; s__unidentified
OTU_517	0	0	0	0	0	0	0	0	3.54799e-05	3.54799e-05	0	0	0	0	0	0	0	0	0	0	0.000141919	0	0	0	0	0	0	0	0	0	0	0	0	0	0	0	0	0	0	0	k__Bacteria; p__Bacteroidota; c__Bacteroidia; o__Bacteroidales; f__Bacteroidetes_vadinHA17; g__uncultured_bacterium; s__unidentified
OTU_518	0	0	0	0	0	0	0	0	0	0	0	0	0	0	0	0	0	0	0	0	0	3.54799e-05	0	0	0	0	0	0	0	0	0	0	0	0	0	0	0.000177399	0	0	0	k__Bacteria; p__Bacteroidota; c__Bacteroidia; o__Bacteroidales; f__Muribaculaceae; g__Muribaculum; s__uncultured_bacterium
OTU_519	0	0	0	0	0	0	0	0	0	0	0	0	0	0	0	0	0	0	3.54799e-05	0	0	0	0	0	0	0	0	0	0	0	0	0	0	0	0	0	0	0	0	0	k__Bacteria; p__Bacteroidota; c__Bacteroidia; o__Cytophagales; f__Spirosomaceae; g__Spirosoma; s__Spirosoma_luteolum
OTU_52	0	0	0	0	0	0	0	0	0	0	0	3.54799e-05	0	0	0	0	0	0	0	0	0	0	0	0	0	0	0	0	3.54799e-05	0	0	0	0	0	0	0	0	0	0	0	k__unidentified; p__unidentified; c__unidentified; o__unidentified; f__unidentified; g__unidentified; s__unidentified
OTU_520	0	0	3.54799e-05	0	0	0	0	0	0	0	0	0	0	0	0	0	0	0	7.09597e-05	0	0	0	0	0	0	0	0	0	0	0	0	0	0	0	0	0	0	0	0	0	k__Bacteria; p__Bacteroidota; c__Bacteroidia; o__Sphingobacteriales; f__Sphingobacteriaceae; g__Pedobacter; s__Pedobacter_hartonius
OTU_521	0	0	0	0	0	0	0	0	0	0	0	0	0	0	3.54799e-05	0	0	0	0	0	7.09597e-05	0	7.09597e-05	0	0	0	0	0	0	0	3.54799e-05	0	0	0	3.54799e-05	0	0	0	0	0	k__Bacteria; p__Bacteroidota; c__Bacteroidia; o__Bacteroidales; f__Bacteroidaceae; g__Bacteroides; s__gut_metagenome
OTU_522	0	0	0	0	0	0	0	0	3.54799e-05	0	0	0	0	0	0	0	0	0	0	0	0	0	0	0	0	0	0	0	0	0	0	0	0	0	0	0	0	0	0	0	k__Bacteria; p__Bacteroidota; c__Bacteroidia; o__Sphingobacteriales; f__AKYH767; g__metagenome; s__unidentified
OTU_523	0	0	0	0	0	0	0	0	3.54799e-05	3.54799e-05	0	0	0	0	0	0	0	0	0	0	7.09597e-05	0	0	0	0	0	0	0	0	0	0	0	0	0	0	0	0	0	0	0	k__Bacteria; p__Bacteroidota; c__Bacteroidia; o__Chitinophagales; f__Chitinophagaceae; g__Terrimonas; s__uncultured_Trachelomonas
OTU_524	0.000141919	0	0	0	0	0	0	0	0	0	0	0	0	0	0	0	0	0	0	0	0	0	0	0	0	0	0	0	0	0	0	0	0	0	0	0	0	0	0	0	k__Bacteria; p__Bacteroidota; c__Bacteroidia; o__Bacteroidales; f__Muribaculaceae; g__uncultured_bacterium; s__unidentified
OTU_525	0	0	0	0	0	0	0	0	0	0	0	0	0	0	0	0	0	0	0	0	0	0	3.54799e-05	0	0	0	0	0	0	0	0	0	0	0	0	0	0.00010644	0	0	0	k__Bacteria; p__Bacteroidota; c__Bacteroidia; o__Bacteroidales; f__Tannerellaceae; g__Parabacteroides; s__Bacteroides_sp._3_1_19
OTU_526	3.54799e-05	0	0	0	0	0	0	0	0	0	0	0	3.54799e-05	0	0	0	0	0	0	0	0	0	0	0	0	0	0	0	0	0	0	0	0	0	0	0	0.000354799	0	0	0	k__Bacteria; p__Bacteroidota; c__Bacteroidia; o__Bacteroidales; f__Muribaculaceae; g__uncultured_bacterium; s__unidentified
OTU_527	0	0	0	0	0	0	0	0	0	0	7.09597e-05	0	0	0	0	0	0	0	0	0	0	0	3.54799e-05	0	0	0	0	0	0	0	0	0	0	0	3.54799e-05	0	0	0	0	0	k__unidentified; p__unidentified; c__unidentified; o__unidentified; f__unidentified; g__unidentified; s__unidentified
OTU_528	0	0	0	0	0	7.09597e-05	0	0	0	0	0	0	0	0	0	0	0	0	0	0	0	0	0	0	0	0	0	0	0	3.54799e-05	0	0	0	0	0	0	0	0	0	0	k__Bacteria; p__Bacteroidota; c__Bacteroidia; o__Chitinophagales; f__Chitinophagaceae; g__Ferruginibacter; s__uncultured_bacterium
OTU_529	0	0	0	0	0	0	0	0	0	0	0	0	0	0	0	0	0	0	0	0	0.00010644	0	0	0	0	0	0	0	0	0	0	0	0	0	0	0	0	0	0	0	k__Bacteria; p__Bacteroidota; c__Bacteroidia; o__Chitinophagales; f__Chitinophagaceae; g__Edaphobaculum; s__metagenome
OTU_53	0	0	0	0	0	0	0	0	0	0	0	0	0	0	0	0	0	0	0	0	0	0	0	0	0	0	0	0	0	0	0	0	0	0	3.54799e-05	0	0	0	0	0	k__unidentified; p__unidentified; c__unidentified; o__unidentified; f__unidentified; g__unidentified; s__unidentified
OTU_530	0	0	0	0	0	0	0	0	0	0	0	0	0	0	0	0	0	0	0	0	7.09597e-05	0	0	0	0	0	0	0	0	0	0	0	0	0	0	0	0	0	0	0	k__Bacteria; p__Bacteroidota; c__Bacteroidia; o__Sphingobacteriales; f__AKYH767; g__metagenome; s__unidentified
OTU_531	0	0	0	0	0	0	0	0	7.09597e-05	3.54799e-05	0	0	0	0	0	0	0	0	0	0	7.09597e-05	0	0	0	0	0	0	0	7.09597e-05	0	0	0	3.54799e-05	0	0	0	0	0	0	0	k__Bacteria; p__Bacteroidota; c__Bacteroidia; o__Chitinophagales; f__Chitinophagaceae; g__Ferruginibacter; s__uncultured_Sphingobacteriales_bacterium
OTU_532	0	0	0	0	0	0	0	0	0	7.09597e-05	0	0	0	0	0	0	0	0	0	0	0	0	0	0	0	0	0	0	0	0	0	0	3.54799e-05	0	0	0	0	0	0	0	k__Bacteria; p__Bacteroidota; c__Bacteroidia; o__Chitinophagales; f__Saprospiraceae; g__uncultured; s__uncultured_bacterium
OTU_533	0	0	0	0	0	0	0	0	0	0	0	0	0	0	0	0	0	0	0	0	3.54799e-05	0	0	0	0	0	0	0	0	0	0	0	0	0	0	0	0	0	0	0	k__Bacteria; p__Bacteroidota; c__Bacteroidia; o__Sphingobacteriales; f__AKYH767; g__uncultured_bacterium; s__unidentified
OTU_534	0	0	0	0	0	0	0	0	0	0	0	0	0	0	0	0	0	0	0	0	7.09597e-05	0	0	0	0	0	0	0	0	0	0	0	0	0	0	0	0	0	0	0	k__Bacteria; p__Bacteroidota; c__Bacteroidia; o__Sphingobacteriales; f__NS11-12_marine_group; g__uncultured_bacterium; s__unidentified
OTU_535	0	0	0	0	0	0	0	0	0	0	0	0	0	0	0	0	0	0	0	0	0	0	0	0	0	0	0	0	3.54799e-05	3.54799e-05	0	0	0	0	0	0	0	0	0	0	k__Bacteria; p__Bacteroidota; c__Bacteroidia; o__Sphingobacteriales; f__Sphingobacteriaceae; g__Sphingobacterium; s__uncultured_bacterium
OTU_536	0	0	7.09597e-05	0	0	0	0	0	0	0	0	0	0	0	0	0	0	0	0	0	0	0	0	0	0	0	3.54799e-05	0	0	0	0	0	0	0	0	0	0	0	0	0	k__Bacteria; p__Bacteroidota; c__Bacteroidia; o__Sphingobacteriales; f__Sphingobacteriaceae; g__Solitalea; s__uncultured_bacterium
OTU_537	0	0	0	0	0	0	0	0	0	0	0	0	0	0	0	0	0	0	7.09597e-05	0	0	0	0	0	0	0	0	0	0	0	0	0	0	0	0	0	0	0	0	0	k__Bacteria; p__Bacteroidota; c__Bacteroidia; o__Chitinophagales; f__Chitinophagaceae; g__Puia; s__uncultured_Chitinophagaceae_bacterium
OTU_538	0	0	0	0	0	0	0	0	0	0	0	0	0	0	0	0	0	0	0	0	3.54799e-05	0	0	0	0	0	0	0	0	0	0	0	0	0	0	0	0	0	0	0	k__Bacteria; p__Bacteroidota; c__Bacteroidia; o__Sphingobacteriales; f__LiUU-11-161; g__metagenome; s__unidentified
OTU_539	0	0	0	0	0	0	0	0	0	0	0	0	0	0	0	0	0	0	0	0	7.09597e-05	0	0	0	0	0	0	0	0	0	0	0	0	0	0	0	0	0	0	0	k__Bacteria; p__Bacteroidota; c__Bacteroidia; o__Flavobacteriales; f__NS9_marine_group; g__uncultured_bacterium; s__unidentified
OTU_540	0	0	0	0	0	0	0	0	0	0	0	0	0	0	0	0	0	0	0	0	7.09597e-05	0	0	0	0	0	0	0	0	0	0	0	0	0	0	0	0	0	0	0	k__Bacteria; p__Bacteroidota; c__Bacteroidia; o__Sphingobacteriales; f__AKYH767; g__uncultured_bacterium; s__unidentified
OTU_541	0	0	0	0	0	7.09597e-05	0	0	0	0	0	0	0	0	0	0	0	0	0	0	7.09597e-05	0	0	0	0	0	0	0	0	0	0	0	0	0	0	0	0	0	0	0	k__Bacteria; p__Bacteroidota; c__Bacteroidia; o__Chitinophagales; f__Chitinophagaceae; g__Edaphobaculum; s__uncultured_soil_bacterium
OTU_542	0	0	0	0	0	0	0	0	3.54799e-05	7.09597e-05	0	0	0	0	0	0	0	0	0	0	7.09597e-05	0	0	0	0	0	0	0	0	0	0	0	3.54799e-05	0	0	0	0	0	0	0	k__Bacteria; p__Bacteroidota; c__Bacteroidia; o__Flavobacteriales; f__NS9_marine_group; g__uncultured_soil_bacterium; s__unidentified
OTU_543	0	0	0	0	0	0	0	0	0	0	0	0	0	0	0	0	0	0	0	0	0	0	0	0	0	0	0	0	0	0	0	0	3.54799e-05	0	0	0	0	0	0	0	k__Bacteria; p__Bacteroidota; c__Bacteroidia; o__Chitinophagales; f__Chitinophagaceae; g__Terrimonas; s__metagenome
OTU_544	0	0	0	0	0	0	0	0	0	0	0	0	0	0	0	0	0	0	0	0	0	0	0	0	0	0	0	0	0	0	0	7.09597e-05	0	0	0	0	0	0	0	0	k__Bacteria; p__Bacteroidota; c__Bacteroidia; o__Flavobacteriales; f__Weeksellaceae; g__Chryseobacterium; s__bacterium_W19_2013
OTU_545	0	0	0	0	0	0	0	0	0	0	0	0	0	0	0	0	0	0	0	0	0	0	0	0	0	0	0	0	0	0	0	0	0	0	0	0	3.54799e-05	0	0	0	k__Bacteria; p__Bacteroidota; c__Bacteroidia; o__Bacteroidales; f__Muribaculaceae; g__uncultured_bacterium; s__unidentified
OTU_546	0	0	0	0	0	0	0	0	0	0	0	0	0	0	0	0	0	0	0	0	0	0	0	0	0	0	0	0	0	0	0	0	0	0	0	0	3.54799e-05	0	0	0	k__Bacteria; p__Bacteroidota; c__Bacteroidia; o__Bacteroidales; f__Bacteroidaceae; g__Bacteroides; s__uncultured_bacterium
OTU_547	7.09597e-05	0	0	0	0	0	0	0	0	0	0	0	3.54799e-05	0	0	0	0	0	0	0	0	0	0	0	0	0	0	0	0	0	0	0	0	0	0	0	0.000141919	0	0	0	k__Bacteria; p__Bacteroidota; c__Bacteroidia; o__Bacteroidales; f__Muribaculaceae; g__Muribaculum; s__uncultured_bacterium
OTU_548	7.09597e-05	0	0	0	0	0	0	0	0	0	0	0	0	0	0	0	0	0	0	0	0	0	0	0	0	0	0	0	0	0	0	0	0	0	0	0	3.54799e-05	0	0	0	k__Bacteria; p__Bacteroidota; c__Bacteroidia; o__Bacteroidales; f__Muribaculaceae; g__uncultured_bacterium; s__unidentified
OTU_55	0	0	3.54799e-05	0	3.54799e-05	0	0	3.54799e-05	3.54799e-05	0	0	7.09597e-05	0	0	7.09597e-05	7.09597e-05	0	0.000141919	0.00010644	0	3.54799e-05	0	0	0	0	0	3.54799e-05	0.000141919	0	3.54799e-05	0	0	0	3.54799e-05	0	0	0	3.54799e-05	3.54799e-05	0	k__unidentified; p__unidentified; c__unidentified; o__unidentified; f__unidentified; g__unidentified; s__unidentified
OTU_550	0	0	3.54799e-05	0	0	0	0	0	0	0	0	0	3.54799e-05	0	7.09597e-05	3.54799e-05	0	0	0	0	0	0	0	0	0	0	0	3.54799e-05	0	0	0	0	0	0	0	0	0	0	0	0	k__Bacteria; p__Bacteroidota; c__Bacteroidia; o__Chitinophagales; f__Chitinophagaceae; g__Sediminibacterium; s__Candidatus_Jacksonbacteria_bacterium_RIFOXYD2_FULL_43_21
OTU_551	0	0	0	0	0	0	0	0	0	0	0	0	0	0	0	0	0	0	0	0	0	0	0	7.09597e-05	0	0	0	0	0	0	0	0	0	0	0	0	0	0	0	0	k__Bacteria; p__Bacteroidota; c__Bacteroidia; o__Sphingobacteriales; f__Sphingobacteriaceae; g__Sphingobacterium; s__uncultured_bacterium
OTU_552	0	0	0	0	0	7.09597e-05	0	0	0	0	0	0	0	0	0	0	0	0	0	0	0	0	0	0	0	0	0	0	0	0	0	0	0	0	0	0	0	0	0	0	k__Bacteria; p__Bacteroidota; c__Bacteroidia; o__Chitinophagales; f__Saprospiraceae; g__uncultured; s__uncultured_bacterium
OTU_553	0	0	0	0	0	7.09597e-05	0	0	0	0	0	0	0	0	0	0	0	0	0	0	0	0	0	0	0	0	0	0	0	0	0	0	0	0	0	0	0	0	0	0	k__Bacteria; p__Bacteroidota; c__Bacteroidia; o__Chitinophagales; f__uncultured; g__uncultured_bacterium; s__unidentified
OTU_555	0	0	0	0	0	0	0	0	0	0	0	0	0	0	0	0	0	0	0	0	0.00010644	0	0	0	0	0	0	0	0	0	0	0	7.09597e-05	0	0	0	0	0	0	0	k__Bacteria; p__Bacteroidota; c__Bacteroidia; o__Sphingobacteriales; f__env.OPS_17; g__uncultured_Bacteroidetes_bacterium; s__unidentified
OTU_556	0	0	0	0	0	0	0	0	0	0	0	0	0	0	0	0	0	0	0	0	0.000177399	0	0	0	0	0	0	0	0	0	0	0	0	0	0	0	0	0	0	0	k__Bacteria; p__Bacteroidota; c__Bacteroidia; o__Chitinophagales; f__Chitinophagaceae; g__Ferruginibacter; s__uncultured_bacterium
OTU_557	0	0	0	0	0	0	0	0	0	3.54799e-05	0	0	0	0	0	0	0	0	0	0	3.54799e-05	0	0	0	0	0	0	0	0	0	0	0	0	0	0	0	3.54799e-05	0	0	0	k__Bacteria; p__Bacteroidota; c__Bacteroidia; o__Chitinophagales; f__Saprospiraceae; g__Haliscomenobacter; s__Saprospiraceae_bacterium_MS-Wolf1-H
OTU_559	0	0	0	0	0	0	0	0	0	0	0	0	0	0	0	0	0	0	0	0	0	0	0	0	0	0	0	0	0	0	0	0	0	0	0	0	7.09597e-05	0	0	0	k__Bacteria; p__Bacteroidota; c__Bacteroidia; o__Bacteroidales; f__Muribaculaceae; g__uncultured_bacterium; s__unidentified
OTU_560	0.00010644	0	0	0	0	0	0	0	0	0	0	0	0	0	0	0	0	0	0	0	0	0	0	0	0	0	0	0	3.54799e-05	0	0	0	0	0	0	0	0	0	0	0	k__Bacteria; p__Bacteroidota; c__Bacteroidia; o__Bacteroidales; f__Muribaculaceae; g__uncultured_bacterium; s__unidentified
OTU_561	0	0	0	0	0	0	0	0	0	0	0	0	0	0	0	0	0	0	0	0	0	0	0	0	0	0	0	0	0	0	0	0	0	0	0	0	0.00010644	0	0	0	k__Bacteria; p__Bacteroidota; c__Bacteroidia; o__Bacteroidales; f__Bacteroidaceae; g__Bacteroides; s__uncultured_bacterium
OTU_562	0.0130211	0	3.54799e-05	0	0	0	3.54799e-05	0	3.54799e-05	3.54799e-05	3.54799e-05	0	0.000248359	3.54799e-05	0	3.54799e-05	0	0	0	0	0	0.0189817	3.54799e-05	0	0.000283839	0	0	0	0.000922476	0	0	0.000248359	0	0.000177399	0	3.54799e-05	0.0211815	0.000425758	0.000603158	0.000709597	k__Bacteria; p__Bacteroidota; c__Bacteroidia; o__Bacteroidales; f__Muribaculaceae; g__uncultured_bacterium; s__unidentified
OTU_563	0	0	0	0	0	0	0	0	0	0	0	0	0	0	0	0	0	0	0	0	0	3.54799e-05	0	0	0	0	0	0	0	0	0	0	0	0	0	0	7.09597e-05	0	0	0	k__Bacteria; p__Bacteroidota; c__Bacteroidia; o__Bacteroidales; f__Muribaculaceae; g__uncultured_bacterium; s__unidentified
OTU_564	3.54799e-05	0	0	0	0	0	0	0	0	0	0	0	0	0	0	0	0	0	0	0	0	0	0	0	0	0	0	0	0	0	0	0	0	0	0	0	0	0	0	0	k__Bacteria; p__Bacteroidota; c__Bacteroidia; o__Bacteroidales; f__Rikenellaceae; g__Alistipes; s__Alistipes_indistinctus_YIT_12060
OTU_565	3.54799e-05	0	0	0	0	0	0	0	0	0	0	0	0	0	0	0	0	0	0	0	0	0	0	0	0	0	0	0	0	0	0	0	0	0	0	0	3.54799e-05	0	0	0	k__Bacteria; p__Bacteroidota; c__Bacteroidia; o__Bacteroidales; f__Muribaculaceae; g__uncultured_bacterium; s__unidentified
OTU_566	7.09597e-05	0	0	0	0	0	0	0	0	0	0	0	0	0	0	0	0	0	0	0	0	0	0	0	0	0	0	0	0	0	0	0	0	0	0	0	0.00010644	0	0	0	k__Bacteria; p__Bacteroidota; c__Bacteroidia; o__Bacteroidales; f__Muribaculaceae; g__uncultured_bacterium; s__unidentified
OTU_568	0	0	3.54799e-05	0	0	0	0	0	0	0	0	0	0	0	3.54799e-05	0	0	0	0	0	0	0	0	0	0	0	0	0	0	0	0	0	0	0	0	0	0	0	0	0	k__Bacteria; p__Bacteroidota; c__Bacteroidia; o__Chitinophagales; f__Chitinophagaceae; g__Sediminibacterium; s__uncultured_bacterium
OTU_569	0	0	0	0	0	0	0	0	0	0	0	0	0	0	0	0	7.09597e-05	0	0	0	0	0	0	0	0	0	0	0	7.09597e-05	0	0	0	0	0	0	0	0	0	0	0	k__Bacteria; p__Bacteroidota; c__Bacteroidia; o__Sphingobacteriales; f__AKYH767; g__metagenome; s__unidentified
OTU_57	0	7.09597e-05	7.09597e-05	3.54799e-05	0	0	0	0	0.000248359	3.54799e-05	0.0410502	0.000248359	0	0	0.000177399	0	0	7.09597e-05	7.09597e-05	0.000177399	0	0	0.0305482	0.00170303	0	7.09597e-05	0.000283839	7.09597e-05	0	3.54799e-05	0	0	0.00010644	0	0.0418308	7.09597e-05	3.54799e-05	0	0	3.54799e-05	k__unidentified; p__unidentified; c__unidentified; o__unidentified; f__unidentified; g__unidentified; s__unidentified
OTU_570	0	0	0	0	0	0	0	0	0	0	0	0	0	0	0	0	3.54799e-05	0	0	0	0	0	0	0	0	0	0	0	0	0	0	0	0	0	0	0	0	0	0	0	k__Bacteria; p__Bacteroidota; c__Bacteroidia; o__Bacteroidales; f__Paludibacteraceae; g__Paludibacter; s__uncultured_Porphyromonadaceae_bacterium
OTU_571	0	0	0	0	0	0	0	0	0	0	0	0	0	0	0.000177399	0	0	0	0	0	0	0	0	0	0	0	0	0	0	0	0	0	0	0	0	0	0	0	0	0	k__Bacteria; p__Bacteroidota; c__Bacteroidia; o__Cytophagales; f__Hymenobacteraceae; g__Hymenobacter; s__uncultured_bacterium
OTU_572	0	0	0	0	0	0	0	0	3.54799e-05	0	0	0	0	0	0	0	0	0	0	0	0	0	0	0	0	0	0	0	0	0	0	0	0	0	0	0	0	0	0	0	k__Bacteria; p__Bacteroidota; c__Bacteroidia; o__Bacteroidales; f__Bacteroidetes_BD2-2; g__uncultured_bacterium; s__unidentified
OTU_573	0	0	0	0	0	0	0	0	0	0	0	0	0	0	0	0	0	0	0	0	0	0	0	3.54799e-05	0	0	0	0	0	0	0	0	0	0	0	0	0	0	0	0	k__Bacteria; p__Bacteroidota; c__Bacteroidia; o__Flavobacteriales; f__Flavobacteriaceae; g__Myroides; s__Myroides_phaeus
OTU_574	0	3.54799e-05	0	0.00010644	0	0	0	0	0	0	0	0	0	0	0	0	0	0	0	0	0	0	0	0	0	0	0	0	0	0	0	0	0	0	0	0	0	0	0	0	k__Bacteria; p__Bacteroidota; c__Bacteroidia; o__Flavobacteriales; f__Flavobacteriaceae; g__Flavobacterium; s__uncultured_bacterium
OTU_575	0	0	0	0	0	0	0	0	0	0	0	0	0	0	0	0	0	0	3.54799e-05	0	0	0	0	0	0	0	0	0	0	0	0	0	0	0	0	0	0	0	0	0	k__Bacteria; p__Bacteroidota; c__Bacteroidia; o__Chitinophagales; f__Chitinophagaceae; g__Flavisolibacter; s__uncultured_bacterium
OTU_577	0	0	0	0	0	0	0	0	0	0	0	0	0	0	0	0	0	0	0	0	0	0	0	0	0	0	0	0	0	3.54799e-05	0	0	0	0	0	0	0	0	0	0	k__Bacteria; p__Bacteroidota; c__Bacteroidia; o__Sphingobacteriales; f__AKYH767; g__uncultured_bacterium; s__unidentified
OTU_578	0	0	0	0	0	3.54799e-05	0	0	0	0	0	0	0	0	0	0	0	0	0	0	0	0	0	0	0	0	0	0	0	7.09597e-05	0	0	0	0	0	0	0	0	0	0	k__Bacteria; p__Bacteroidota; c__Bacteroidia; o__Chitinophagales; f__Chitinophagaceae; g__Dinghuibacter; s__uncultured_prokaryote
OTU_579	0	0	0	0	0	7.09597e-05	0	0	0	0	0	0	0	0	0	0	0	0	0	0	0	0	0	0	0	0	0	0	0	3.54799e-05	0	0	0	0	0	0	0	0	0	0	k__Bacteria; p__Bacteroidota; c__Bacteroidia; o__Chitinophagales; f__Saprospiraceae; g__uncultured; s__uncultured_bacterium
OTU_58	0	0	0	3.54799e-05	0	0	0	0	0	0	0	0	0	0	0	0	0	0	0	0	0	0	0	0	0	0	0	3.54799e-05	0	3.54799e-05	0	0	0	0	0	0	0	0	0	3.54799e-05	k__unidentified; p__unidentified; c__unidentified; o__unidentified; f__unidentified; g__unidentified; s__unidentified
OTU_580	0	0	0	0	0	0	0	0	3.54799e-05	0	0	0	0	0	0	0	0	0	0	0	3.54799e-05	0	0	0	0	0	0	0	0	0	0	0	0	0	0	0	0	0	0	0	k__Bacteria; p__Bacteroidota; c__Bacteroidia; o__Flavobacteriales; f__Flavobacteriaceae; g__Flavobacterium; s__uncultured_bacterium
OTU_581	0	0	0	0	0	0	0	0	0	0	0	0	0	0	0	0	0	0	0	0	7.09597e-05	0	0	0	0	0	0	0	0	0	0	0	7.09597e-05	0	0	0	0	0	0	0	k__Bacteria; p__Bacteroidota; c__Bacteroidia; o__Bacteroidales; f__Bacteroidetes_vadinHA17; g__uncultured_bacterium; s__unidentified
OTU_583	0	0	0	0	0	0	0	0	3.54799e-05	0	0	0	0	0	0	0	0	0	0	0	0	0	0	0	0	0	0	0	0	0	0	0	0	0	0	0	0	0	0	0	k__Bacteria; p__Bacteroidota; c__Bacteroidia; o__Bacteroidales; f__Barnesiellaceae; g__Coprobacter; s__uncultured_bacterium
OTU_587	0	0	3.54799e-05	0	0	0	0	0	0	0	0	0	0	0	3.54799e-05	0	0	0	0	0	3.54799e-05	0	0	0	0	0	0	0	0	0	0	0	0	0	0	0	0	0	0	0	k__Bacteria; p__Bacteroidota; c__Bacteroidia; o__Flavobacteriales; f__Flavobacteriaceae; g__Flavobacterium; s__uncultured_Flavobacteriia_bacterium
OTU_588	0	0	3.54799e-05	0	0	0	0	0	0	0	0	0	0	0	0	0	0	0	0	0	0	0	0	0	0	0	0	0	0	0	0	0	0	0	0	0	0	0	0	0	k__Bacteria; p__Bacteroidota; c__Bacteroidia; o__Sphingobacteriales; f__env.OPS_17; g__metagenome; s__unidentified
OTU_59	0	0	0	0	0	0	0	0	0	0	0	0	0	0	3.54799e-05	0	0	0	3.54799e-05	0	0	3.54799e-05	0	3.54799e-05	0	0	0	0	0	0	0	0	0	0	0	0	0	0	0	0	k__unidentified; p__unidentified; c__unidentified; o__unidentified; f__unidentified; g__unidentified; s__unidentified
OTU_590	0	0	0	0	0	0	0	0	0	0	0	0	0	0	0	0	0	0	0	0	3.54799e-05	0	0	0	0	0	0	0	0	0	0	0	0	0	0	0	0	0	0	0	k__Bacteria; p__Bacteroidota; c__Bacteroidia; o__Chitinophagales; f__Saprospiraceae; g__uncultured; s__metagenome
OTU_591	0	0	0	0	0	0	0	0	0	3.54799e-05	0	0	0	0	0	0	0	0	0	0	0	0	0	0	0	0	0	0	0	0	0	0	0	0	0	0	0	0	0	0	k__Bacteria; p__Bacteroidota; c__Bacteroidia; o__Chitinophagales; f__uncultured; g__uncultured_bacterium; s__unidentified
OTU_592	0	0	0	0	0	0	0	0	0	0	0	0	0	0	0	0	0	0	0	0	3.54799e-05	0	0	0	0	0	0	0	0	0	0	0	3.54799e-05	0	0	0	0	0	0	0	k__Bacteria; p__Bacteroidota; c__Bacteroidia; o__Chitinophagales; f__Chitinophagaceae; g__Ferruginibacter; s__uncultured_bacterium
OTU_593	0	0	0	0	0	0	0	0	0	0	0	0	0	0	0	0	0	0	0	0	3.54799e-05	0	0	0	0	0	0	0	0	0	0	0	0	0	0	0	0	0	0	0	k__Bacteria; p__Bacteroidota; c__Bacteroidia; o__Sphingobacteriales; f__AKYH767; g__uncultured_bacterium; s__unidentified
OTU_594	0	0	0	0	0	0	0	0	0	0	0	0	0	0	0	0	0	0	0	0	7.09597e-05	0	0	0	0	0	0	0	0	0	0	0	3.54799e-05	0	0	0	0	0	0	0	k__Bacteria; p__Elusimicrobiota; c__Elusimicrobia; o__MVP-88; f__uncultured_bacterium; g__unidentified; s__unidentified
OTU_595	0	0	0	0	0	0	0	0	0	0	0	0	0	0	0	0	0	0	0	0	3.54799e-05	0	0	0	0	0	0	0	0	0	0	0	0	0	0	0	0	0	0	0	k__Bacteria; p__Bacteroidota; c__Bacteroidia; o__Chitinophagales; f__Chitinophagaceae; g__uncultured; s__metagenome
OTU_596	0	0	0	0	0	0	0	0	0	3.54799e-05	0	0	0	0	0	0	0	0	0	0	3.54799e-05	0	0	0	0	0	0	0	0	0	0	0	0	0	0	0	0	0	0	0	k__Bacteria; p__Bacteroidota; c__Bacteroidia; o__Bacteroidales; f__Prolixibacteraceae; g__uncultured; s__uncultured_bacterium
OTU_6	0	0	3.54799e-05	0	0	0	0	0	3.54799e-05	0	0	3.54799e-05	0	0	0	0	0	0	0	0	0	0	3.54799e-05	7.09597e-05	7.09597e-05	0	0	0	0	3.54799e-05	0	0	3.54799e-05	0	0	0	0	3.54799e-05	0	0	k__unidentified; p__unidentified; c__unidentified; o__unidentified; f__unidentified; g__unidentified; s__unidentified
OTU_60	0	0	0	0	0	0	0	0	0	0	0	0	0	0	0	0	0	0	0	0	0	3.54799e-05	0	0	3.54799e-05	0	0	0	0	0	0	0	0	0	0	0	0	0	0	0	k__unidentified; p__unidentified; c__unidentified; o__unidentified; f__unidentified; g__unidentified; s__unidentified
OTU_600	0	0	0	0	0	0	0	0	0	0	0	0	0	0	0	0	0	0	0	0	3.54799e-05	0	0	0	0	0	0	0	0	0	0	0	0	0	0	0	0	0	0	0	k__Bacteria; p__Fibrobacterota; c__Chitinivibrionia; o__uncultured; f__uncultured_bacterium; g__unidentified; s__unidentified
OTU_602	0	0	0	0	0	0	0	0	0	0	0	0	0	0	0	0	0	0	0	0	0	0	0	0	0	0	0	0	0	3.54799e-05	0	0	0	0	0	0	0	0	0	0	k__Bacteria; p__Bacteroidota; c__Bacteroidia; o__Flavobacteriales; f__NS9_marine_group; g__metagenome; s__unidentified
OTU_603	0	0	0	0	0	0	0	0	0	3.54799e-05	0	0	0	0	0	0	0	0	0	0	0	0	0	0	0	0	0	0	0	0	0	0	0	0	0	0	0	0	0	0	k__Bacteria; p__Bacteroidota; c__Bacteroidia; o__Chitinophagales; f__Chitinophagaceae; g__Ferruginibacter; s__uncultured_bacterium
OTU_606	3.54799e-05	0	0	0	0	0	0	0	0	0	0	0	3.54799e-05	0	0	0	0	0	0	0	0	0	0	0	0	0	0	0	0	0	0	0	0	0	0	0	3.54799e-05	0	0	0	k__Bacteria; p__Bacteroidota; c__Bacteroidia; o__Bacteroidales; f__Muribaculaceae; g__uncultured_bacterium; s__unidentified
OTU_607	0	0	0	0	0	0	0	0	0	0	0	0	0	0	0	0	0	0	0	0	0	0	0	0	0	0	0	0	0	0	0	3.54799e-05	0	0	0	0	0	0	0	0	k__Bacteria; p__Bacteroidota; c__Bacteroidia; o__Flavobacteriales; f__Weeksellaceae; g__Chryseobacterium; s__Chryseobacterium_sp._JV274
OTU_608	0	0	0	0	0	0	0	0	0	0	0	0	0	0	0	0	0	0	0	0	0	3.54799e-05	0	0	0	0	0	0	0	0	0	0	0	0	0	0	0	0	0	0	k__Bacteria; p__Bacteroidota; c__Bacteroidia; o__Bacteroidales; f__Muribaculaceae; g__uncultured_bacterium; s__unidentified
OTU_609	0	0	0	0	0	0	0	0	0	0	0	0	0	0	0	0	0	0	0	0	0	3.54799e-05	0	0	0	0	0	0	0	0	0	0	0	0	0	0	7.09597e-05	0	0	0	k__Bacteria; p__Bacteroidota; c__Bacteroidia; o__Bacteroidales; f__Muribaculaceae; g__uncultured_bacterium; s__unidentified
OTU_61	0	0	0	0	0	0	0	3.54799e-05	0	0	0	0	0	0	0	0	0	0	3.54799e-05	0	3.54799e-05	0	0	7.09597e-05	0	0	0	0	0	0	0	0	0	0	0	0	0	0	0	0	k__unidentified; p__unidentified; c__unidentified; o__unidentified; f__unidentified; g__unidentified; s__unidentified
OTU_610	0	0	0	0	0	0	0	0	0	0	0	0	0	0	0	0	0	0	0	0	0	0.000212879	0	0	0	0	0	0	0	0	0	0	0	0	0	0	0	0	0	0	k__Bacteria; p__Bacteroidota; c__Bacteroidia; o__Bacteroidales; f__Rikenellaceae; g__Alistipes; s__uncultured_bacterium
OTU_611	3.54799e-05	0	0	0	0	0	0	0	0	0	0	0	3.54799e-05	0	0	0	0	0	0	0	0	3.54799e-05	0	0	0	0	0	0	0	0	0	0	0	0	0	0	3.54799e-05	0	0	0	k__Bacteria; p__Bacteroidota; c__Bacteroidia; o__Bacteroidales; f__Bacteroidaceae; g__Bacteroides; s__uncultured_bacterium
OTU_613	0	0	0	0	0	0	0	0	0	0	0	0	0	0	0	0	0	0	0	0	0	0	0	0	0	0	0	0	0	0	0	0	0	0	0	0	7.09597e-05	0	0	0	k__Bacteria; p__Bacteroidota; c__Bacteroidia; o__Bacteroidales; f__Muribaculaceae; g__uncultured_bacterium; s__unidentified
OTU_614	0	0	0	0	0	0	0	0	0	0	0	0	3.54799e-05	0	0	0	0	0	0	0	0	0	0	0	0	0	0	0	0	0	0	0	0	0	0	0	3.54799e-05	0	0	0	k__Bacteria; p__Bacteroidota; c__Bacteroidia; o__Bacteroidales; f__Prevotellaceae; g__Alloprevotella; s__uncultured_bacterium
OTU_615	0	0	0	0	0	0	0	0	0	0	0	0	0	0	0	0	0	0	0	0	0	7.09597e-05	0	0	0	0	0	0	0	0	0	0	0	0	0	0	7.09597e-05	0	0	0	k__Bacteria; p__Bacteroidota; c__Bacteroidia; o__Bacteroidales; f__Muribaculaceae; g__uncultured_bacterium; s__unidentified
OTU_616	0	0	0	0	0	0	0	0	0	0	0	0	0	0	0	0	0	0	0	0	0	0	0	0	0	0	0	0	0	0	0	0	0	0	0	0	3.54799e-05	0	0	0	k__Bacteria; p__Bacteroidota; c__Bacteroidia; o__Bacteroidales; f__Muribaculaceae; g__uncultured_bacterium; s__unidentified
OTU_617	0	0	0	0	0	0	0	0	0	0	0	0	0	0	0	0	0	0	0	0	0	0	0	0	0	0	0	0	0	0	0	0	0	0	0	0	0.00010644	0	0	0	k__Bacteria; p__Bacteroidota; c__Bacteroidia; o__Bacteroidales; f__Muribaculaceae; g__Muribaculum; s__uncultured_bacterium
OTU_618	0	0	0	0	0	0	0	0	0	0	0	0	0	0	0	0	0	0	0	0	0	0	0	0	0	0	0	0	3.54799e-05	0	0	0	0	0	0	0	3.54799e-05	0	0	0	k__Bacteria; p__Bacteroidota; c__Bacteroidia; o__Bacteroidales; f__Muribaculaceae; g__uncultured_bacterium; s__unidentified
OTU_620	0	0	0	0	0	0	0	0	0	0	0	0	0	0	0	0	0	0	0	0	0	0	0	0	0	0	0	0	0	0	0	0	0	0	0	0	3.54799e-05	0	0	0	k__Bacteria; p__Bacteroidota; c__Bacteroidia; o__Bacteroidales; f__Muribaculaceae; g__uncultured_bacterium; s__unidentified
OTU_621	0	0	0	0	0	0	0	0	0	0	0	0	0	0	0	0	0	0	0	0	0	0	0	0	0	0	0	0	0	0	0	0	0	0	0	0	3.54799e-05	0	0	0	k__Bacteria; p__Bacteroidota; c__Bacteroidia; o__Bacteroidales; f__Bacteroidaceae; g__Bacteroides; s__uncultured_organism
OTU_623	0	0	0	0	0	0	0	0	0	0	0	0	0	0	0	0	0	0	0	0	0	0	0	0	0	0	0	0	0	0	0	0	0	0	0	0	3.54799e-05	0	0	0	k__Bacteria; p__Bacteroidota; c__Bacteroidia; o__Bacteroidales; f__Muribaculaceae; g__uncultured_bacterium; s__unidentified
OTU_624	3.54799e-05	0	0	0	0	0	0	0	0	0	0	0	0	0	0	0	0	0	0	0	0	0	0	0	0	0	0	0	0	0	0	0	0	0	0	0	0.00010644	0	0	0	k__Bacteria; p__Bacteroidota; c__Bacteroidia; o__Bacteroidales; f__Bacteroidaceae; g__Bacteroides; s__uncultured_organism
OTU_625	0	0	0	0	0	0	0	0	0	0	0	0	0	0	0	0	0	0	0	0	0	0	0	0	0	0	0	0	0	0	0	0	0	0	0	0	0.000177399	0	0	0	k__Bacteria; p__Bacteroidota; c__Bacteroidia; o__Bacteroidales; f__Muribaculaceae; g__uncultured_bacterium; s__unidentified
OTU_626	3.54799e-05	0	0	0	0	0	0	0	0	0	0	0	0	0	0	0	0	0	0	0	0	0	0	0	0	0	0	0	0	0	0	0	0	0	0	0	0	0	0	0	k__Bacteria; p__Bacteroidota; c__Bacteroidia; o__Bacteroidales; f__Muribaculaceae; g__Muribaculum; s__uncultured_bacterium
OTU_627	3.54799e-05	0	0	0	0	0	0	0	0	0	0	0	0	0	0	0	0	0	0	0	0	0	0	0	0	0	0	0	0	0	0	0	0	0	0	0	3.54799e-05	0	0	0	k__Bacteria; p__Bacteroidota; c__Bacteroidia; o__Bacteroidales; f__Muribaculaceae; g__uncultured_bacterium; s__unidentified
OTU_628	0	0	0	0	0	0	0	0	0	0	0	0	0	0	0	0	0	0	0	0	0	0	0	0	0	0	0	0	0	0	0	0	0	0	0	0	7.09597e-05	0	0	0	k__Bacteria; p__Bacteroidota; c__Bacteroidia; o__Bacteroidales; f__Bacteroidaceae; g__Bacteroides; s__uncultured_bacterium
OTU_629	0	0	0	0	0	0	0	0	0	0	0	0	0	0	0	0	0	0	0	0	0	0	0	0	0	0	0	0	0	0	0	0	0	0	0	0	3.54799e-05	0	0	0	k__Bacteria; p__Bacteroidota; c__Bacteroidia; o__Bacteroidales; f__Muribaculaceae; g__uncultured_bacterium; s__unidentified
OTU_63	0	0	0	0	0	0	0	0	7.09597e-05	0	0	0	0	0	0	0	0	0	0	0	0	0	0	0	0	0	3.54799e-05	0	0	0	0	0	0	0	0	0	0	0	0	0	k__unidentified; p__unidentified; c__unidentified; o__unidentified; f__unidentified; g__unidentified; s__unidentified
OTU_630	0	0	0	0	0	0	0	0	0	0	0	0	0	0	0	0	0	0	0	0	0	0	0	0	0	0	0	0	0	0	0	0	0	0	0	0	0.00010644	0	0	0	k__Bacteria; p__Bacteroidota; c__Bacteroidia; o__Bacteroidales; f__Muribaculaceae; g__uncultured_bacterium; s__unidentified
OTU_631	3.54799e-05	0	0	0	0	0	0	0	0	0	0	0	0	0	0	0	0	0	0	0	0	0	0	0	0	0	0	0	0	0	0	0	0	0	0	0	0	0	0	0	k__Bacteria; p__Bacteroidota; c__Bacteroidia; o__Bacteroidales; f__Muribaculaceae; g__uncultured_bacterium; s__unidentified
OTU_632	3.54799e-05	0	0	0	0	0	0	0	0	0	0	0	0	0	0	0	0	0	0	0	0	0	0	0	0	0	0	0	0	0	0	0	0	0	0	0	3.54799e-05	0	0	0	k__Bacteria; p__Bacteroidota; c__Bacteroidia; o__Bacteroidales; f__Muribaculaceae; g__uncultured_bacterium; s__unidentified
OTU_633	0.00319319	3.54799e-05	0	0	0	0	0	0	3.54799e-05	0	0	0	0.00010644	0	0	0	0	3.54799e-05	0	0	0	0.00461238	0	0	0.000283839	0	0	0	7.09597e-05	0	3.54799e-05	0.00149015	0	0	0	0	0.0164627	0.00010644	0.000212879	3.54799e-05	k__Bacteria; p__Bacteroidota; c__Bacteroidia; o__Bacteroidales; f__Muribaculaceae; g__uncultured_bacterium; s__unidentified
OTU_634	0.00447046	3.54799e-05	7.09597e-05	0	0	0	0	0	0	0	0	0	0.00010644	7.09597e-05	0	3.54799e-05	0	0	0	0	0	0.00468334	0	0	0.000177399	3.54799e-05	0	0	0.000212879	0	0	0.000212879	0	3.54799e-05	7.09597e-05	0	0.0112826	0.000567678	0.000177399	0.000212879	k__Bacteria; p__Bacteroidota; c__Bacteroidia; o__Bacteroidales; f__Muribaculaceae; g__uncultured_bacterium; s__unidentified
OTU_635	0	0	0	0	0	0	0	0	0	0	0	0	0	0	0	0	0	0	0	0	0	0	0	0	0	0	0	0	3.54799e-05	0	0	0	0	0	0	0	0	0	0	0	k__Bacteria; p__Bacteroidota; c__Bacteroidia; o__Bacteroidales; f__Bacteroidaceae; g__Bacteroides; s__uncultured_bacterium
OTU_637	0.000177399	0	3.54799e-05	0	0	0	0	0	0	0	0	0	0	0	0	0	0	0	0	0	0	0	0	0	0	0	0	0	0	0	0	0	0	0	0	0	0	0	0	0	k__Bacteria; p__Bacteroidota; c__Bacteroidia; o__Bacteroidales; f__Rikenellaceae; g__Alistipes; s__Alistipes_ihumii_AP11
OTU_638	0	0	0	0	0	0	0	0	0	0	0	0	0	0	0	0	0	0	0	0	0	0	0	0	0	0	0	7.09597e-05	0	0	0	0	0	0	0	0	0	0	0	0	k__Bacteria; p__Bacteroidota; c__Bacteroidia; o__Chitinophagales; f__Chitinophagaceae; g__Sediminibacterium; s__uncultured_bacterium
OTU_639	0	0	0	0	0	0	0	0	0	0	0	0	0	0	0.00010644	0	0	0	0	0	0	0	0	0	0	0	0	0	0	0	0	0	0	0	0	0	0	0	0	0	k__Bacteria; p__Bacteroidota; c__Bacteroidia; o__Chitinophagales; f__Chitinophagaceae; g__Segetibacter; s__uncultured_bacterium
OTU_64	0	0	0	0	0	0	0	0	0	0	0	0	0	0	0	0	0	0	0	0	0	0	0	0.00010644	0	0	0	0	0	0	0	0	0	0	0	0	0	0	0	0	k__Bacteria; p__Gemmatimonadota; c__Gemmatimonadetes; o__Gemmatimonadales; f__Gemmatimonadaceae; g__uncultured; s__uncultured_Gemmatimonas_sp.
OTU_640	0	0	0	0	0	0	0	3.54799e-05	0	0	0	0	0	0	3.54799e-05	0	0	0	0	0	0	0	0	0	0	0	0	0	0	0	0	0	0	0	0	0	0	0	0	0	k__Bacteria; p__Bacteroidota; c__Bacteroidia; o__Bacteroidales; f__Prevotellaceae; g__Prevotella; s__Prevotella_melaninogenica_DNF00666
OTU_642	0	0	0	0	0	0	0	7.09597e-05	0	0	0	0	0	0	0	0	0	0	0	0	0	0	0	0	0	0	0	0	0	0	0	0	0	0	0	0	0	0	0	0	k__Bacteria; p__Bacteroidota; c__Bacteroidia; o__Bacteroidales; f__Williamwhitmaniaceae; g__Acetobacteroides; s__uncultured_bacterium
OTU_645	0	0	0	0	0	0	0	0	0	3.54799e-05	0	0	0	0	0	0	0	0	0	0	0	0	0	0	0	0	0	0	0	0	0	0	0	0	0	0	0	0	0	0	k__Bacteria; p__Bacteroidota; c__Bacteroidia; o__Chitinophagales; f__37-13; g__metagenome; s__unidentified
OTU_646	3.54799e-05	0.00010644	0	0	0	0	0	0	0	0	0	0	0.00010644	0	0	0	0	0	0	0	0	3.54799e-05	0	0	0	0	0	0	0	0	0	0	0	0	0	0	0.0043995	0.000532198	7.09597e-05	0.000212879	k__Bacteria; p__Bacteroidota; c__Bacteroidia; o__Bacteroidales; f__Muribaculaceae; g__uncultured_bacterium; s__unidentified
OTU_647	0.00312223	0	0	0	0	0	3.54799e-05	3.54799e-05	0	0	3.54799e-05	0	3.54799e-05	0	0	0	0	0	0	7.09597e-05	0	0.00188043	0	0	3.54799e-05	0	0	0	0.000248359	0	0	0.000390279	0	3.54799e-05	0	0	0.00134823	3.54799e-05	0.000141919	0	k__Bacteria; p__Bacteroidota; c__Bacteroidia; o__Bacteroidales; f__Muribaculaceae; g__uncultured_bacterium; s__unidentified
OTU_648	0.00198687	0	0	0	0	0	0	0	0	0	0	0	0.00010644	0	3.54799e-05	0	0	0	0	0	0	0.00436402	0	0	3.54799e-05	0	0	0	7.09597e-05	0	0	0.000319319	0	0	0	0	0.00198687	0	7.09597e-05	0	k__Bacteria; p__Bacteroidota; c__Bacteroidia; o__Bacteroidales; f__Muribaculaceae; g__uncultured_bacterium; s__unidentified
OTU_649	0.00170303	0	0	0	0	0	0	0	0	0	0	0	3.54799e-05	3.54799e-05	0	0	0	0	0	0	3.54799e-05	0.00173851	0	0	0	0	0	0	0.000141919	0	0	0.000319319	0	0	0	0	0.00191591	0.000177399	7.09597e-05	0.00010644	k__Bacteria; p__Bacteroidota; c__Bacteroidia; o__Bacteroidales; f__Muribaculaceae; g__uncultured_bacterium; s__unidentified
OTU_65	0	0	0	0	0	0	0	0	0	0	3.54799e-05	0	0	0	0	0	0	0	0	0	0	0	0	0	0	0	0	0	0	0	0	0	3.54799e-05	0	0	0	0	0	3.54799e-05	0	k__unidentified; p__unidentified; c__unidentified; o__unidentified; f__unidentified; g__unidentified; s__unidentified
OTU_650	0.0010644	0	0	0	0	0	0	0	0	0	0	0	0	0	0	0	0	0	0	0	0	0.00177399	0	0	0	0	0	0	3.54799e-05	0	0	0.000283839	0	3.54799e-05	0	0	0.000603158	3.54799e-05	7.09597e-05	3.54799e-05	k__Bacteria; p__Bacteroidota; c__Bacteroidia; o__Bacteroidales; f__Muribaculaceae; g__uncultured_bacterium; s__unidentified
OTU_651	0.00145467	0	0	0	3.54799e-05	0	0	0	0	0	0	0	0	0	0	0	0	0	0	0	0	0.000993436	0	0	3.54799e-05	0	0	0	0.000177399	0	0	3.54799e-05	0	0	0	0	0.000886997	0	3.54799e-05	0	k__Bacteria; p__Bacteroidota; c__Bacteroidia; o__Bacteroidales; f__Muribaculaceae; g__uncultured_bacterium; s__unidentified
OTU_652	0.000425758	0	0	0	0	0	0	0	0	0	0	0	0	0	0	0	0	0	0	0	0	0.000212879	0	0	0	0	0	0	0	0	0	0	0	3.54799e-05	0	0	0.000922476	3.54799e-05	3.54799e-05	3.54799e-05	k__Bacteria; p__Bacteroidota; c__Bacteroidia; o__Bacteroidales; f__Muribaculaceae; g__uncultured_bacterium; s__unidentified
OTU_653	0.000816037	0	0	0	0	0	0	0	0	0	0	0	3.54799e-05	0	0	0	0	0	0	0	0	0.000496718	0	0	0	0	0	0	7.09597e-05	0	0	0	0	0	0	0	0.00159659	0	3.54799e-05	0	k__Bacteria; p__Bacteroidota; c__Bacteroidia; o__Bacteroidales; f__Muribaculaceae; g__uncultured_bacterium; s__unidentified
OTU_654	0.000390279	0	0	0	0	0	0	0	0	0	0	0	0	0	0	0	0	0	0	0	0	0.000461238	0	0	3.54799e-05	3.54799e-05	0	0	0	0	0	0	0	3.54799e-05	0	0	0.000638638	0	0	0	k__Bacteria; p__Bacteroidota; c__Bacteroidia; o__Bacteroidales; f__Muribaculaceae; g__uncultured_bacterium; s__unidentified
OTU_655	0.000638638	0	0	0	0	0	0	0	0	0	3.54799e-05	0	7.09597e-05	0	0	0	0	0	0	0	0	0.000851517	0	0	0	0	0	0	0	0	0	0	0	7.09597e-05	0	0	0.000283839	0	0	0	k__Bacteria; p__Bacteroidota; c__Bacteroidia; o__Bacteroidales; f__Muribaculaceae; g__uncultured_bacterium; s__unidentified
OTU_656	0	0	0	0	0	0	0	0	0	0	0	0	0	0	0	0	0	0	0	0	0	0.00152563	0	0	0	0	0	0	0	0	0	3.54799e-05	0	0	0	0	0.000425758	3.54799e-05	0	0	k__Bacteria; p__Bacteroidota; c__Bacteroidia; o__Bacteroidales; f__Muribaculaceae; g__uncultured_bacterium; s__unidentified
OTU_657	0.00322867	0	0	0	0	0	0	3.54799e-05	0	0	0	0	3.54799e-05	0	0	0	0	0	0	0	0	0.000674117	0	0	7.09597e-05	0	0	0	3.54799e-05	0	0	3.54799e-05	0	0	0	0	0.000425758	0	0	0	k__Bacteria; p__Bacteroidota; c__Bacteroidia; o__Bacteroidales; f__Marinifilaceae; g__Butyricimonas; s__uncultured_bacterium
OTU_658	0.000141919	0	0	0	0	0	0	0	0	0	0	0	3.54799e-05	0	0	0	0	0	0	0	0	0.000141919	0	0	0	0	0	0	0	0	0	0	0	0	0.000141919	0	0.000851517	3.54799e-05	0	0	k__Bacteria; p__Bacteroidota; c__Bacteroidia; o__Bacteroidales; f__Muribaculaceae; g__uncultured_bacterium; s__unidentified
OTU_659	0	0	0	0	0	0	0	0	0	0	0	0	0	0	0	0	0	0	0	0	0	0.00010644	0	0	0	0	0	0	0	0	0	0	0	0	0	0	0.000709597	0	0	0	k__Bacteria; p__Bacteroidota; c__Bacteroidia; o__Bacteroidales; f__Marinifilaceae; g__Butyricimonas; s__uncultured_bacterium
OTU_66	0	0	0	0	0	0	0	0	0	0	0	0	0	0	0	0	0	0	3.54799e-05	0	0	0	0	0	0	0	0	0	0	0	0	0	0	0	0	0	0	0	0	0	k__unidentified; p__unidentified; c__unidentified; o__unidentified; f__unidentified; g__unidentified; s__unidentified
OTU_660	0	0	0	0	0	0	0	0	0	0	0	0	0	0	0	0	0	0	0	0	0	0	0	0	0	0	0	0	0	0	0	0	0	0	0	0	0.000248359	0	0	0	k__Bacteria; p__Bacteroidota; c__Bacteroidia; o__Bacteroidales; f__Marinifilaceae; g__Butyricimonas; s__uncultured_bacterium
OTU_661	0.000603158	0	0	0	0	0	0	0	0	0	0	0	0	0	0	0	0	0	0	0	0	0	0	0	0	0	0	0	0	0	0	0	0	0	0	0	0.00010644	0	3.54799e-05	0	k__Bacteria; p__Bacteroidota; c__Bacteroidia; o__Bacteroidales; f__Muribaculaceae; g__uncultured_bacterium; s__unidentified
OTU_662	7.09597e-05	0	0	0	0	0	0	0	0	0	0	0	0	0	0	0	0	0	0	0	0	3.54799e-05	0	0	0	0	0	0	0	0	0	0	0	0	0	0	0.000141919	0	0	0	k__Bacteria; p__Bacteroidota; c__Bacteroidia; o__Bacteroidales; f__Muribaculaceae; g__uncultured_bacterium; s__unidentified
OTU_663	0	0	0	0	0	0	0	0	0	0	0	0	0	0	0	0	0	0	0	0	0	7.09597e-05	0	0	0	0	0	0	0	0	0	0	0	0	0	0	0.000461238	0	0	0	k__Bacteria; p__Bacteroidota; c__Bacteroidia; o__Bacteroidales; f__Muribaculaceae; g__uncultured_bacterium; s__unidentified
OTU_665	0.00443498	0	0	0	0	0	0	0	3.54799e-05	3.54799e-05	0	0	7.09597e-05	0	3.54799e-05	0	0	0	0	3.54799e-05	0	0.00322867	0	0	0.00010644	0	0	0	0.000851517	0	0	0.000212879	3.54799e-05	0.000496718	3.54799e-05	0	0.00170303	3.54799e-05	0	3.54799e-05	k__Bacteria; p__Bacteroidota; c__Bacteroidia; o__Bacteroidales; f__Muribaculaceae; g__uncultured_bacterium; s__unidentified
OTU_666	0	0	0	0	0	0	0	0	0	0	0	0	0	0	0	0	0	0	0	0	0	7.09597e-05	0	0	0	0	0	0	0	0	0	0	0	0	0	0	0.000177399	0	0	0	k__Bacteria; p__Bacteroidota; c__Bacteroidia; o__Bacteroidales; f__Muribaculaceae; g__uncultured_bacterium; s__unidentified
OTU_668	0.000177399	0	0	0	0	0	0	0	0	0	0	0	0	0	0	0	0	0	0	0	0	0	0	0	0	0	0	0	0	0	0	0	0	0	0	0	0	0	0	0	k__Bacteria; p__Bacteroidota; c__Bacteroidia; o__Bacteroidales; f__Muribaculaceae; g__uncultured_bacterium; s__unidentified
OTU_669	3.54799e-05	0	0	0	0	0	0	0	0	0	0	0	0	0	0	0	0	0	0	0	0	0	0	0	0	0	0	0	0	0	0	0	0	0	0	0	3.54799e-05	0	0	0	k__Bacteria; p__Bacteroidota; c__Bacteroidia; o__Bacteroidales; f__Muribaculaceae; g__uncultured_bacterium; s__unidentified
OTU_67	0	0	3.54799e-05	0	0	0	0	0	0	0	0	0	0	0	0	0	0	0	0	0	0	0	0	0	0	0	3.54799e-05	0	0	0	0	0	0	0	0	0	0	3.54799e-05	0	0	k__unidentified; p__unidentified; c__unidentified; o__unidentified; f__unidentified; g__unidentified; s__unidentified
OTU_670	7.09597e-05	0	0	0	0	0	0	0	0	0	0	0	0	0	0	0	0	0	0	0	0	0	0	0	0	0	0	0	0	0	0	0	0	0	0	0	3.54799e-05	0	0	0	k__Bacteria; p__Bacteroidota; c__Bacteroidia; o__Bacteroidales; f__Muribaculaceae; g__uncultured_bacterium; s__unidentified
OTU_671	0.00010644	0	0	0	0	0	0	0	0	0	0	0	0	0	0	0	0	0	0	0	0	0	0	0	0	0	0	0	0	0	0	0	0	0	0	0	0.000177399	0	0	0	k__Bacteria; p__Bacteroidota; c__Bacteroidia; o__Bacteroidales; f__Muribaculaceae; g__uncultured_bacterium; s__unidentified
OTU_672	0	0	0	0	7.09597e-05	0	0	0	0	0	0	0	0	0	0	0	3.54799e-05	0	0	0	0	0	0	0	0	0	0	0	3.54799e-05	0	0	0	0	0	0	0	0	0	0	0	k__Bacteria; p__Bacteroidota; c__Bacteroidia; o__Cytophagales; f__Microscillaceae; g__uncultured; s__uncultured_bacterium
OTU_673	3.54799e-05	0	0	0	0	0	0	0	0	0	0	0	0	0	0	0	0	0	0	0	0	3.54799e-05	0	0	0	0	0	0	0	0	0	0	0	0	0	0	0	0	0	0	k__Bacteria; p__Bacteroidota; c__Bacteroidia; o__Bacteroidales; f__Muribaculaceae; g__uncultured_bacterium; s__unidentified
OTU_674	0	0	0	0	0	0	0	0	0	0	0	0	0	0	0	0	0	0	0	0	0	3.54799e-05	0	0	0	0	0	0	0	0	0	0	0	0	0	0	0.00010644	0	0	0	k__Bacteria; p__Bacteroidota; c__Bacteroidia; o__Bacteroidales; f__Muribaculaceae; g__uncultured_bacterium; s__unidentified
OTU_675	7.09597e-05	0	0	0	0	0	0	0	0	0	0	0	0	0	0	0	0	0	0	0	0	0	0	0	0	0	0	0	0	0	0	0	0	0	0	0	0.000141919	0	0	0	k__Bacteria; p__Bacteroidota; c__Bacteroidia; o__Bacteroidales; f__Muribaculaceae; g__uncultured_bacterium; s__unidentified
OTU_676	0.000141919	0	0	0	0	0	0	0	0	0	0	0	0	0	0	0	0	0	0	0	0	3.54799e-05	0	0	0	0	0	0	3.54799e-05	0	0	0	0	0	0	0	0	0	0	0	k__Bacteria; p__Bacteroidota; c__Bacteroidia; o__Bacteroidales; f__Muribaculaceae; g__uncultured_bacterium; s__unidentified
OTU_677	3.54799e-05	0	0	0	0	0	0	0	0	0	0	0	0	0	0	0	0	0	0	0	0	0	0	0	0	0	0	0	0	0	0	0	0	0	0	0	0	0	0	0	k__Bacteria; p__Bacteroidota; c__Bacteroidia; o__Bacteroidales; f__Muribaculaceae; g__uncultured_bacterium; s__unidentified
OTU_678	7.09597e-05	0	0	0	0	0	0	0	0	0	0	0	0	0	0	0	0	0	0	0	0	0	0	0	0	0	0	0	0	0	0	0	0	0	0	0	7.09597e-05	0	0	0	k__Bacteria; p__Bacteroidota; c__Bacteroidia; o__Bacteroidales; f__Muribaculaceae; g__uncultured_bacterium; s__unidentified
OTU_679	3.54799e-05	0	0	0	0	0	0	0	0	0	0	0	0	0	0	0	0	0	0	0	0	0	0	0	0	0	0	0	0	0	0	0	0	0	0	0	3.54799e-05	0	0	0	k__Bacteria; p__Bacteroidota; c__Bacteroidia; o__Bacteroidales; f__Muribaculaceae; g__uncultured_bacterium; s__unidentified
OTU_68	0	0	0	0	0	0	0	0	0	0	0	0	0	0	0	0	0	0	0	0	0	0	0	0	0	0	0	0	0	0	0	3.54799e-05	0	0	0	0	0	0	0	0	k__Bacteria; p__Firmicutes; c__Bacilli; o__Entomoplasmatales; f__type_III; g__uncultured_Mollicutes_bacterium; s__unidentified
OTU_680	0	0	0	0	0	0	0	0	0	0	0	0	0	0	0	0	0	0	0	0	3.54799e-05	0	0	0	0	0	0	0	0	0	0	0	0	0	0	0	0	0	0	0	k__Bacteria; p__Fibrobacterota; c__Chitinivibrionia; o__uncultured; f__uncultured_bacterium; g__unidentified; s__unidentified
OTU_681	3.54799e-05	0	0	0	0	0	0	0	0	0	0	0	0	0	0	0	0	0	0	0	0	0	0	0	0	0	0	0	0	0	0	0	0	0	0	0	0	0	0	0	k__Bacteria; p__Bacteroidota; c__Bacteroidia; o__Cytophagales; f__Microscillaceae; g__uncultured; s__uncultured_soil_bacterium
OTU_682	3.54799e-05	0	0	0	0	0	0	0	0	0	0	0	0	0	0	0	0	0	0	0	0	0	0	0	0	0	0	0	0	0	0	0	0	0	0	0	0.000141919	0	0	0	k__Bacteria; p__Bacteroidota; c__Bacteroidia; o__Bacteroidales; f__Muribaculaceae; g__uncultured_bacterium; s__unidentified
OTU_683	3.54799e-05	0	0	0	0	0	0	0	0	0	0	0	0	0	0	0	0	0	0	0	0	7.09597e-05	0	0	0	0	0	0	0	0	0	0	0	0	0	0	0	0	0	0	k__Bacteria; p__Bacteroidota; c__Bacteroidia; o__Bacteroidales; f__Muribaculaceae; g__uncultured_organism; s__unidentified
OTU_685	0	0	0	0	0	0	0	0	0	0	0	0	0	0	0	0	0	0	0	0	0	0	0	0	0	0	0	0	0	0	0	0	0	0	0	0	0.000141919	0	0	0	k__Bacteria; p__Bacteroidota; c__Bacteroidia; o__Bacteroidales; f__Muribaculaceae; g__uncultured_bacterium; s__unidentified
OTU_686	3.54799e-05	0	0	0	0	0	0	0	0	0	0	0	0	0	0	0	0	0	0	0	0	0	0	0	0	0	0	0	0	0	0	0	0	0	0	0	0	0	0	0	k__Bacteria; p__Bacteroidota; c__Bacteroidia; o__Bacteroidales; f__Muribaculaceae; g__uncultured_bacterium; s__unidentified
OTU_687	7.09597e-05	0	0	0	0	0	0	0	0	0	0	0	0	0	0	0	0	0	0	0	0	0	0	0	0	0	0	0	0	0	0	0	0	0	0	0	0	0	0	0	k__Bacteria; p__Bacteroidota; c__Bacteroidia; o__Bacteroidales; f__Muribaculaceae; g__uncultured_bacterium; s__unidentified
OTU_688	3.54799e-05	0	0	0	0	0	0	0	0	0	0	0	0	0	0	0	0	0	0	0	0	3.54799e-05	0	0	0	0	0	0	0	0	0	0	0	0	0	0	0.00010644	0	0	0	k__Bacteria; p__Bacteroidota; c__Bacteroidia; o__Bacteroidales; f__Muribaculaceae; g__uncultured_bacterium; s__unidentified
OTU_689	0	0	0	0	0	0	0	0	0	0	0	0	0	0	0	0	0	0	0	0	0	0	0	3.54799e-05	0	0	0	0	0	0	0	0	0	0	0	0	0	0	0	0	k__Bacteria; p__Bacteroidota; c__Bacteroidia; o__Cytophagales; f__Cyclobacteriaceae; g__uncultured_Aquiflexum_sp.; s__unidentified
OTU_69	0	0	0	0	0	0	0	0	0	0	0	0	0	0	0	0	0	0	0	0	0	0	0	0	0	0	3.54799e-05	0	0	0	0	0	0	0	0	0	0	0	0	0	k__unidentified; p__unidentified; c__unidentified; o__unidentified; f__unidentified; g__unidentified; s__unidentified
OTU_690	0	0	0	0	0	0	0	0	0	0	0	0	0	0	0	0	0	0	0	0	0	0	0	0	0	0	0	0	0	0	0	0	0	3.54799e-05	0	0	0	0	0	0	k__Bacteria; p__Firmicutes; c__Bacilli; o__Lactobacillales; f__Lactobacillaceae; g__Lactobacillus; s__uncultured_bacterium
OTU_692	0	0	0	0	0	0	0	0	0	0	0	0	0	0	0	0	0	0	0	0	0	7.09597e-05	0	0	0	0	0	0	0	0	0	0	0	0	0	0	0	0	0	0	k__Bacteria; p__Bacteroidota; c__Bacteroidia; o__Bacteroidales; f__Muribaculaceae; g__uncultured_bacterium; s__unidentified
OTU_693	7.09597e-05	0	0	0	0	0	0	0	0	0	0	0	0	0	0	0	0	0	0	0	0	0	0	0	0	0	0	0	0	0	0	0	0	0	0	0	0	0	0	0	k__Bacteria; p__Bacteroidota; c__Bacteroidia; o__Bacteroidales; f__Muribaculaceae; g__uncultured_bacterium; s__unidentified
OTU_697	7.09597e-05	0	0	0	0	0	0	0	0	0	0	0	0	0	0	0	0	0	0	0	0	0	0	0	0	0	0	0	0	0	0	0	0	0	0	0	0.00010644	0	0	0	k__Bacteria; p__Bacteroidota; c__Bacteroidia; o__Bacteroidales; f__Muribaculaceae; g__uncultured_bacterium; s__unidentified
OTU_699	0	0	0	0	0	0	0	0	0	0	0	0	0	0	0	0	0	0	0	0	0	3.54799e-05	0	0	0	0	0	0	0	0	0	0	0	0	0	0	0	0	0	0	k__Bacteria; p__Bacteroidota; c__Bacteroidia; o__Bacteroidales; f__Muribaculaceae; g__uncultured_bacterium; s__unidentified
OTU_7	0	0	0	0	0	0	0	0	0	0	0	0	0	0	0	3.54799e-05	0	0	7.09597e-05	0	0	0	3.54799e-05	0.000354799	0	0	0.00010644	0	0	0	0	0	0	0	0	0	0	0	0	0	k__unidentified; p__unidentified; c__unidentified; o__unidentified; f__unidentified; g__unidentified; s__unidentified
OTU_70	0	0	0	3.54799e-05	0	0	0	0	0	0	0	0	0	0	0	0	0	0	0	0	0	0	0	0	0	0	0	0	0	0	0	3.54799e-05	0	0	0	0	0	0	0	0	k__unidentified; p__unidentified; c__unidentified; o__unidentified; f__unidentified; g__unidentified; s__unidentified
OTU_700	0	0	0	0	0	0	0	0	0	0	0	0	0	0	0	0	0	0	0	0	0	0	0	0	0	0	0	0	0	0	0	0	0	0	0	0	3.54799e-05	0	0	0	k__Bacteria; p__Bacteroidota; c__Bacteroidia; o__Bacteroidales; f__Muribaculaceae; g__uncultured_bacterium; s__unidentified
OTU_701	0	0	0	0	0	0	0	0	0	0	0	0	0	0	0	0	0	0	0	0	0	0	0	0	0	0	0	0	0	0	0	0	0	0	0	0	3.54799e-05	0	0	0	k__Bacteria; p__Bacteroidota; c__Bacteroidia; o__Bacteroidales; f__Muribaculaceae; g__uncultured_bacterium; s__unidentified
OTU_703	7.09597e-05	0	0	0	0	0	0	0	0	0	0	0	3.54799e-05	0	0	0	0	0	0	0	0	0	0	0	0	0	0	0	0	0	0	0	0	0	0	0	0	0	0	0	k__Bacteria; p__Bacteroidota; c__Bacteroidia; o__Bacteroidales; f__Muribaculaceae; g__mouse_gut_metagenome; s__unidentified
OTU_704	0	0	0	0	0	0	0	0	0	0	0	0	0	0	0	0	0	0	0	0	0	0	0	0	0	0	0	0	0	0	0	0	0	0	0	0	7.09597e-05	0	0	0	k__Bacteria; p__Bacteroidota; c__Bacteroidia; o__Bacteroidales; f__Muribaculaceae; g__uncultured_bacterium; s__unidentified
OTU_705	3.54799e-05	0	0	0	0	0	0	0	0	0	0	0	0	0	0	0	0	0	0	0	0	0	0	0	0	0	0	0	3.54799e-05	0	0	0	0	0	0	0	3.54799e-05	0	0	0	k__Bacteria; p__Bacteroidota; c__Bacteroidia; o__Bacteroidales; f__Muribaculaceae; g__uncultured_bacterium; s__unidentified
OTU_706	3.54799e-05	0	0	0	0	0	0	0	0	0	0	0	0	0	0	0	0	0	0	0	0	3.54799e-05	0	0	0	0	0	0	0	0	0	0	0	0	0	0	0	0	0	0	k__Bacteria; p__Bacteroidota; c__Bacteroidia; o__Bacteroidales; f__Muribaculaceae; g__uncultured_bacterium; s__unidentified
OTU_707	3.54799e-05	0	0	0	0	0	0	0	0	0	0	0	0	0	0	0	0	0	0	0	0	0	0	0	0	0	0	0	0	0	0	0	0	0	0	0	3.54799e-05	0	0	0	k__Bacteria; p__Bacteroidota; c__Bacteroidia; o__Bacteroidales; f__Muribaculaceae; g__uncultured_bacterium; s__unidentified
OTU_708	0.00010644	0	0	0	0	0	0	0	0	0	0	0	0	0	0	0	0	0	0	0	0	3.54799e-05	0	0	0	0	0	0	0	0	0	0	0	0	0	0	0.000212879	0	0	0	k__Bacteria; p__Bacteroidota; c__Bacteroidia; o__Bacteroidales; f__Muribaculaceae; g__uncultured_bacterium; s__unidentified
OTU_709	0	0	0	0	0	0	0	0	0	0	0	0	0	0	0	0	0	0	0	0	0	0	0	0	0	0	0	0	0	0	0	0	0	0	0	0	0.00010644	0	0	0	k__Bacteria; p__Bacteroidota; c__Bacteroidia; o__Bacteroidales; f__Muribaculaceae; g__uncultured_bacterium; s__unidentified
OTU_71	0	0	0	0	0	0	0	0	0	0	0	0	0	0	0	0	0	0	0	0	0	0	0	0.00010644	0	0	0	0	0	0	0	0	0	0	0	0	0	0	0	0	k__Bacteria; p__Gemmatimonadota; c__Longimicrobia; o__Longimicrobiales; f__Longimicrobiaceae; g__Longimicrobium; s__uncultured_bacterium
OTU_710	0	0	0	0	0	0	0	0	0	0	0	0	0	0	0	0	0	0	0	0	0	0	0	0	0	0	0	0	0	0	0	0	0	0	0	0	3.54799e-05	0	0	0	k__Bacteria; p__Bacteroidota; c__Bacteroidia; o__Bacteroidales; f__Muribaculaceae; g__uncultured_bacterium; s__unidentified
OTU_713	3.54799e-05	0	0	0	0	0	0	0	0	0	0	0	0	0	0	0	0	0	0	0	0	0	0	0	0	0	0	0	0	0	0	0	0	0	0	0	0	0	0	0	k__Bacteria; p__Bacteroidota; c__Bacteroidia; o__Bacteroidales; f__Muribaculaceae; g__uncultured_bacterium; s__unidentified
OTU_714	0	0	0	0	0	0	0	0	0	0	0	0	0	0	0	0	0	0	0	0	0	0	0	0	0	0	0	0	0	0	0	0	0	0	0	0	3.54799e-05	0	0	0	k__Bacteria; p__Bacteroidota; c__Bacteroidia; o__Bacteroidales; f__Muribaculaceae; g__uncultured_bacterium; s__unidentified
OTU_716	0	0	0	0	0	0	0	0	0	0	0	0	0	0	0	0	0	0	0	0	0	0	0	0	0	0	0	0	0	0	0	0	0	0	0	0	3.54799e-05	0	0	0	k__Bacteria; p__Bacteroidota; c__Bacteroidia; o__Bacteroidales; f__Muribaculaceae; g__uncultured_bacterium; s__unidentified
OTU_72	0	0.00010644	0.00109988	0.000425758	0	0	0.000141919	0.000922476	0.000248359	3.54799e-05	7.09597e-05	0.00219975	0.000248359	0.000248359	0.00141919	0.00010644	0	0.000248359	0.0093312	0.000248359	3.54799e-05	0.000141919	3.54799e-05	0.000461238	0	0.00301579	0.022991	0.000496718	0	0.000177399	0.00010644	0.00010644	0.00010644	0	0.000141919	0.00010644	0	0.000319319	0.000212879	7.09597e-05	k__Bacteria; p__Firmicutes; c__Bacilli; o__Bacillales; f__Bacillaceae; g__Bacillus; s__Bacillus_sp._SB47
OTU_720	0	0	3.54799e-05	0	0	0	0	0	0	0	0	0	0	0	0	0	0	0	0	0	0	0	0	0	0	0	0	0	0	0	0	0	0	0	0	0	0	0	0	0	k__Bacteria; p__Bacteroidota; c__Bacteroidia; o__Cytophagales; f__Microscillaceae; g__Ohtaekwangia; s__uncultured_soil_bacterium
OTU_721	0.00010644	0	0	0	0	0	0	0	0	0	0	0	0	0	0	0	0	0	0	0	0	0	0	0	0	0	0	0	0	0	0	0	0	0	0	0	0	0	0	0	k__Bacteria; p__Bacteroidota; c__Bacteroidia; o__Bacteroidales; f__Muribaculaceae; g__uncultured_bacterium; s__unidentified
OTU_722	0.00847969	3.54799e-05	0	0	0	0	0	0	0	0	0	0	0.000319319	0	0	0	0	0	0	0	0	0.00251907	0	0	0.00010644	0	0	0	0.000319319	0	0	7.09597e-05	3.54799e-05	0	0	0	0.00755721	3.54799e-05	7.09597e-05	3.54799e-05	k__Bacteria; p__Bacteroidota; c__Bacteroidia; o__Bacteroidales; f__Muribaculaceae; g__uncultured_bacterium; s__unidentified
OTU_723	0	0	0.000496718	0.000319319	0	0	0.000283839	0.000141919	0.000212879	0	0.000141919	0.000212879	0.00010644	3.54799e-05	0.000283839	3.54799e-05	3.54799e-05	0.000283839	0.000141919	0.00010644	0	7.09597e-05	0.000141919	0.000638638	0.000319319	0.000319319	0.000496718	0.000177399	7.09597e-05	0.000141919	7.09597e-05	7.09597e-05	0.000177399	3.54799e-05	7.09597e-05	7.09597e-05	0.00010644	0	0	3.54799e-05	k__unidentified; p__unidentified; c__unidentified; o__unidentified; f__unidentified; g__unidentified; s__unidentified
OTU_724	0	0	0	0	0	0	0	0	3.54799e-05	0	0	0	0	0	0	0	0	0	0	0	0.000248359	0	0	0	0	0	0	0	0	0	0	0	3.54799e-05	0	0	0	0	0	0	0	k__Bacteria; p__Bacteroidota; c__Kapabacteria; o__Kapabacteriales; f__metagenome; g__unidentified; s__unidentified
OTU_725	0	0	0	0	0	0	0	0	0	0	0	0	0	0	3.54799e-05	3.54799e-05	0	7.09597e-05	0	0	0	0	0	0	0	0	7.09597e-05	0	0	0	0	0	0	0	0	0	0	0	0	0	k__Bacteria; p__Bacteroidota; c__Rhodothermia; o__Rhodothermales; f__Rhodothermaceae; g__Rhodothermus; s__uncultured_Rhodothermus_sp.
OTU_726	0.000638638	3.54799e-05	0	0	0	0	0	0	0	0	0	0	0	0	0	0	0	0	0	0	0	0	0	0	0	0	0	0	0	0	0	0	0	0	0	0	0.00010644	0	0	0	k__Bacteria; p__Firmicutes; c__Clostridia; o__Lachnospirales; f__Lachnospiraceae; g__Lachnospiraceae_NK4A136_group; s__uncultured_bacterium
OTU_727	0	0	0	0	0	0	0	0.00010644	0	0	0	0	0	0	0	7.09597e-05	0	0	0	0	0	0	0	0	0	0	0	0	0	0	0	0	0	0	0	0	0	3.54799e-05	0	0	k__Bacteria; p__Thermotogota; c__Thermotogae; o__Petrotogales; f__Petrotogaceae; g__Oceanotoga; s__uncultured_bacterium
OTU_728	0.000141919	0	0	0	0	0	0	0	0	0	0	0	0	0	0	0	0	0	0	0	0	0	0	0	0	0	0	0	0	0	0	0	0	0	0	0	0	0	0	0	k__Bacteria; p__Firmicutes; c__Clostridia; o__Lachnospirales; f__Lachnospiraceae; g__Lachnospiraceae_NK4A136_group; s__Lachnospiraceae_bacterium_COE1
OTU_729	3.54799e-05	0	0	0	0	0	0	0	0	0	0	0	0	0	0	0	0	0	0	0	0	0	0	0	0	0	0	0	0	0	0	0	0	0	0	0	7.09597e-05	0	0	0	k__Bacteria; p__Bacteroidota; c__Bacteroidia; o__Bacteroidales; f__Muribaculaceae; g__uncultured_bacterium; s__unidentified
OTU_73	0	0	0	0	0	0	0	0	0	0	0	0	0	0	0	0	0	0	0	0	0	0	0	0	0	0	0	0	0	3.54799e-05	0	0	0	0	0	0	0	0	0	0	k__Bacteria; p__Myxococcota; c__Polyangia; o__Polyangiales; f__Sandaracinaceae; g__uncultured; s__uncultured_bacterium
OTU_730	3.54799e-05	0	0	0	0	0	0	0	0	0	0	0	0	0	0	0	0	0	0	0	0	0	0	0	0	0	0	0	0	0	0	0	0	0	0	0	0	0	0	0	k__Bacteria; p__Bacteroidota; c__Bacteroidia; o__Bacteroidales; f__Muribaculaceae; g__uncultured_bacterium; s__unidentified
OTU_731	0	0	0	0	0	0	0	0	0	0	0	0	0	0	0	0	0	0	0	0	0	0	0	0	0	0	0	0	0	0	0	0	0	0	0	0	7.09597e-05	0	0	0	k__Bacteria; p__Bacteroidota; c__Bacteroidia; o__Bacteroidales; f__Muribaculaceae; g__uncultured_bacterium; s__unidentified
OTU_732	0.00010644	0	0	0	0	0	0	0	0	0	0	0	0	0	0	0	0	0	0	0	0	0	0	0	0	0	0	0	0	0	0	0	0	0	0	0	7.09597e-05	0	0	0	k__Bacteria; p__Bacteroidota; c__Bacteroidia; o__Bacteroidales; f__Muribaculaceae; g__uncultured_bacterium; s__unidentified
OTU_734	0	0	0	0	0	0	0	0	0	0	0	0	0	0	0	0	0	0	0	0	0	0	0	0	0	0	0	0	0	0	0	0	0	0	0	0	0.000177399	0	0	0	k__Bacteria; p__Bacteroidota; c__Bacteroidia; o__Bacteroidales; f__Muribaculaceae; g__uncultured_bacterium; s__unidentified
OTU_736	3.54799e-05	0	0	0	0	0	0	0	0	0	0	0	0	0	0	0	0	0	0	0	0	0	0	0	0	0	0	0	0	0	0	0	0	0	0	0	7.09597e-05	0	0	0	k__Bacteria; p__Bacteroidota; c__Bacteroidia; o__Bacteroidales; f__Muribaculaceae; g__uncultured_bacterium; s__unidentified
OTU_737	3.54799e-05	0	0	0	0	0	0	0	0	0	0	0	0	0	0	0	0	0	0	0	0	0	0	0	0	0	0	0	0	0	0	0	0	0	0	0	7.09597e-05	0	0	0	k__Bacteria; p__Bacteroidota; c__Bacteroidia; o__Bacteroidales; f__Muribaculaceae; g__uncultured_bacterium; s__unidentified
OTU_739	0.000177399	0	0	0	0	0	0	0	0	0	0	0	0	0	0	0	0	0	0	0	0	0	0	0	0	0	0	0	0	0	0	0	0	0	0	0	0	0	0	0	k__Bacteria; p__Firmicutes; c__Clostridia; o__Lachnospirales; f__Lachnospiraceae; g__uncultured; s__uncultured_bacterium
OTU_74	0	0	0	0	0	0	0	0	0	3.54799e-05	0	0	0	0	0	0	0	0	0	0	3.54799e-05	0	0	0	0	0	0	0	0	0	0	0	0	0	0	0	0	0	0	0	k__Bacteria; p__Latescibacterota; c__metagenome; o__unidentified; f__unidentified; g__unidentified; s__unidentified
OTU_740	0	0	3.54799e-05	0	0	0	0	3.54799e-05	3.54799e-05	0	0	0.00010644	0	0	0	0	0	0	0	3.54799e-05	0	3.54799e-05	0	0.00010644	0	0	7.09597e-05	0	0	7.09597e-05	0	0	0	0	3.54799e-05	0	0	0	0	0	k__unidentified; p__unidentified; c__unidentified; o__unidentified; f__unidentified; g__unidentified; s__unidentified
OTU_741	0.000674117	0	0	0	0	0	0	0	0	0	3.54799e-05	0	0	0	0	0	0	0	0	0	0	0	0	0	3.54799e-05	0	0	0	3.54799e-05	0	0	3.54799e-05	0	0	0	0	0	0	0	0	k__Bacteria; p__Firmicutes; c__Clostridia; o__Lachnospirales; f__Lachnospiraceae; g__Lachnospiraceae_NK4A136_group; s__uncultured_bacterium
OTU_742	0	0	0	0	0	0	0	0	0	0	0	0	0	0	0	0	0	0	0	0	0	0	0	0	0	0	0	0	0	0	0	0	0	0	0	0	0.000141919	0	0	0	k__Bacteria; p__Gemmatimonadota; c__Gemmatimonadetes; o__Gemmatimonadales; f__Gemmatimonadaceae; g__Gemmatimonas; s__uncultured_bacterium
OTU_743	0	0	0	0	0	0	0	0	0	0	0	3.54799e-05	0	0	0	0	0	0	0.000141919	0	0	0	0	0	0	0	0	0	0	0	0	0	0	0	0	0	0	0	0	0	k__Bacteria; p__Actinobacteriota; c__Actinobacteria; o__Actinomycetales; f__Actinomycetaceae; g__Actinomyces; s__Boudabousia_marimammalium
OTU_744	3.54799e-05	0	0	0	0	0	0	0	0	0	0	0	0	0	0	0	0	0	0	0	0	0.000354799	0	0	0	0	0	0	0	0	0	0	0	0	0	0	3.54799e-05	0	0	0	k__Bacteria; p__Firmicutes; c__Clostridia; o__Lachnospirales; f__Lachnospiraceae; g__Lachnospiraceae_NK4A136_group; s__uncultured_bacterium
OTU_745	0	0	0	0	0	0	0	0	0	0	0	0	0	0	0	0	0	0	0	0	0	0	0	3.54799e-05	0	3.54799e-05	3.54799e-05	0	0	0	0	0	0	0	0	0	0	3.54799e-05	0	0	k__unidentified; p__unidentified; c__unidentified; o__unidentified; f__unidentified; g__unidentified; s__unidentified
OTU_746	0.000141919	0	0	0	0	0	0	0	0	0	0	0	0	0	0	0	0	0	0	0	0	0.000177399	0	0	0	0	0	0	0	0	0	0	0	0	0	0	0.00010644	0	0	0	k__Bacteria; p__Firmicutes; c__Clostridia; o__Lachnospirales; f__Lachnospiraceae; g__uncultured; s__uncultured_bacterium
OTU_747	0	0	0	0	0	0	0	0	0	0	0	0	0	0	0	0	0	0.00010644	0	0	0	0	0	0	0	0	0	0	0	0.00010644	0	0	0	0	0	0	0	0	0	0	k__unidentified; p__unidentified; c__unidentified; o__unidentified; f__unidentified; g__unidentified; s__unidentified
OTU_748	0	0	0	0	0	0	0	0	0	0	0	3.54799e-05	0	0	0	0	0	0	3.54799e-05	0	0	0	0	0	0	0	0	0	0	0	0	0	0	0	0	0	0	0	0	0	k__Bacteria; p__Gemmatimonadota; c__Gemmatimonadetes; o__Gemmatimonadales; f__Gemmatimonadaceae; g__Roseisolibacter; s__uncultured_bacterium
OTU_75	0	3.54799e-05	0	0	0	0	0	0	0	0	0	0	0	0	0	0	0	0	0	0	0	0	0	0	0	0	0	0	0	0	0	0	0	0	0	0	0	0	0	0	k__unidentified; p__unidentified; c__unidentified; o__unidentified; f__unidentified; g__unidentified; s__unidentified
OTU_750	0	0	0	0	0	0	0	0	0	0	0	0	0	0	0	0	0	0	0	0	0	0	0	0	0	0	0	0	0	0	0	0	0	0	0	0	0.00010644	0	0	0	k__Bacteria; p__Gemmatimonadota; c__Gemmatimonadetes; o__Gemmatimonadales; f__Gemmatimonadaceae; g__Roseisolibacter; s__uncultured_bacterium
OTU_751	0	0	0	0	0	3.54799e-05	0	0	0	0	0	0	0	0	0	0	0	0	0	0	0	0	0	0	0	0	0	0	0	7.09597e-05	0	0	0	0	0	0	0	0	0	0	k__Bacteria; p__Gemmatimonadota; c__Gemmatimonadetes; o__Gemmatimonadales; f__Gemmatimonadaceae; g__uncultured; s__uncultured_bacterium
OTU_752	0	0	0	0	0	0	0	0	0	0	0	0	0	0	0	0	0	0	0	7.09597e-05	0	7.09597e-05	0	0	0	0	0	0	0	0	0	0	0	0	0	0	0	0	0	0	k__Bacteria; p__Actinobacteriota; c__Actinobacteria; o__Bifidobacteriales; f__Bifidobacteriaceae; g__Bifidobacterium; s__Bifidobacterium_animalis
OTU_753	0	0	0	0	0	0	0	0	0	0	0	0	0	0	0	0	0	0	0	0	3.54799e-05	0	0	0	0	0	0	0	0	0	0	0	0	0	0	0	0	0	0	0	k__Bacteria; p__Gemmatimonadota; c__Gemmatimonadetes; o__Gemmatimonadales; f__Gemmatimonadaceae; g__uncultured; s__uncultured_Gemmatimonadetes_bacterium
OTU_754	0	0	0	0	0	0	0	0	0	0	0	0	0	0	0	0	0	0	0	0	0	0	0	0	0	3.54799e-05	0	3.54799e-05	0	0	0	0	0	0	0	0	0	0	0	0	k__Bacteria; p__Actinobacteriota; c__Actinobacteria; o__Micrococcales; f__Micrococcaceae; g__Arthrobacter; s__uncultured_bacterium
OTU_755	0	0	0	0	0	0	0	0	0	7.09597e-05	0	0	0	0	0	0	0	0	0	0	0	0	0	0	0	0	0	0	0	0	0	0	3.54799e-05	0	0	0	0	0	0	0	k__Bacteria; p__Bacteroidota; c__SJA-28; o__metagenome; f__unidentified; g__unidentified; s__unidentified
OTU_756	0	0	0.000390279	3.54799e-05	0	0	3.54799e-05	0.00010644	3.54799e-05	0	3.54799e-05	0.000177399	0	3.54799e-05	0.000461238	0	0	0.000248359	7.09597e-05	0.000177399	0	0.000212879	0	0.000354799	0	7.09597e-05	0.000248359	3.54799e-05	0	7.09597e-05	0	7.09597e-05	0.000212879	3.54799e-05	3.54799e-05	3.54799e-05	0	7.09597e-05	0	0	k__unidentified; p__unidentified; c__unidentified; o__unidentified; f__unidentified; g__unidentified; s__unidentified
OTU_757	0	0	0	0	0	0	0	0	0	0	0	0	0	0	0	0	3.54799e-05	0	0	0	0.00010644	0	0	0	0	0	0	0	0	0	0	0	3.54799e-05	0	0	0	0	0	0	0	k__Bacteria; p__Gemmatimonadota; c__Gemmatimonadetes; o__Gemmatimonadales; f__Gemmatimonadaceae; g__uncultured; s__uncultured_bacterium
OTU_758	0.000141919	0	0	0	0	0	0	0	0	0	0	0	0	0	0	0	0	0	0	0	0	0.000141919	0	0	0	0	0	0	0	0	0	0	0	0	0	0	0	0	0	0	k__Bacteria; p__Firmicutes; c__Clostridia; o__Lachnospirales; f__Lachnospiraceae; g__uncultured; s__uncultured_bacterium
OTU_76	0.00223523	0	0	0	0	0	0	0	0	0	0	0	0	0	0	0	0	0	0	0	0	0.00454142	0	0	0.00010644	0	0	0	3.54799e-05	0	0	0.000141919	0	3.54799e-05	0	0	0.000532198	0	3.54799e-05	0	k__Bacteria; p__Desulfobacterota; c__Desulfovibrionia; o__Desulfovibrionales; f__Desulfovibrionaceae; g__Bilophila; s__uncultured_bacterium
OTU_760	0	0	0	0	0	0	0	0	0	0	0	0	0	0	0	0	3.54799e-05	0	0	0	0	0	0	0	0	0	0	0	0	0	0	0	0	0	0	0	0	0	0	0	k__Bacteria; p__Bacteroidota; c__Kryptonia; o__Kryptoniales; f__BSV26; g__uncultured_bacterium; s__unidentified
OTU_761	0	0	0	0	0	0	0	0	3.54799e-05	0.00010644	0	0	0	0	0	0	0	0	0	0	0.000319319	0	0	0	0	0	0	0	0	0	0	0	7.09597e-05	0	0	0	0	0	0	0	k__Bacteria; p__Nitrospirota; c__Nitrospiria; o__Nitrospirales; f__Nitrospiraceae; g__Nitrospira; s__wastewater_metagenome
OTU_762	0	0	0.000212879	0	0	0	0	0	0	0	0	0	0	0	7.09597e-05	0	0	0	0	0	3.54799e-05	0	3.54799e-05	0	0	0	3.54799e-05	0	0	0	0	0	0	0	0	0	0	0	0.00010644	0	k__Bacteria; p__Nitrospirota; c__Nitrospiria; o__Nitrospirales; f__Nitrospiraceae; g__Nitrospira; s__uncultured_bacterium
OTU_763	0	0	0	0	0	0	0	0	0	7.09597e-05	0	0	0	0	0	0	0	0	0	0	0.00010644	0	0	0	0	0	0	0	0	0	0	0	0	0	0	0	0	0	0	0	k__Bacteria; p__Nitrospirota; c__Nitrospiria; o__Nitrospirales; f__Nitrospiraceae; g__Nitrospira; s__metagenome
OTU_764	0	0	0	0	0	0	0	0	0	0	0	0	0	0	0	0	0	0	0	0	0	0	0	0	0	0	0	0	0	3.54799e-05	0	0	0	0	0	0	0	0	0	0	k__Bacteria; p__Patescibacteria; c__Parcubacteria; o__Candidatus_Moranbacteria; f__uncultured_soil_bacterium; g__unidentified; s__unidentified
OTU_765	0	0	0	0	0	0	0	0	0	0	0	0	0	0	3.54799e-05	0	0	0	0	0	0	0	0	0	0	0	0	0	0	0	0	0	0	0	0	0	0	0	0	0	k__unidentified; p__unidentified; c__unidentified; o__unidentified; f__unidentified; g__unidentified; s__unidentified
OTU_766	0	0	3.54799e-05	0	0	0	0	0	0	0	0	0	3.54799e-05	0	0.00173851	0	0	0.00102892	0	0	0	0	0	3.54799e-05	0	0	3.54799e-05	0	0	7.09597e-05	0	0	0	0	0	0	0	0	0	0	k__Bacteria; p__Deinococcota; c__Deinococci; o__Deinococcales; f__Deinococcaceae; g__Deinococcus; s__uncultured_Deinococcus_sp.
OTU_767	0	0	0	0	0	0	0	0	0	0	0	0	0	0	3.54799e-05	0	0	0	3.54799e-05	0	0	0	0	0.00010644	0	0	0	0	0	0	0	0	0	0	0	0	0	0	0	0	k__Bacteria; p__Gemmatimonadota; c__Gemmatimonadetes; o__Gemmatimonadales; f__Gemmatimonadaceae; g__uncultured; s__uncultured_bacterium
OTU_768	0	0	0	0	0	0	0	0	0	0	0	0	0	0	0	0	0	0.00010644	0	0	0	0	0	0	0	0	0	0	0	7.09597e-05	0	0	0	0	0	0	0	0	0	0	k__unidentified; p__unidentified; c__unidentified; o__unidentified; f__unidentified; g__unidentified; s__unidentified
OTU_769	0	0	0	0	0	0	0	0	3.54799e-05	0	0	3.54799e-05	0	0	3.54799e-05	0	0	0.000177399	0	0	0	0	3.54799e-05	0	0	0	0	0	0	0	0	3.54799e-05	0	0	0	0	0	0	0	0	k__Bacteria; p__Deinococcota; c__Deinococci; o__Thermales; f__Thermaceae; g__Thermus; s__uncultured_bacterium
OTU_77	0	0	0.000141919	3.54799e-05	7.09597e-05	0	0	0	0	0	0	0	0	0	0.00141919	0	3.54799e-05	0	3.54799e-05	0	3.54799e-05	3.54799e-05	0	0	0	3.54799e-05	0	0.000212879	3.54799e-05	3.54799e-05	0	3.54799e-05	0.000141919	0	0	0	0.00010644	3.54799e-05	0.00010644	3.54799e-05	k__Bacteria; p__Firmicutes; c__Bacilli; o__Bacillales; f__Bacillaceae; g__Geobacillus; s__uncultured_organism
OTU_770	0	0	0	0	0	0	0	0	0	0	0	0	0	0	7.09597e-05	0	0	0	0	0	0	0	0	0	0	0	0	0	0	0	0	0	0	0	0	0	0	0	0	0	k__Bacteria; p__Deinococcota; c__Deinococci; o__Thermales; f__Thermaceae; g__Thermus; s__Thermus_sp._2.9
OTU_773	0	0	0	0	0	0	0	0	0	0	0	0	0	0	0	0	0	0	0	0	0	0	0	0	0	0	0	0	0	0	0	0.000141919	0	0	0	0	0	0	0	0	k__Bacteria; p__Acidobacteriota; c__Acidobacteriae; o__Subgroup_2; f__uncultured_bacterium; g__unidentified; s__unidentified
OTU_775	0.000816037	0	0	0	0	0	0	0	0	0	0	0	0	0	0	0	0	0	0	0	0	7.09597e-05	0	0	0	0	0	0	0	0	0	7.09597e-05	0	0	0	0	0.00010644	0	0	0	k__Bacteria; p__Firmicutes; c__Clostridia; o__Lachnospirales; f__Lachnospiraceae; g__uncultured; s__uncultured_bacterium
OTU_776	0	0	0	3.54799e-05	0	0	0	0	0	0	0	0	0	0	0	0	0	0	0	0	0	0	0	0	0	0	0	0	0	0	0	0	0	0	0	0	7.09597e-05	0	0	0	k__Bacteria; p__Actinobacteriota; c__Actinobacteria; o__Micrococcales; f__Micrococcaceae; g__Enteractinococcus; s__Enteractinococcus_helveticum
OTU_777	0	0	0	0	0	0	0	0	0	0	0	0	0	0	0	0	0	0	0	0	0	0	0	0	0	0	0	0	0	0	0	0	0	0	0	3.54799e-05	0	0	0	0	k__unidentified; p__unidentified; c__unidentified; o__unidentified; f__unidentified; g__unidentified; s__unidentified
OTU_778	0	0	0	0	0	0	0	0	0	0	0	0	0	0	0	0	0	0	0	0	0	0	0	0	0	3.54799e-05	0	3.54799e-05	0	0	0	0	0	0	0	0	0	0	0	0	k__Bacteria; p__Deinococcota; c__Deinococci; o__Deinococcales; f__Deinococcaceae; g__Deinococcus; s__Deinococcus_hopiensis_KR-140
OTU_779	0	0	0	0	0	0	0	0	0	0	0	0	0	0	0	0	0	3.54799e-05	0	0	0	0	0	0	0	0	0	0	0	0	0	0	0	0	0	0	0	0	0	0	k__unidentified; p__unidentified; c__unidentified; o__unidentified; f__unidentified; g__unidentified; s__unidentified
OTU_78	0.000532198	0.00695405	0.000425758	0.00230619	0.000248359	0.000177399	7.09597e-05	0.00127728	0.00886997	7.09597e-05	7.09597e-05	0	0.0399503	0.0145467	0.00273195	0.40887	0.00251907	0.0010644	0.000212879	0.48061	0.000745077	0.00539294	0.00230619	0.000993436	0.00120632	0.189888	0.0127373	0.0182012	0.000603158	0.0412986	7.09597e-05	0.00177399	0.00120632	0.00851517	0.000212879	0.000745077	0.00198687	0.00102892	0.0012418	0.00241263	k__Bacteria; p__Firmicutes; c__Bacilli; o__Lactobacillales; f__Streptococcaceae; g__Streptococcus; s__uncultured_bacterium
OTU_780	0	0	0	3.54799e-05	0	0	0	0	0	0	0	0	0	0	3.54799e-05	3.54799e-05	0	7.09597e-05	0.000141919	0	0	0	3.54799e-05	0.000212879	0	3.54799e-05	3.54799e-05	0	0	0	3.54799e-05	0.00010644	0	0	0	0	0	0	0	0	k__unidentified; p__unidentified; c__unidentified; o__unidentified; f__unidentified; g__unidentified; s__unidentified
OTU_781	3.54799e-05	3.54799e-05	0.000461238	0.00010644	0	3.54799e-05	7.09597e-05	0.000177399	0.000177399	0	7.09597e-05	3.54799e-05	0	7.09597e-05	0.000780557	0.00234167	3.54799e-05	0	0	0	0	0.000141919	0.000141919	0.000177399	0.000141919	3.54799e-05	0.000354799	0.000212879	0	0	0	0	0	3.54799e-05	0	0	0.000283839	3.54799e-05	0	7.09597e-05	k__Bacteria; p__Actinobacteriota; c__Actinobacteria; o__Corynebacteriales; f__Corynebacteriaceae; g__Corynebacterium; s__uncultured_bacterium
OTU_783	0	0	0	0	0	0	0	0	0	0	0	0	0	0	0	0	0	0	0	0	0.00010644	0	0	0	0	0	0	0	0	0	0	0	0	0	0	0	0	0	0	0	k__Bacteria; p__Verrucomicrobiota; c__Verrucomicrobiae; o__Verrucomicrobiales; f__Verrucomicrobiaceae; g__uncultured; s__uncultured_bacterium
OTU_784	0	0	0	0	0	0	0	0	0	0	0	0	0	0	0	0	0	0	0	0	0	0	0	0	0	3.54799e-05	0	0	0	0	0	0	0	0	0	0	0	0	0	0	k__unidentified; p__unidentified; c__unidentified; o__unidentified; f__unidentified; g__unidentified; s__unidentified
OTU_785	0	0	0	0	0	0	0	0	0	0	0	0	0	0	0	0	0	7.09597e-05	0	0	0	0	0	7.09597e-05	0	0	0	0	0	0	0	0	0	0	0	0	0	0	0	0	k__unidentified; p__unidentified; c__unidentified; o__unidentified; f__unidentified; g__unidentified; s__unidentified
OTU_786	0	0	3.54799e-05	3.54799e-05	0	0	0	3.54799e-05	0	0	3.54799e-05	3.54799e-05	0	0	0	0	0	0	3.54799e-05	0	0	3.54799e-05	0	0	0	0	0.00010644	0	0	0	0	0	0	3.54799e-05	0.00010644	0	0	0	0	0	k__unidentified; p__unidentified; c__unidentified; o__unidentified; f__unidentified; g__unidentified; s__unidentified
OTU_787	0	0	3.54799e-05	0	0	0	0	0	0	0	0	0	0	0	0	0	0	0	0	0	0	0	0	0	0	0	0	0	0	0	0	0	0	0	0	3.54799e-05	0	0	0	0	k__unidentified; p__unidentified; c__unidentified; o__unidentified; f__unidentified; g__unidentified; s__unidentified
OTU_788	0	0	0	0	0	0	0	0	0	0	0	0	0	0	0	0	0	0	0	0	0	0	0	0	0	0	0	0	0	0	0	7.09597e-05	0	0	0	0	0	0	0	0	k__Bacteria; p__Firmicutes; c__Bacilli; o__Entomoplasmatales; f__type_III; g__uncultured_Mollicutes_bacterium; s__unidentified
OTU_789	0	0	0	3.54799e-05	0	0	0	0	0	0	0	0	0	0	3.54799e-05	0.000141919	0	0	0	3.54799e-05	0	0.00010644	0	0	0	3.54799e-05	3.54799e-05	0	0	0	0	7.09597e-05	0	0	0	0	7.09597e-05	0	0	0	k__Bacteria; p__Actinobacteriota; c__Actinobacteria; o__Micrococcales; f__Micrococcaceae; g__Yaniella; s__uncultured_bacterium
OTU_79	0.000567678	0	0	0	0	0	0	0	0	0	0	0	0	0	0	0	0	0	0	0	0	0.000248359	0	0	0	0	0	0	0	0	0	0	0	0	0	0	0.000283839	0	7.09597e-05	0	k__Bacteria; p__Firmicutes; c__Clostridia; o__Peptococcales; f__Peptococcaceae; g__Peptococcus; s__uncultured_bacterium
OTU_790	0	0	0	3.54799e-05	0	0	0	0	0	0	0	0	0	0	0	0	0	0	0	0	0	0	0	0	0	0	0	0	0	0	0	0	0	0	0	0	0	0	0	0	k__unidentified; p__unidentified; c__unidentified; o__unidentified; f__unidentified; g__unidentified; s__unidentified
OTU_791	0	0	0	0	0	0	0	0	0	0	0	0	0	0	0	0	0	0	0	0	0	0	0	0	0	3.54799e-05	0	0	0	0	0	0	0	0	0	0	0	0	0	0	k__Bacteria; p__Actinobacteriota; c__Actinobacteria; o__Micrococcales; f__Microbacteriaceae; g__Subtercola; s__uncultured_bacterium
OTU_793	0	0	0	0	0	0	0	0	0	0	0	0	0	0	0	0	0	0	0	0	0	0	0	3.54799e-05	0	0	0	0	0	0	0	0	0	0	0	0	0	0	0	0	k__Bacteria; p__Actinobacteriota; c__Actinobacteria; o__0319-7L14; f__uncultured_bacterium; g__unidentified; s__unidentified
OTU_794	0	0	0	0	0	0	0	0	3.54799e-05	0	0	0	0	0	0	0	0	0	0	0	0	0	0	0	0	0	0	0	0	0	0	0	0	0	0	0	0	0	0	0	k__unidentified; p__unidentified; c__unidentified; o__unidentified; f__unidentified; g__unidentified; s__unidentified
OTU_795	0	0	0.000141919	0	0	0	0	0	0	0	0	0	0	0	0	0	0	3.54799e-05	0	0	0	0	0	0	0	0	0	0	0	0	0	3.54799e-05	0	0	0	0	0	0	0	3.54799e-05	k__Bacteria; p__Actinobacteriota; c__Actinobacteria; o__Corynebacteriales; f__Corynebacteriaceae; g__Corynebacterium; s__Corynebacterium_sp._KPL1855
OTU_796	0	0	0	0	0	0	0	0	0	0	7.09597e-05	0	0	7.09597e-05	0	0	0	7.09597e-05	0	0	0	0.000177399	3.54799e-05	0	0	3.54799e-05	0	0	0	0	0	0	0	0	0	0	0.000177399	0	0	0	k__Bacteria; p__Actinobacteriota; c__Actinobacteria; o__Micrococcales; f__Brevibacteriaceae; g__Brevibacterium; s__Brevibacterium_senegalense
OTU_797	0	0	0	0	0	0	0	0	0	0	0	0	0	0	0	0	0	0	0	3.54799e-05	3.54799e-05	0	0	0	0	0	0	0	0	0	0	0	0	0	0	0	0	0	0	0	k__Bacteria; p__Actinobacteriota; c__Actinobacteria; o__Bifidobacteriales; f__Bifidobacteriaceae; g__Bifidobacterium; s__Bifidobacterium_pseudocatenulatum_IPLA36007
OTU_798	0	0	0	0	0	0	0	0	0	0	0	0	0	0	0	0	0	0	0	0	0	0	0	0.00010644	0	0	0	0	0	0	0	0	0	0	0	3.54799e-05	0	0	0	0	k__Bacteria; p__Actinobacteriota; c__Actinobacteria; o__0319-7L14; f__uncultured_bacterium; g__unidentified; s__unidentified
OTU_799	0	0	0	0	0	0	0	0	0	0	0	0	0	0	0	0	0	0	0	0	0	0	0	7.09597e-05	0	0	0	0	0	0	0	0	0	0	0	0	0	0	0	0	k__Bacteria; p__Actinobacteriota; c__MB-A2-108; o__uncultured_bacterium; f__unidentified; g__unidentified; s__unidentified
OTU_8	0	0	3.54799e-05	3.54799e-05	0	0	0	3.54799e-05	3.54799e-05	0	0.00010644	7.09597e-05	0	0	7.09597e-05	0	0	3.54799e-05	3.54799e-05	0	0	3.54799e-05	0	0.000141919	3.54799e-05	3.54799e-05	0.00010644	0.00010644	0	0	0	7.09597e-05	0	0	3.54799e-05	3.54799e-05	0	0.00010644	3.54799e-05	0	k__unidentified; p__unidentified; c__unidentified; o__unidentified; f__unidentified; g__unidentified; s__unidentified
OTU_80	0	0	7.09597e-05	0.000177399	3.54799e-05	0	0	0	0	0	0	0.000212879	0	0	7.09597e-05	0	0	0	0	3.54799e-05	0	0	0	0	0	0	0.000283839	0.000212879	0	0	0	3.54799e-05	0	0	0	7.09597e-05	0	0	0.00010644	7.09597e-05	k__Bacteria; p__Proteobacteria; c__Gammaproteobacteria; o__Pseudomonadales; f__Moraxellaceae; g__Enhydrobacter; s__metagenome
OTU_800	0	0	0	0	0	0	0	0	0	0	0	0	0	0	0	0	0	0	0	0	0	0	0	7.09597e-05	0	0	0	0	0	0	0	0	0	0	0	0	0	0	0	0	k__Bacteria; p__Actinobacteriota; c__Actinobacteria; o__0319-7L14; f__uncultured_bacterium; g__unidentified; s__unidentified
OTU_801	0	0	0	0	0	0	0	3.54799e-05	0	0	0	0	0	0	0	0	0	0	0	0	0	0	0	0	0	0	0	0	0	0	0	0	0	0	0	0	0	0	0	0	k__Bacteria; p__Actinobacteriota; c__Actinobacteria; o__0319-7L14; f__uncultured_bacterium; g__unidentified; s__unidentified
OTU_802	0	0	0	0	7.09597e-05	0	0	0	0	0	0	0	0	0	0	0	0	0	0	0	0	0	0	0	0	0	0	0	3.54799e-05	0	0	0	0	0	0	0	0	0	0	0	k__Bacteria; p__Actinobacteriota; c__Actinobacteria; o__Micrococcales; f__Microbacteriaceae; g__Microbacterium; s__uncultured_bacterium
OTU_803	0	0	0	0	0	0	0	0	0	0	0	0	0	0	0	0	0	0	0	0	0	0	0	7.09597e-05	0	0	0	0	0	0	0	0	0	0	0	0	0	0	0	0	k__Bacteria; p__Actinobacteriota; c__Actinobacteria; o__0319-7L14; f__uncultured_bacterium; g__unidentified; s__unidentified
OTU_804	0	0	0	0	0	0	0	0	0	0	0	0	0	0	0	0	0	0	0	0	0	0	0	3.54799e-05	0	0	0	0	0	0	0	0	0	0	0	0	0	0	0	0	k__Bacteria; p__Actinobacteriota; c__Actinobacteria; o__0319-7L14; f__uncultured_actinobacterium; g__unidentified; s__unidentified
OTU_805	0	0	0	0	0	0	0	0	0	0	0	0	0	0	3.54799e-05	0	0	0	0	0	0	0.000177399	3.54799e-05	0	0	0	0	0	0	0	0	0	0	0	0	0	0	0	0	0	k__Bacteria; p__Actinobacteriota; c__Actinobacteria; o__Micrococcales; f__Brevibacteriaceae; g__Brevibacterium; s__uncultured_bacterium
OTU_806	0	0	0	0	0	0	0	0	0	3.54799e-05	0	0	0	0	0	0	0	3.54799e-05	0	0	0	0.0120632	0	0	0	0	0	0	0	0	0	0	0	0.000141919	0	0	0	0	0	0	k__Bacteria; p__Verrucomicrobiota; c__Verrucomicrobiae; o__Verrucomicrobiales; f__Akkermansiaceae; g__Akkermansia; s__gut_metagenome
OTU_807	0	0	0	0	0	0	0	3.54799e-05	0	0	0	0.000141919	0	0	0	0	0	0	0	0	0	0	0	0	0	0	0	0	0	0	0	0	0	0	0	0	0	0	0	0	k__Bacteria; p__Actinobacteriota; c__Actinobacteria; o__Micrococcales; f__Micrococcaceae; g__Rothia; s__Rothia_mucilaginosa
OTU_808	0	0	0	0	0	0	0	0	0	0	0	0	0	0	0	0	0	0	0	3.54799e-05	0	0	0	0	0	0	3.54799e-05	7.09597e-05	0	0	0	7.09597e-05	0	0	0	0	0	3.54799e-05	0	0	k__Bacteria; p__Actinobacteriota; c__Actinobacteria; o__Micrococcales; f__Micrococcaceae; g__Kocuria; s__Microbacterium_sp._KROCY2
OTU_809	0	0	0	0	0	0	0	0	3.54799e-05	0	0	0	0	0	0	0	0	0	0	0	0.00010644	0	0	0	0	0	0	0	0	0	0	0	0	0	0	0	0	0	0	0	k__Bacteria; p__Actinobacteriota; c__Actinobacteria; o__PeM15; f__uncultured_bacterium; g__unidentified; s__unidentified
OTU_81	0	0	0	0	0	0	0	0	0	0	0	0	0	0	0	0	0	0	0	0	0	7.09597e-05	0	0	3.54799e-05	0	0	0	0	0	0	0	0	0	0	0	0.000319319	0	0	0	k__Bacteria; p__Firmicutes; c__Clostridia; o__Peptococcales; f__Peptococcaceae; g__uncultured; s__uncultured_bacterium
OTU_811	0	0	0	0	0	0	0	0	0	0	0	0	0	0	0	0	0	0	0	0	0	0	0	0	0	0	0	0	0	0	0	0	0	0	0	0	0	0	0	0.00010644	k__Bacteria; p__Actinobacteriota; c__Coriobacteriia; o__Coriobacteriales; f__Atopobiaceae; g__Coriobacteriaceae_UCG-002; s__uncultured_bacterium
OTU_812	0	0	0	7.09597e-05	0	0	0	7.09597e-05	0	0	0	0.00010644	3.54799e-05	0	0.000354799	0	0	0.000354799	0	0	0	0	3.54799e-05	0.000496718	0.00010644	7.09597e-05	3.54799e-05	0	3.54799e-05	3.54799e-05	0	3.54799e-05	0	0	0	0	0	0	0	0	k__Bacteria; p__Actinobacteriota; c__Actinobacteria; o__Corynebacteriales; f__Dietziaceae; g__Dietzia; s__Dietzia_maris
OTU_813	0	0	0	0	0	0	0	3.54799e-05	7.09597e-05	0	0	0	0	0	0.000141919	0	0	0	0	0	0	0	0	3.54799e-05	0	0	0	0	0	0	0	0	0	0	0	3.54799e-05	3.54799e-05	0	3.54799e-05	0	k__Bacteria; p__Actinobacteriota; c__Actinobacteria; o__Corynebacteriales; f__Nocardiaceae; g__Rhodococcus; s__Rhodococcus_erythropolis_JCM_9804
OTU_814	0	0	0	0	0	0	0	0	0	0	3.54799e-05	0	0	0	0	0	0	0	0	0	0	0	0.000354799	0	0	0	0	3.54799e-05	0	0	0	0	0	0	0.00010644	0	0	0	0	0	k__Bacteria; p__Actinobacteriota; c__Actinobacteria; o__Bifidobacteriales; f__Bifidobacteriaceae; g__Bifidobacterium; s__Bifidobacterium_longum
OTU_815	0	0	0.000177399	3.54799e-05	0	0	0	0	0	0	0	0	0	0	0	0	0	7.09597e-05	7.09597e-05	0	0	0	0	7.09597e-05	0	0	0.000141919	7.09597e-05	0	0	0	0	0	0	0	0	0	0	0	0	k__Bacteria; p__Actinobacteriota; c__Actinobacteria; o__Micrococcales; f__Micrococcaceae; g__Micrococcus; s__Micrococcus_luteus_SK58
OTU_816	0	0	0	0	0	0	0	0	0	0	0	0	0	0	0	0	0	0	0	0	0	0	0	0.000283839	0	0	0	0	0	0	0	0	0	0	0	0	0	0	0	0	k__Bacteria; p__Actinobacteriota; c__Actinobacteria; o__0319-7L14; f__uncultured_bacterium; g__unidentified; s__unidentified
OTU_817	0	0	0	0	0	0	0	0	3.54799e-05	0	0	0	0	0	0	0	0	0	0	0	7.09597e-05	0	0	0	0	0	0	0	0	0	0	0	3.54799e-05	0	0	0	0	0	0	0	k__Bacteria; p__Actinobacteriota; c__Actinobacteria; o__PeM15; f__metagenome; g__unidentified; s__unidentified
OTU_818	0	0	3.54799e-05	0	0	0	3.54799e-05	0	0	0	0	0	0	3.54799e-05	0	0	0	0.000177399	0	0	3.54799e-05	0	3.54799e-05	0	0	0	0	0	0	0	0	0	0	0	0	0	0	0	7.09597e-05	0	k__Bacteria; p__Actinobacteriota; c__Actinobacteria; o__Micrococcales; f__Microbacteriaceae; g__Curtobacterium; s__Curtobacterium_flaccumfaciens
OTU_819	0	0	0	0	0	3.54799e-05	0	0	0	0	0	0	0	0	0	3.54799e-05	3.54799e-05	0	0	0	0	3.54799e-05	0	0	0	0	0	0.00010644	0	0	0	0.00010644	0	0	0	0	0.000141919	0	3.54799e-05	0	k__Bacteria; p__Actinobacteriota; c__Actinobacteria; o__Micrococcales; f__Dermabacteraceae; g__Brachybacterium; s__uncultured_bacterium
OTU_82	3.54799e-05	3.54799e-05	0	0	0	0.000993436	0	0.000177399	0	0	3.54799e-05	0	0.00305127	0.000674117	0.000212879	0.000319319	0.000141919	0.00152563	3.54799e-05	0.118609	0.000177399	0.000248359	0.000141919	0.00010644	0.00149015	0.00141919	0.000532198	0.000709597	0.000709597	0.484797	3.54799e-05	0.000709597	0.000141919	0.00113536	0.000177399	0.000425758	0	0	0	0	k__Bacteria; p__Firmicutes; c__Bacilli; o__Lactobacillales; f__Streptococcaceae; g__Streptococcus; s__Streptococcus_acidominimus
OTU_820	0	0	0	0	0	0	0	0	0	0.00010644	0	0	0	0	0	0	0	0	3.54799e-05	0	0.000248359	3.54799e-05	0	0	0	0	0	0	0	0	0	0	0.000141919	0	0	0	0	0	0	0	k__Bacteria; p__Actinobacteriota; c__Actinobacteria; o__Micrococcales; f__Intrasporangiaceae; g__Tetrasphaera; s__metagenome
OTU_821	0	0	0	0	0	0	0	0	0	0	0	0	0	0	0	0	0	0	0	0	0.000141919	0	0	0	0	0	7.09597e-05	0	0	0	0	0	0	0	0	0	0	0	0	0	k__Bacteria; p__Actinobacteriota; c__Actinobacteria; o__Corynebacteriales; f__Mycobacteriaceae; g__Mycobacterium; s__Mycobacterium_abscessus_subsp._bolletii
OTU_822	0	0	0	0	0	0	0	0	0	0	0	0	0	0	0	0	0	0	0	0	3.54799e-05	0	0	0	0	0	0	0	0	0	0	0	0	0	0	0	0	0	0	0	k__Bacteria; p__Actinobacteriota; c__Actinobacteria; o__Frankiales; f__Sporichthyaceae; g__hgcI_clade; s__uncultured_bacterium
OTU_823	0	0	0	0	0	0	0	0	0	0	0	0	0	0	0	0	0	0	0	0	3.54799e-05	0	0	0	0	0	0	0	0	0	0	0	0	0	0	0	0	0	0	0	k__Bacteria; p__Patescibacteria; c__Parcubacteria; o__Candidatus_Staskawiczbacteria; f__uncultured_soil_bacterium; g__unidentified; s__unidentified
OTU_824	0	0	0	0	0	0	0	0	0	0	0	0	0	0	0	0	0	0	0	0	0	0	0	0	0	0	0	0	0	0	0	0.000141919	0	0	0	0	0	0	0	0	k__Bacteria; p__Actinobacteriota; c__Actinobacteria; o__Corynebacteriales; f__Dietziaceae; g__Dietzia; s__uncultured_bacterium
OTU_825	0	0	0	0	0	0	0	0	0	0	0	0	0	0	0	0	0	0	0	0	0	0	0	0	0	0	0	0	0	0	0	0	0	0	0	0	3.54799e-05	0	0	0	k__Bacteria; p__Actinobacteriota; c__Actinobacteria; o__Propionibacteriales; f__Nocardioidaceae; g__Nocardioides; s__uncultured_bacterium
OTU_827	0	0	0	0	0	0	0	0	0	0	0	0	0	0	0	0	0	0	0	0	0	0	3.54799e-05	0	0	0	0	0	0	0	0	0	0	0	0	0	0	0	7.09597e-05	0	k__Bacteria; p__Actinobacteriota; c__Actinobacteria; o__Propionibacteriales; f__Nocardioidaceae; g__Aeromicrobium; s__Aeromicrobium_sp._Es15
OTU_828	0	0	0	0	0	3.54799e-05	0	0	0	0	0	0	0	0	0	0	3.54799e-05	0	0	0	0	0	0	0	0	0	0	0	7.09597e-05	0	0	0	0	0	0	0	0	0	0	0	k__Bacteria; p__Actinobacteriota; c__MB-A2-108; o__uncultured_bacterium; f__unidentified; g__unidentified; s__unidentified
OTU_829	0	0	0	0	0	0	0	0	0	0	0	0	0	0	0	0	0	0	0	0	0	0	0	3.54799e-05	0	0	0	0	0	0	0	0	0	0	0	0	0	0	0	0	k__Bacteria; p__Actinobacteriota; c__Actinobacteria; o__Micromonosporales; f__Micromonosporaceae; g__Actinoplanes; s__uncultured_bacterium
OTU_83	0	0	3.54799e-05	0	0	0	0	7.09597e-05	7.09597e-05	0	0	0	0	0	0.000319319	0.000638638	0	0	0	0	0	7.09597e-05	0	0	0	3.54799e-05	0.00010644	3.54799e-05	0	0	0	3.54799e-05	0	0	0	0	0.00010644	0	0	0	k__Bacteria; p__Firmicutes; c__Bacilli; o__Bacillales; f__Bacillaceae; g__uncultured; s__uncultured_bacterium
OTU_830	0	0	0	0	0	0	0	0	0	0	0	0	0	0	0	0	0	0	0	0	0	0	0	3.54799e-05	0	0	0	0	0	0	0	0	0	0	0	0	0	0	0	0	k__Bacteria; p__Actinobacteriota; c__Actinobacteria; o__Frankiales; f__Sporichthyaceae; g__hgcI_clade; s__metagenome
OTU_831	0	0	0	0	0	0	0	0	0	0	0	0	0	0	0	0	0	0	0	0	0	0	0	7.09597e-05	0	0	0	0	0	0	0	0	0	0	0	0	0	0	0	0	k__Bacteria; p__Patescibacteria; c__Parcubacteria; o__Candidatus_Giovannonibacteria; f__uncultured_bacterium; g__unidentified; s__unidentified
OTU_832	0	0	0	0	0	0	0	0	0	0	0	3.54799e-05	0	0	0	0	0	0	0	0	0	0	0	3.54799e-05	0	0	0	0	0	0	0	0	0	0	0	0	0	0	0	0	k__Bacteria; p__Actinobacteriota; c__Actinobacteria; o__0319-7L14; f__uncultured_bacterium; g__unidentified; s__unidentified
OTU_833	0	0	0	0	0	0	0	0	0	0	0	0	0	0	0	0	0	0	0	0	0	0	0	3.54799e-05	0	0	0	0	0	0	0	0	0	0	0	0	0	0	0	0	k__Bacteria; p__Actinobacteriota; c__MB-A2-108; o__uncultured_bacterium; f__unidentified; g__unidentified; s__unidentified
OTU_834	0	0	0	0	0	0	0	0	0	3.54799e-05	0	0	0	0	0	0	0	0	0	0	0.000141919	0	0	0	0	0	0	3.54799e-05	0	0	0	0	0	0	0	0	0	0	0	0	k__Bacteria; p__Actinobacteriota; c__Actinobacteria; o__Micrococcales; f__Intrasporangiaceae; g__Ornithinibacter; s__metagenome
OTU_835	0	0	0	0	0	0	0	0	0	0	0	0	0	0	0	0	0	3.54799e-05	0	0	0	0	0	0	0	0	0	0	0	0	0	0	0	0	0	0	0	0	0	0	k__Bacteria; p__Actinobacteriota; c__Actinobacteria; o__Corynebacteriales; f__Nocardiaceae; g__Rhodococcus; s__Rhodococcus_fascians
OTU_837	0	0	0	0	0	0	0	0	0	0	0	0	0	0	3.54799e-05	0	0	0	0	0	0	0	0	0	0	0	0	3.54799e-05	0	0	0	0	3.54799e-05	0	0	0	0	0	0	0	k__Bacteria; p__Actinobacteriota; c__Actinobacteria; o__Corynebacteriales; f__Corynebacteriaceae; g__Lawsonella; s__unidentified_marine_bacterioplankton
OTU_838	7.09597e-05	0	0	0	0	0	0	0	0	0	0	0	0	0	0	0	0	0	0	0	0	3.54799e-05	0	0	3.54799e-05	0	0	0	0	0	0	0	0	0	0	0	0.00127728	0	0	0	k__Bacteria; p__Firmicutes; c__Clostridia; o__Clostridia_vadinBB60_group; f__uncultured_bacterium; g__unidentified; s__unidentified
OTU_839	0	0	3.54799e-05	0	0	0	0	0	0	0	0	0	0	0	7.09597e-05	0	0	0	0	0	0	0	0	0	0	0	7.09597e-05	0	0	0	0	0	0	0	0	0	0	0	0	0	k__Bacteria; p__Patescibacteria; c__Parcubacteria; o__Candidatus_Kaiserbacteria; f__metagenome; g__unidentified; s__unidentified
OTU_84	0	0	0	0	0	0	0	0	0	0	0.000141919	3.54799e-05	0	0	0.00010644	3.54799e-05	0	0	0	0	0	0	0	0	0	0	0	3.54799e-05	0	0	0	0	0	0	0	0	0	0	0	0	k__Bacteria; p__Proteobacteria; c__Gammaproteobacteria; o__Pseudomonadales; f__Moraxellaceae; g__Acinetobacter; s__Acinetobacter_sp._MII
OTU_840	0	0	0	0	0	0	0	0	0	3.54799e-05	0	0	0	0	0	0	0	0	0	0	0.00010644	0	0	0	0	0	0	0	0	0	0	0	0	0	0	0	0	0	0	0	k__Bacteria; p__Patescibacteria; c__Parcubacteria; o__Candidatus_Moranbacteria; f__uncultured_bacterium; g__unidentified; s__unidentified
OTU_841	0	0	0	0	0	0	0	0	0	3.54799e-05	0	0	0	0	0	0	0	0	0	0	0	0	0	0	0	0	0	0	0	0	0	0	0	0	0	0	0	0	0	0	k__Bacteria; p__Patescibacteria; c__Parcubacteria; o__Candidatus_Moranbacteria; f__uncultured_bacterium; g__unidentified; s__unidentified
OTU_842	0	0	0	0	0	0	0	0	0	0	0	0	0	0	0	0	0	0	0	0	3.54799e-05	0	0	0	0	0	0	0	0	0	0	0	3.54799e-05	0	0	0	0	0	0	0	k__Bacteria; p__Actinobacteriota; c__Actinobacteria; o__Frankiales; f__uncultured_bacterium; g__unidentified; s__unidentified
OTU_844	0.000141919	0	0	0	0	0	0	0	0	0	0	0	0	0	0	0	0	0	0	0	0	3.54799e-05	0	0	0	0	0	0	3.54799e-05	0	0	0	0	0	0	0	0	0	0	0	k__Bacteria; p__Firmicutes; c__Clostridia; o__Clostridia_vadinBB60_group; f__uncultured_bacterium; g__unidentified; s__unidentified
OTU_845	0	0	0	0	0	0	0	0	0	0	0	0	0	0	0	0	0	0	0	0	3.54799e-05	0	0	0	0	0	0	0	0	0	0	0	0	0	0	0	0	0	0	0	k__Bacteria; p__Firmicutes; c__Clostridia; o__Eubacteriales; f__Eubacteriaceae; g__uncultured; s__uncultured_bacterium
OTU_846	0	0	0	0	0	0	0	0	0	0	0	0	0	0	0	0	0	0	0	0	3.54799e-05	0	0	0	0	0	0	0	0	0	0	0	0	0	0	0	0	0	0	0	k__Bacteria; p__Patescibacteria; c__Parcubacteria; o__Candidatus_Nomurabacteria; f__uncultured_bacterium; g__unidentified; s__unidentified
OTU_848	0	0	7.09597e-05	0	0	0	0	0	0	0	0	0	0	0	0	0	0	0	0	0	0	0	0	0	0	0	0	0	0	0	0	0	0	0	0	0	0	0	0	0	k__Bacteria; p__Patescibacteria; c__Parcubacteria; o__Candidatus_Kaiserbacteria; f__metagenome; g__unidentified; s__unidentified
OTU_849	0	0	3.54799e-05	0	0	3.54799e-05	0	0	0	0	0	0	0	0	0	0	0	0	0	0	0	0	0	0	0	0	0	0	0	0	0	0	0	0	0	0	0	0	0	0	k__Bacteria; p__Cyanobacteria; c__Cyanobacteriia; o__Chloroplast; f__uncultured_marine_eukaryote; g__unidentified; s__unidentified
OTU_85	0	0	0.000141919	0.00010644	0	0	0	0	0	0	0	0.00010644	0	7.09597e-05	0.000354799	0.000177399	0	0.000354799	0	7.09597e-05	3.54799e-05	0	0	0.000212879	0	3.54799e-05	0	0.000638638	0.00010644	3.54799e-05	0	3.54799e-05	0	0	0	0	0	0.000141919	3.54799e-05	0.000532198	k__Bacteria; p__Proteobacteria; c__Gammaproteobacteria; o__Pseudomonadales; f__Moraxellaceae; g__Acinetobacter; s__metagenome
OTU_850	0.0131985	7.09597e-05	3.54799e-05	0	0	0.00010644	0	3.54799e-05	3.54799e-05	0	0	0	0.00010644	0	0	0	0	0	0	0	0	0.000390279	0	0	0.000248359	0	0	0	0.00010644	0	0	0.000283839	0	0	0	0	0.00127728	0	3.54799e-05	0	k__Bacteria; p__Firmicutes; c__Clostridia; o__Lachnospirales; f__Lachnospiraceae; g__Lachnospiraceae_NK4A136_group; s__uncultured_bacterium
OTU_851	0.0104311	0.00010644	0	0	0	0	0	7.09597e-05	0	0	0	0	0.000141919	0	0	0	0	0	0	3.54799e-05	0	3.54799e-05	0	0	0.00010644	0	0	0	0	0	0	0.000425758	0	0	0	0	0.00262551	0	0.000532198	0	k__Bacteria; p__Firmicutes; c__Clostridia; o__Lachnospirales; f__Lachnospiraceae; g__uncultured; s__uncultured_bacterium
OTU_852	0.00305127	3.54799e-05	3.54799e-05	0	0	0	3.54799e-05	0	0	0	0	0	3.54799e-05	0	0	0	0	0	0	0	0	0	0	0	7.09597e-05	3.54799e-05	0	0	0	0	0	0.00010644	0	0	0	0	0.00209331	3.54799e-05	0.000354799	3.54799e-05	k__Bacteria; p__Firmicutes; c__Clostridia; o__Lachnospirales; f__Lachnospiraceae; g__Roseburia; s__uncultured_bacterium
OTU_853	0.00709597	7.09597e-05	0	0	3.54799e-05	7.09597e-05	0	3.54799e-05	3.54799e-05	0	3.54799e-05	0	0.000141919	0	0	0	0	0	0	0	0	0.00195139	0	0	0.00010644	0	0	0	3.54799e-05	0	0	0.000425758	0	0	0	0	0.00219975	0	0.000141919	0	k__Bacteria; p__Firmicutes; c__Clostridia; o__Oscillospirales; f__Oscillospiraceae; g__Colidextribacter; s__uncultured_bacterium
OTU_854	0.00163207	0	0	7.09597e-05	0	0	0	0	0	0	0	0	0	0	0	0	0	0	0	0	0	0.000461238	0	0	7.09597e-05	0	0	0	0	0	0	0.000212879	0	3.54799e-05	0	0	0.000603158	0	0.000141919	0	k__Bacteria; p__Firmicutes; c__Clostridia; o__Lachnospirales; f__Lachnospiraceae; g__Tuzzerella; s__uncultured_bacterium
OTU_855	0.00386731	0	0	0	0	0	0	0	0	0	3.54799e-05	0	7.09597e-05	3.54799e-05	0	0	0	0	0	0	0	0.000851517	0	0	0.000141919	0	0	0	0	0	0	0.000212879	0	0	0	0	0.00237715	0	0.000354799	0	k__Bacteria; p__Firmicutes; c__Clostridia; o__Oscillospirales; f__Oscillospiraceae; g__uncultured; s__uncultured_bacterium
OTU_856	0.000177399	0	0	0	0	0	0	0	3.54799e-05	0	0	0	3.54799e-05	0	0	3.54799e-05	0	0	0	0	0	0.000532198	0	0	0	0	0	0	0	0	0	7.09597e-05	0	0	0	0	0.000851517	0	3.54799e-05	0	k__Bacteria; p__Firmicutes; c__Clostridia; o__Oscillospirales; f__Oscillospiraceae; g__uncultured; s__uncultured_bacterium
OTU_857	0.00170303	0	0	0	0	0	0	0	0	0	0	0	7.09597e-05	0	0	0	0	0	0	0	0	0.000957956	0	0	0	0	0	0	0	0	0	3.54799e-05	0	3.54799e-05	0	0	0.000319319	0	0	0	k__Bacteria; p__Firmicutes; c__Clostridia; o__Oscillospirales; f__Oscillospiraceae; g__uncultured; s__uncultured_bacterium
OTU_858	0.00163207	0	0	0	0	0	0	0	0	0	0	0	0	0	0	0	0	0	0	0	0	0	0	0	0	0	0	0	3.54799e-05	0	0	3.54799e-05	0	0	0	0	3.54799e-05	0	0	0.00010644	k__Bacteria; p__Firmicutes; c__Clostridia; o__Lachnospirales; f__Lachnospiraceae; g__Lachnospiraceae_NK4A136_group; s__uncultured_bacterium
OTU_859	0.000425758	0	0	0	0	0	0	0	0	0	0	0	0	0	0	0	0	0	0	7.09597e-05	0	0.000177399	0	0	0	0	0	0	0	0	0	3.54799e-05	0	0	0	0	0.000709597	0	0	0	k__Bacteria; p__Firmicutes; c__Clostridia; o__Oscillospirales; f__Oscillospiraceae; g__Colidextribacter; s__uncultured_bacterium
OTU_86	0	0	0	3.54799e-05	7.09597e-05	0.00010644	0	3.54799e-05	0	0	7.09597e-05	0	0	3.54799e-05	0	0	3.54799e-05	3.54799e-05	7.09597e-05	0	0	0	3.54799e-05	3.54799e-05	3.54799e-05	3.54799e-05	0	7.09597e-05	3.54799e-05	0.00010644	0	3.54799e-05	0	0	0	0	0	0	0	0	k__Bacteria; p__Proteobacteria; c__Gammaproteobacteria; o__Pseudomonadales; f__Moraxellaceae; g__Acinetobacter; s__Acinetobacter_guillouiae_CIP_63.46
OTU_860	0.000141919	0	0	0	0	0	0	0	0	0	0	0	3.54799e-05	0	0	0	0	0	0	0	0	0.000319319	0	0	0	0	0	0	0	0	0	0	0	0	0	0	0.000283839	0	0	0	k__Bacteria; p__Firmicutes; c__Clostridia; o__Oscillospirales; f__Butyricicoccaceae; g__UCG-009; s__uncultured_bacterium
OTU_861	0.00010644	0	0	0	0	0	0	0	0	0	0	0	0	0	0	0	0	0	0	3.54799e-05	0	7.09597e-05	0	0	0	0	0	0	0	0	0	0.000212879	0	3.54799e-05	0	0	0.000141919	0	0	0	k__Bacteria; p__Firmicutes; c__Clostridia; o__Oscillospirales; f__Oscillospiraceae; g__NK4A214_group; s__uncultured_bacterium
OTU_862	0.000283839	0	0	0	0	0	0	0	0	0	0	0	0	0	0	0	0	0	0	0	0	0	0	0	0	0	0	0	0	0	0	0.000141919	0	0	0	0	0.000248359	0	0	0	k__Bacteria; p__Firmicutes; c__Clostridia; o__Oscillospirales; f__UCG-010; g__uncultured_bacterium; s__unidentified
OTU_863	0.000319319	0	0	0	0	0	0	0	0	0	0	0	0	0	0	0	0	0	0	0	0	0	0	0	0	0	0	0	0	0	0	0	0	0	0	0	0.000212879	0	0	0	k__Bacteria; p__Firmicutes; c__Clostridia; o__Oscillospirales; f__Oscillospiraceae; g__UCG-005; s__uncultured_bacterium
OTU_864	0.000638638	0	0	0	0	0	0	0	0	0	0	0	3.54799e-05	0	0	0	0	0	0	0	0	0.000212879	0	0	0	0	3.54799e-05	0	0	0	0	0.000248359	0	0	0	0	0.000461238	0	0.000248359	0	k__Bacteria; p__Firmicutes; c__Clostridia; o__Lachnospirales; f__Lachnospiraceae; g__ASF356; s__uncultured_bacterium
OTU_865	0	0	0	0	0	0	0	0	0	0	0	0	0	0	0	0	0	0	0	0	0	0	0	0	0	0	0	0	0	0	0	0	0	0	0	0	0.000319319	0	0	0	k__Bacteria; p__Firmicutes; c__Clostridia; o__Clostridia_vadinBB60_group; f__uncultured_bacterium; g__unidentified; s__unidentified
OTU_866	0.000496718	0	0	0	0	0	0	0	0	0	0	0	0	0	0	0	0	0	0	0	0	0.00010644	0	0	7.09597e-05	0	0	0	0	0	0	3.54799e-05	0	0	0	0	0.000141919	0	0.000212879	0	k__Bacteria; p__Firmicutes; c__Clostridia; o__Oscillospirales; f__Oscillospiraceae; g__uncultured; s__uncultured_bacterium
OTU_867	0	0	0	0	0	0	0	0	0	0	0.000390279	0	0	0	0	0	0	0	0	0	0	0	3.54799e-05	0	0	0	0	0	0	0	0	0	0	0	0	0	0	0	0	0	k__Bacteria; p__Firmicutes; c__Clostridia; o__Clostridia_vadinBB60_group; f__uncultured_bacterium; g__unidentified; s__unidentified
OTU_868	3.54799e-05	0	0	0	0	0	0	0	0	0	0	0	0	0	0	0	0	0	0	0	0	0	0	0	3.54799e-05	0	0	0	0	0	0	3.54799e-05	0	0	0	0	0	3.54799e-05	0	0	k__Bacteria; p__Firmicutes; c__Clostridia; o__Lachnospirales; f__Lachnospiraceae; g__uncultured; s__uncultured_bacterium
OTU_869	0	0	0	0	0	0	0	0	0	0	0	0	0	0	0	0	0	0	0	0	0.000248359	0	0	0	0	0	0	0	0	0	0	0	0	0	0	0	0	0	0	0	k__Bacteria; p__Verrucomicrobiota; c__Verrucomicrobiae; o__Chthoniobacterales; f__Terrimicrobiaceae; g__Terrimicrobium; s__uncultured_Verrucomicrobia_bacterium
OTU_87	0	0.000603158	0.000283839	0.00010644	0	0	0	3.54799e-05	0.00166755	0	3.54799e-05	3.54799e-05	0.000709597	0.000816037	0.00010644	0.00010644	7.09597e-05	0	7.09597e-05	3.54799e-05	7.09597e-05	0.000354799	0.000141919	0	0	0.0310094	7.09597e-05	0.00408018	0.000212879	0.0012418	0	0.00109988	7.09597e-05	0.000141919	3.54799e-05	0	0	0.00010644	7.09597e-05	7.09597e-05	k__Bacteria; p__Firmicutes; c__Bacilli; o__Lactobacillales; f__Enterococcaceae; g__Enterococcus; s__Enterococcus_malodoratus_ATCC_43197
OTU_870	0.000141919	0	0	0	0	0	0	0	0	0	0	0	0	0	0	0	0	0	0	0	0	0.000177399	0	0	0	0	0	0	0	0	0	0	0	0	0	0	0	0	0	0	k__Bacteria; p__Firmicutes; c__Clostridia; o__Oscillospirales; f__Oscillospiraceae; g__UCG-005; s__uncultured_bacterium
OTU_871	0	0	0	0	0	0	0	0	0	0	0	0	0	0	0	0	0	0	0	0	0	3.54799e-05	0	0	0	0	0	0	0	0	0	0	0	0	0	0	0	3.54799e-05	0	0	k__Bacteria; p__Firmicutes; c__Clostridia; o__Oscillospirales; f__Oscillospiraceae; g__UCG-005; s__uncultured_bacterium
OTU_872	0.000141919	0	0	0	0	0	0	0	0	0	0	0	0	0	0	0	0	0	0	0	0	0	0	0	0	0	0	0	0	0	0	0	0	0	0	0	0	0	0	0	k__Bacteria; p__Firmicutes; c__Clostridia; o__Clostridia_vadinBB60_group; f__uncultured_bacterium; g__unidentified; s__unidentified
OTU_873	7.09597e-05	0	0	0	0	0	0	0	0	0	0	0	0	0	0	0	0	0	0	0	0	0	0	0	0	0	0	0	0	0	0	0.00010644	0	0	0	0	0.00010644	0	0	0	k__Bacteria; p__Firmicutes; c__Clostridia; o__Oscillospirales; f__Oscillospiraceae; g__Colidextribacter; s__uncultured_bacterium
OTU_874	0	0	0	0	0	0	0	0	0	0	0	0	0	0	0	0	0	0	0	0	0	0.00010644	0	0	0	0	0	0	0	0	0	0	0	0	0	0	0.00010644	0	0	0	k__Bacteria; p__Firmicutes; c__Clostridia; o__Oscillospirales; f__Oscillospiraceae; g__Intestinimonas; s__uncultured_Firmicutes_bacterium
OTU_875	0.000212879	0	0	0	0	0	0	0	0	0	0	0	0	0	0	0	0	0	0	0	0	0	0	0	0	0	0	0	0	0	0	0	0	0	0	0	0	0	0	0	k__Bacteria; p__Firmicutes; c__Clostridia; o__Oscillospirales; f__Ruminococcaceae; g__uncultured; s__uncultured_bacterium
OTU_876	0	0	0	0	0	0	0	0	0	0	0	0	0	0	0	0	0	0	0	0	0.00010644	0	0	0	0	0	0	0	0	0	0	0	0	0	0	0	0	0	0	0	k__Bacteria; p__Patescibacteria; c__Parcubacteria; o__Candidatus_Liptonbacteria; f__Candidatus_Liptonbacteria_bacterium_RIFCSPHIGHO2_12_FULL_60_13; g__unidentified; s__unidentified
OTU_877	0	0	0	0	0	0	0	0	0	0	0	0	0	0	0	0	0	0	0	0	0	0.000922476	0	0	0	0	0	0	0	0	0	0	0	0	0	0	0	0	0	0	k__Bacteria; p__Firmicutes; c__Clostridia; o__Clostridia_vadinBB60_group; f__uncultured_bacterium; g__unidentified; s__unidentified
OTU_878	0	0	0	0	0	0	0	0	0	0	0	0	0	0	0	0	0	0	0	0	0	0.000177399	0	0	0	0	0	0	0	0	0	0	0	0	0	0	0	0	0	0	k__Bacteria; p__Firmicutes; c__Clostridia; o__Clostridia_vadinBB60_group; f__uncultured_bacterium; g__unidentified; s__unidentified
OTU_879	0.00010644	0	0	0	0	0	0	0	0	0	0	0	0	0	0	0	0	0	0	0	0	0	0	0	0	0	0	0	0	0	0	0	0	0	0	0	0	0	0	0	k__Bacteria; p__Firmicutes; c__Clostridia; o__Clostridia_vadinBB60_group; f__uncultured_bacterium; g__unidentified; s__unidentified
OTU_88	0	0	0	0	0	0	0	0	3.54799e-05	0	0	0	0	0	0.000177399	0.000212879	0	0	0	0	0	0	3.54799e-05	0	0	0	0	0	0	0	0	0.00010644	0	0	0	0	3.54799e-05	0	0	0	k__Bacteria; p__Firmicutes; c__Bacilli; o__Bacillales; f__Bacillaceae; g__Pseudogracilibacillus; s__Pseudogracilibacillus_auburnensis
OTU_880	0.00010644	0	0	0	0	0	0	0	0	0	0	0	0	0	0	0	0	0	0	0	0	0	0	0	0	0	0	0	0	0	0	0	0	0	0	0	0	0	0	0	k__Bacteria; p__Firmicutes; c__Clostridia; o__Clostridia_vadinBB60_group; f__uncultured_bacterium; g__unidentified; s__unidentified
OTU_881	0	0	0	0	0	0	0	0	0	0	0	0	0	0	0	0	0	0	0	0	0	3.54799e-05	0	0	0	0	0	0	0	0	0	0	0	0	0	0	7.09597e-05	0	0	0	k__Bacteria; p__Firmicutes; c__Clostridia; o__Oscillospirales; f__UCG-010; g__uncultured_bacterium; s__unidentified
OTU_882	0.000141919	0	0	0	0	0	0	0	0	0	0	0	0	0	0	0	0	0	0	0	0	3.54799e-05	0	0	0	0	0	0	0	0	0	0	0	0	0	0	0.000177399	0	0	0	k__Bacteria; p__Firmicutes; c__Clostridia; o__Oscillospirales; f__Oscillospiraceae; g__uncultured; s__uncultured_bacterium
OTU_884	0	0	0	0	0	0	0	0	0	0	0	0	0	0	0	0	0	0	0	0	3.54799e-05	0	0	0	0	0	0	0	0	0	0	0	0	0	0	0	0	0	0	0	k__Bacteria; p__Patescibacteria; c__Parcubacteria; o__Candidatus_Kaiserbacteria; f__groundwater_metagenome; g__unidentified; s__unidentified
OTU_885	3.54799e-05	0	0	0	0	0	0	0	0	0	0	0	0	0	0	0	0	0	0	0	0	0	0	0	0	0	0	0	0	0	0	7.09597e-05	0	0	0	0	3.54799e-05	0	0	0	k__Bacteria; p__Firmicutes; c__Clostridia; o__Clostridia_UCG-014; f__uncultured_bacterium; g__unidentified; s__unidentified
OTU_886	0	0	0	0	0	0	0	0	0	0	0	0	0	0	0	0	0	0	0	0	0	0	0	0	0	0	0	0	0	0	0	0	0	0	0	0	3.54799e-05	0	0	0	k__Bacteria; p__SAR324_clade_Marine_group_B; c__uncultured_bacterium; o__unidentified; f__unidentified; g__unidentified; s__unidentified
OTU_887	0.00010644	0	0	0	0	0	0	0	0	0	0	0	0	0	0	0	0	0	0	0	0	0	0	0	0	0	0	0	0	0	0	0	0	0	0	0	3.54799e-05	0	0	0	k__Bacteria; p__Firmicutes; c__Clostridia; o__Lachnospirales; f__Lachnospiraceae; g__Roseburia; s__uncultured_bacterium
OTU_888	0.000212879	0	0	0	0	0	0	0	0	0	0	0	0	0	0	0	0	0	0	0	0	0	0	0	0	0	0	0	0	0	0	0	0	0	0	0	0	0	3.54799e-05	0	k__Bacteria; p__Firmicutes; c__Clostridia; o__Clostridia_vadinBB60_group; f__uncultured_bacterium; g__unidentified; s__unidentified
OTU_889	7.09597e-05	0	0	0	0	0	0	0	0	0	0	0	0	0	0	0	0	0	0	0	0	0	0	0	0	0	0	0	0	0	0	0	0	0	0	0	0	0	0	0	k__Bacteria; p__Firmicutes; c__Clostridia; o__Lachnospirales; f__Lachnospiraceae; g__Tyzzerella; s__uncultured_bacterium
OTU_89	0	0	0	0	0	0	0	0	0	3.54799e-05	0	0	0	0	0	0	0	0	0	0	0.00010644	0	0	0	0	0	0	0	0	0	0	0	7.09597e-05	0	0	0	0	0	0	0	k__Bacteria; p__Acidobacteriota; c__Holophagae; o__Subgroup_7; f__uncultured_soil_bacterium; g__unidentified; s__unidentified
OTU_890	7.09597e-05	0	0	0	0	0	0	0	0	0	0	0	0	0	0	0	0	0	0	0	0	0	0	0	0	0	0	0	0	0	0	0	0	0	0	0	0	0	0	0	k__Bacteria; p__Firmicutes; c__Clostridia; o__Clostridia_vadinBB60_group; f__uncultured_bacterium; g__unidentified; s__unidentified
OTU_891	0	0	0	0	0	0	0	0	0	0	0	0	0	0	0	0	0	0	0	7.09597e-05	0	0	0	0	0	0	0	0	0	0	0	0	0	0	0	0	0	0	0	0	k__Bacteria; p__Firmicutes; c__Clostridia; o__Oscillospirales; f__Oscillospiraceae; g__UCG-005; s__uncultured_bacterium
OTU_893	0	0	0	0	0	0	0	0	0	0	0	0	0	0	0	0	0	0	0	0	3.54799e-05	0	0	0	0	0	0	0	0	0	0	0	0	0	0	0	0	0	0	0	k__Bacteria; p__Fusobacteriota; c__Fusobacteriia; o__Fusobacteriales; f__Leptotrichiaceae; g__Leptotrichia; s__metagenome
OTU_896	0	0	0	0	0	0	0	0	0	0	0	0	0	0	0	0	0	0	0	0	3.54799e-05	0	0	0	0	0	0	0	0	0	0	0	0	0	0	0	0	0	0	0	k__Bacteria; p__Bdellovibrionota; c__Bdellovibrionia; o__Bdellovibrionales; f__Bdellovibrionaceae; g__Bdellovibrio; s__uncultured_bacterium
OTU_897	0	0	0	0	0	0	0	0	0	0	0	0	0	0	0	0	0	0	0	0	7.09597e-05	0	0	0	0	0	0	0	0	0	0	0	0	0	0	0	0	0	0	0	k__Bacteria; p__SAR324_clade_Marine_group_B; c__uncultured_bacterium; o__unidentified; f__unidentified; g__unidentified; s__unidentified
OTU_898	0	0	0	0	0	0	0	3.54799e-05	0	0	0	0	0	0	0	0	0	0	0	0	0	0	0	0	0	0	0	0	0	0	0	3.54799e-05	0	0	0	0	0	0	0	0	k__Bacteria; p__Firmicutes; c__Clostridia; o__Oscillospirales; f__Oscillospiraceae; g__Flavonifractor; s__human_gut_metagenome
OTU_899	3.54799e-05	0	0	0	0	0	0	0	0	0	0	0	0	0	0	0	0	0	0	0	0	3.54799e-05	0	0	0	0	0	0	0	0	0	0	0	0	0	0	0	0	0	0	k__Bacteria; p__Firmicutes; c__Clostridia; o__Oscillospirales; f__Oscillospiraceae; g__uncultured; s__uncultured_bacterium
OTU_9	3.54799e-05	0	7.09597e-05	0	0	0	3.54799e-05	0	0.000319319	0	0.000141919	0	3.54799e-05	0	3.54799e-05	0	3.54799e-05	0	0.00010644	0	0	0	7.09597e-05	7.09597e-05	7.09597e-05	3.54799e-05	3.54799e-05	7.09597e-05	0.000141919	0.00010644	3.54799e-05	0	0.000177399	0	0.000283839	0	0	0	3.54799e-05	3.54799e-05	k__unidentified; p__unidentified; c__unidentified; o__unidentified; f__unidentified; g__unidentified; s__unidentified
OTU_90	0	0	0	0	0	0	0	0	0	0	0	0	0	0	0	0	0	0	0	0	7.09597e-05	0	0	0	0	0	0	0	0	0	0	0	0	0	0	0	0	0	0	0	k__Bacteria; p__Myxococcota; c__Polyangia; o__mle1-27; f__uncultured_delta_proteobacterium; g__unidentified; s__unidentified
OTU_900	3.54799e-05	0	0	0	0	0	0	0	0	0	0	0	0	0	0	0	0	0	0	0	0	0	0	0	0	0	0	0	0	0	0	0	0	0	0	0	0	0	0	0	k__Bacteria; p__Firmicutes; c__Clostridia; o__Clostridia_vadinBB60_group; f__uncultured_bacterium; g__unidentified; s__unidentified
OTU_901	0	0	0	0	0	0	0	0	0	0	0	0	0	0	0	0	0	0	0	0	0	0	0	0	0	0	0	0	0	0	0	0	0	0	0	0	3.54799e-05	0	0	0	k__Bacteria; p__Firmicutes; c__Clostridia; o__Christensenellales; f__Christensenellaceae; g__uncultured; s__uncultured_bacterium
OTU_902	0.000532198	0	0	0	0	0	0	0	0	0	0	0	0	0	0	0	0	0	0	3.54799e-05	0	0.000390279	0	0	7.09597e-05	0	0	0	0	0	0	0.000461238	0	0	0	0	0.0012418	0	0	0	k__Bacteria; p__Firmicutes; c__Clostridia; o__Oscillospirales; f__Oscillospiraceae; g__uncultured; s__uncultured_bacterium
OTU_903	3.54799e-05	0	0	0	0	0	0	0	0	0	0	0	0	0	0	0	0	0	0	0	0	0	0	0	0	0	0	0	0	0	0	0	0	0	0	0	0	0	0	0	k__Bacteria; p__Firmicutes; c__Clostridia; o__Monoglobales; f__Monoglobaceae; g__Monoglobus; s__uncultured_bacterium
OTU_904	0.000248359	0	0	0	0	0	0	0	0	0	0	0	0	0	0	0	0	3.54799e-05	0	0	0	0.00102892	0	0	0	0	0	0	0.00010644	0	0	7.09597e-05	0	0	0	0	7.09597e-05	0	0	0	k__Bacteria; p__Firmicutes; c__Clostridia; o__Lachnospirales; f__Lachnospiraceae; g__Lachnospiraceae_NK4A136_group; s__uncultured_organism
OTU_906	0	0	7.09597e-05	0	0	0	0	0	0	0	0	0	0	0	0	0	0	0	0	0	0	0	0	0	0	0	0	0	0	0	0	0	0	0	0	0	0	0	0	0	k__Bacteria; p__Chloroflexi; c__Chloroflexia; o__Thermomicrobiales; f__AKYG1722; g__uncultured_Chloroflexi_bacterium; s__unidentified
OTU_907	0	0	3.54799e-05	0	0	0	0	0	0	0	0	0	0	0	3.54799e-05	0	0	0	0	0	0	0	0	0	0	0	0	0	0	0	0	0	0	0	0	0	0	0	0	0	k__Bacteria; p__Bdellovibrionota; c__Bdellovibrionia; o__Bdellovibrionales; f__Bdellovibrionaceae; g__Bdellovibrio; s__uncultured_bacterium
OTU_909	0.00010644	0	0	0	0	0	0	0	0	0	0	0	0	0	0	0	0	0	0	0	0	7.09597e-05	0	0	0	0	0	0	0	0	0	0	0	0	0	0	0	0	0	0	k__Bacteria; p__Firmicutes; c__Clostridia; o__Lachnospirales; f__Lachnospiraceae; g__Blautia; s__uncultured_bacterium
OTU_91	0	0	0	0	0	0	0	0	0	0	0	0	0	3.54799e-05	3.54799e-05	0.000212879	0	0	0	0	0	0	0	0	0	0	0	0	0	0	0	0	0	0	0	0	0	0	0	0	k__Bacteria; p__Firmicutes; c__Bacilli; o__Bacillales; f__Bacillaceae; g__Pseudogracilibacillus; s__uncultured_bacterium
OTU_910	0.00922476	3.54799e-05	7.09597e-05	0	0	3.54799e-05	0	3.54799e-05	0	0	0	0	0.000177399	0	7.09597e-05	0	0	0	0	0	0	0.00269647	0	0	0.000141919	0	0	0	0	0	0	0.000957956	0	0	3.54799e-05	0	0.00411566	0	0.000390279	0	k__Bacteria; p__Firmicutes; c__Clostridia; o__Oscillospirales; f__Oscillospiraceae; g__uncultured; s__uncultured_bacterium
OTU_911	0	0.000212879	0	3.54799e-05	0	0.00010644	0	3.54799e-05	0	0	0	7.09597e-05	0	0.000283839	0.000141919	0	0	0	0	0	0	0	3.54799e-05	0	0	7.09597e-05	0	0.000212879	0	0	0	3.54799e-05	0	0	0	0	0	0.00237715	3.54799e-05	3.54799e-05	k__Bacteria; p__Cyanobacteria; c__Cyanobacteriia; o__Chloroplast; f__Vigna_radiata; g__unidentified; s__unidentified
OTU_912	0.00571226	0	0	0	0	0	0	0	0	0	0	0	0	0	0	0	0	0	0	0	0	0	0	0	0	0	0	0	0	0	0	0	0	0	0	0	0.000177399	0	3.54799e-05	0	k__Bacteria; p__Firmicutes; c__Clostridia; o__Lachnospirales; f__Lachnospiraceae; g__uncultured; s__uncultured_bacterium
OTU_913	0.00358347	0	0	0	0	0	0	0	0	3.54799e-05	0	0	7.09597e-05	0	0	0	0	0	0	3.54799e-05	0	0.000780557	0	0	7.09597e-05	0	0	0	0	0	0	0.000709597	0	0	0	0	0.00184495	0	0.000248359	0	k__Bacteria; p__Firmicutes; c__Clostridia; o__Oscillospirales; f__Oscillospiraceae; g__Oscillibacter; s__uncultured_bacterium
OTU_914	0.00315771	0	0	0	0	3.54799e-05	0	0	0	0	0	0	3.54799e-05	0	0	0	0	0	0	7.09597e-05	0	0.00145467	0	0	3.54799e-05	0	0	0	0	0	0	7.09597e-05	0	0	0	0	0.0012418	0	0.000319319	0	k__Bacteria; p__Firmicutes; c__Clostridia; o__Oscillospirales; f__Oscillospiraceae; g__Oscillibacter; s__uncultured_bacterium
OTU_915	0.00188043	0	0	0	0	0	0	0	0	0	0	0	0	0	0	0	0	0	0	0	0	0.000283839	0	0	3.54799e-05	0	0	0	0	0	0	3.54799e-05	0	0	0	0	0.00109988	0	3.54799e-05	0	k__Bacteria; p__Firmicutes; c__Clostridia; o__Oscillospirales; f__Oscillospiraceae; g__uncultured; s__uncultured_bacterium
OTU_916	0	0	0	0	0	0	0	0	0	0	0	0	0	0	0	0	0	0	0	7.09597e-05	0	0	0	0	0	0	0	0	0	0.000141919	0	0.00464786	0	0	0	0	0	0	0	0	k__Bacteria; p__Cyanobacteria; c__Cyanobacteriia; o__Chloroplast; f__Chamaecyparis_hodginsii; g__unidentified; s__unidentified
OTU_917	0.00305127	0	3.54799e-05	0	3.54799e-05	3.54799e-05	0	3.54799e-05	0	0	0	3.54799e-05	0	0	0	0	0	0	0	3.54799e-05	0	0.000922476	0	0	3.54799e-05	0	0	0	0	0	0	0.000212879	0	0	3.54799e-05	0	0.000567678	0	0.000177399	0	k__Bacteria; p__Firmicutes; c__Clostridia; o__Oscillospirales; f__Oscillospiraceae; g__uncultured; s__uncultured_bacterium
OTU_918	0.00102892	0	0	0	3.54799e-05	0	0	0	0	0	0	0	0	0	0	0	0	0	0	0	0	0.000532198	0	0	0	0	0	0	0.00010644	0	0	0.000177399	0	0	0	0	0.000425758	0	3.54799e-05	3.54799e-05	k__Bacteria; p__Firmicutes; c__Clostridia; o__Oscillospirales; f__Oscillospiraceae; g__uncultured; s__uncultured_bacterium
OTU_919	0	0	0	0	0	0	0	0	0	0	0	0	0	0	0	0	0	0	0	0	0	0	0	0	3.54799e-05	0	0	0	0.00010644	0	0	3.54799e-05	3.54799e-05	0	0	0	0.00109988	0	7.09597e-05	0	k__Bacteria; p__Firmicutes; c__Clostridia; o__Oscillospirales; f__UCG-010; g__uncultured_organism; s__unidentified
OTU_92	0.00120632	7.09597e-05	3.54799e-05	7.09597e-05	0.000248359	0	0.00936668	0.000496718	7.09597e-05	0	0.000177399	0	0.000496718	7.09597e-05	0	3.54799e-05	3.54799e-05	0.00117084	0	0.00113536	0.00010644	0.00656378	3.54799e-05	0	0.0271421	0.000177399	0.000141919	0.000177399	0.00656378	0.000141919	3.54799e-05	0.0422565	0.00173851	0.000319319	0	0.000283839	0.00464786	0.000816037	0.00010644	0.00141919	k__Bacteria; p__Firmicutes; c__Bacilli; o__Lactobacillales; f__Lactobacillaceae; g__Lactobacillus; s__Lactobacillus_johnsonii_ATCC_33200
OTU_920	0.000354799	0	0	0	0	0	0	0	0	0	0	0	0	0	0	0	0	0	0	0	0	0	0	0	0	0	0	0	0	0	0	3.54799e-05	0	0	0	0	0.000496718	3.54799e-05	0	0	k__Bacteria; p__Firmicutes; c__Clostridia; o__Oscillospirales; f__Oscillospiraceae; g__Oscillibacter; s__uncultured_bacterium
OTU_921	0.00681213	0	0	0	0	0	0	3.54799e-05	7.09597e-05	0	0	0	0.000141919	3.54799e-05	0	0	0	0	0	0	0	0.00134823	0	0	3.54799e-05	0	0	0	0	0	0	0.000425758	0	0	0	0	0.00109988	0	0.000283839	0	k__Bacteria; p__Firmicutes; c__Clostridia; o__Lachnospirales; f__Lachnospiraceae; g__uncultured; s__uncultured_bacterium
OTU_922	0	0	0	0	0	0	0	0	0	0	0	0	0	0	0.00234167	0	0	0	0	0	0	3.54799e-05	0	0	0	0	3.54799e-05	0	0	0	0	0	0	0	0	0	0	0	3.54799e-05	0.00010644	k__Bacteria; p__Cyanobacteria; c__Cyanobacteriia; o__Chloroplast; f__Hordeum_vulgare; g__unidentified; s__unidentified
OTU_923	0.000745077	0	0	0	0	0	0	0	0	0	0	0	3.54799e-05	0	0	0	0	0	0	0	0	0	0	0	3.54799e-05	0	0	0	0	0	0	0	0	0	0	0	7.09597e-05	0	0	0	k__Bacteria; p__Firmicutes; c__Clostridia; o__Lachnospirales; f__Lachnospiraceae; g__uncultured; s__uncultured_bacterium
OTU_924	0.00138371	0	0	0	0	0	0	0	0	0	0	0	0	0	0	0	0	0	0	0	0	0.000532198	0	0	0	0	0	0	3.54799e-05	0	0	3.54799e-05	0	0	0	0	0.000319319	0	3.54799e-05	0	k__Bacteria; p__Firmicutes; c__Clostridia; o__Oscillospirales; f__Oscillospiraceae; g__Oscillibacter; s__uncultured_bacterium
OTU_925	0.000674117	0	0	0	0	0	0	0	0	0	0	0	0	0	0	0	0	0	0	0	0	0.000319319	0	0	3.54799e-05	0	0	0	0	0	0	3.54799e-05	0	0	0	0	0.000248359	0	0	0	k__Bacteria; p__Firmicutes; c__Clostridia; o__Lachnospirales; f__Lachnospiraceae; g__uncultured; s__uncultured_bacterium
OTU_926	0.000283839	0	0	0	0	0	0	0	0	0	0	0	0	0	0	0	0	0	0	3.54799e-05	0	0.000141919	0	0	0	3.54799e-05	0	0	7.09597e-05	0	0	3.54799e-05	0	0	0	0	0.000141919	0	7.09597e-05	0	k__Bacteria; p__Firmicutes; c__Clostridia; o__Peptostreptococcales-Tissierellales; f__Anaerovoracaceae; g__Eubacterium_brachy_group; s__uncultured_bacterium
OTU_927	0.000177399	0	0	0	0	0	0	0	0	0	0	0	0	0	0	0	0	0	0	0	0	0.000177399	0	0	0	0	0	0	0	0	0	0	0	0	0	0	0.000212879	0	0	0	k__Bacteria; p__Firmicutes; c__Clostridia; o__Oscillospirales; f__Oscillospiraceae; g__uncultured; s__uncultured_bacterium
OTU_928	0.000496718	0	0	0	0	0	0	0	0	0	0	0	0	0	0	0	0	0	0	0	0	0	0	0	3.54799e-05	0	0	0	0	0	0	0	0	0	0	0	0	3.54799e-05	0	0	k__Bacteria; p__Firmicutes; c__Clostridia; o__Lachnospirales; f__Lachnospiraceae; g__uncultured; s__uncultured_bacterium
OTU_929	0.000177399	0	0	0	0	0	0	0	0	0	0	0	0	0	0	0	0	0	0	0	0	7.09597e-05	0	0	0	0	0	0	0	0	0	0	0	0	0	0	0	0	0	0	k__Bacteria; p__Firmicutes; c__Clostridia; o__Oscillospirales; f__Oscillospiraceae; g__Colidextribacter; s__uncultured_bacterium
OTU_93	0	0	0	0	0	0	0	0	0	0	3.54799e-05	0	0	0	0	0	0	0	0	0	0	0	0	0	0	0	0	0	0	0	0	0	0	0	0	0	0	3.54799e-05	0	0	k__Bacteria; p__Firmicutes; c__Bacilli; o__Bacillales; f__Bacillaceae; g__Pseudogracilibacillus; s__uncultured_bacterium
OTU_930	0.000141919	0	0	0	0	0	0	0	0	0	0	0	3.54799e-05	0	0	0	0	0	0	0	0	0.00010644	0	0	0	0	0	0	0	0	0	0	0	0	0	0	3.54799e-05	0	0	0	k__Bacteria; p__Firmicutes; c__Clostridia; o__Peptostreptococcales-Tissierellales; f__Anaerovoracaceae; g__Anaerovorax; s__uncultured_bacterium
OTU_931	0	0	0	0	0	0	0	0	0	0	0	0	0	0	0.000425758	0	0	0	7.09597e-05	0	0	0	0	0	0	3.54799e-05	0	7.09597e-05	0	0	0	0	0	0	0	0	0	7.09597e-05	0	3.54799e-05	k__Bacteria; p__Proteobacteria; c__Alphaproteobacteria; o__Rickettsiales; f__Mitochondria; g__Arachis_duranensis; s__unidentified
OTU_932	0.000993436	0	0	0	0	0	0	0	0	0	0	0	0	0	0	0	0	0	0	0	0	3.54799e-05	0	0	0	0	0	0	0	0	0	0.00010644	0	0	0	0	3.54799e-05	0	0	0	k__Bacteria; p__Firmicutes; c__Clostridia; o__Oscillospirales; f__Oscillospiraceae; g__uncultured; s__uncultured_bacterium
OTU_933	7.09597e-05	0	0	0	0	0	0	0	0	0	0	0	0	0	0	0	0	0	0	0	0	0	0	0	0	0	0	0	0	0	0	0	0	0	0	0	3.54799e-05	0	3.54799e-05	0	k__Bacteria; p__Firmicutes; c__Clostridia; o__Oscillospirales; f__Oscillospiraceae; g__uncultured; s__uncultured_bacterium
OTU_934	0	0	0	0	0	0	0	0	0	0	0	0	3.54799e-05	0	0	0	0	0	0	0	0	0.000390279	0	0	3.54799e-05	0	0	0	0	0	0	7.09597e-05	0	0	0	0	0.000248359	3.54799e-05	0	3.54799e-05	k__Bacteria; p__Patescibacteria; c__Saccharimonadia; o__Saccharimonadales; f__Saccharimonadaceae; g__Candidatus_Saccharimonas; s__uncultured_bacterium
OTU_935	3.54799e-05	0	0	0	0	0	0	0	0	0	0	0	0	0	0	0	0	0	0	0	0	0.00010644	0	0	0	0	0	0	0	0	0	0	3.54799e-05	0	0	0	3.54799e-05	0	3.54799e-05	0	k__Bacteria; p__Firmicutes; c__Clostridia; o__Peptostreptococcales-Tissierellales; f__Anaerovoracaceae; g__Family_XIII_UCG-001; s__uncultured_bacterium
OTU_936	0.000212879	0	0	0	0	0	0	0	0	0	0	0	0	0	0	0	0	0	0	0	0	3.54799e-05	0	0	0	0	0	0	0	0	0	0	0	0	0	0	3.54799e-05	0	0	0	k__Bacteria; p__Firmicutes; c__Clostridia; o__Oscillospirales; f__Ruminococcaceae; g__Harryflintia; s__uncultured_bacterium
OTU_937	7.09597e-05	0	0	0	0	0	0	0	0	0	0	0	0	0	0	0	0	0	0	0	0	0	0	0	0	0	0	0	0	0	0	0	0	0	0	0	0	0	3.54799e-05	0	k__Bacteria; p__Firmicutes; c__Clostridia; o__Lachnospirales; f__Lachnospiraceae; g__Roseburia; s__uncultured_bacterium
OTU_938	0	0	0	0	0	0	0	0	0	0	0	0	0	0	0	0	0	0	0	0	0.000177399	0	0	0	0	0	0	0	0	0	0	0	0	0	0	0	0	0	0	0	k__Bacteria; p__Patescibacteria; c__ABY1; o__Candidatus_Komeilibacteria; f__uncultured_bacterium; g__unidentified; s__unidentified
[truncated: 64 more rows]
